# Supplementary material for: T1000: a reduced gene set prioritized for toxicogenomic studies
Source: PeerJ. 2019 Oct 29;7:e7975. doi: 10.7717/peerj.7975 (PMC6824333; doi:10.7717/peerj.7975)
Supplement: Figure S5 [file peerj-07-7975-s005.zip]

Archive with 320 entries (317 files):
- Supplementary_Figures_S5/
- Supplementary_Figures_S5/iproniazid.Human.in_vitro.Liver.tiff
- __MACOSX/
- __MACOSX/Supplementary_Figures_S5/
- __MACOSX/Supplementary_Figures_S5/._iproniazid.Human.in_vitro.Liver.tiff
- Supplementary_Figures_S5/thioridazine.Human.in_vitro.Liver.tiff
- __MACOSX/Supplementary_Figures_S5/._thioridazine.Human.in_vitro.Liver.tiff
- Supplementary_Figures_S5/erythromycin_ethylsuccinate.Human.in_vitro.Liver.tiff
- __MACOSX/Supplementary_Figures_S5/._erythromycin_ethylsuccinate.Human.in_vitro.Liver.tiff
- Supplementary_Figures_S5/chlorpropamide.Human.in_vitro.Liver.tiff
- __MACOSX/Supplementary_Figures_S5/._chlorpropamide.Human.in_vitro.Liver.tiff
- Supplementary_Figures_S5/fluphenazine.Human.in_vitro.Liver.tiff
- __MACOSX/Supplementary_Figures_S5/._fluphenazine.Human.in_vitro.Liver.tiff
- Supplementary_Figures_S5/phenacetin.Human.in_vitro.Liver.tiff
- __MACOSX/Supplementary_Figures_S5/._phenacetin.Human.in_vitro.Liver.tiff
- Supplementary_Figures_S5/ajmaline.Human.in_vitro.Liver.tiff
- __MACOSX/Supplementary_Figures_S5/._ajmaline.Human.in_vitro.Liver.tiff
- Supplementary_Figures_S5/pemoline.Human.in_vitro.Liver.tiff
- __MACOSX/Supplementary_Figures_S5/._pemoline.Human.in_vitro.Liver.tiff
- Supplementary_Figures_S5/doxorubicin.Human.in_vitro.Liver.tiff
- __MACOSX/Supplementary_Figures_S5/._doxorubicin.Human.in_vitro.Liver.tiff
- Supplementary_Figures_S5/chloramphenicol.Human.in_vitro.Liver.tiff
- __MACOSX/Supplementary_Figures_S5/._chloramphenicol.Human.in_vitro.Liver.tiff
- Supplementary_Figures_S5/propylthiouracil.Human.in_vitro.Liver.tiff
- __MACOSX/Supplementary_Figures_S5/._propylthiouracil.Human.in_vitro.Liver.tiff
- Supplementary_Figures_S5/LPS.Human.in_vitro.Liver.tiff
- __MACOSX/Supplementary_Figures_S5/._LPS.Human.in_vitro.Liver.tiff
- Supplementary_Figures_S5/dantrolene.Human.in_vitro.Liver.tiff
- __MACOSX/Supplementary_Figures_S5/._dantrolene.Human.in_vitro.Liver.tiff
- Supplementary_Figures_S5/griseofulvin.Human.in_vitro.Liver.tiff
- __MACOSX/Supplementary_Figures_S5/._griseofulvin.Human.in_vitro.Liver.tiff
- Supplementary_Figures_S5/chlormadinone.Human.in_vitro.Liver.tiff
- __MACOSX/Supplementary_Figures_S5/._chlormadinone.Human.in_vitro.Liver.tiff
- Supplementary_Figures_S5/acetamide.Human.in_vitro.Liver.tiff
- __MACOSX/Supplementary_Figures_S5/._acetamide.Human.in_vitro.Liver.tiff
- Supplementary_Figures_S5/clomipramine.Human.in_vitro.Liver.tiff
- __MACOSX/Supplementary_Figures_S5/._clomipramine.Human.in_vitro.Liver.tiff
- Supplementary_Figures_S5/tunicamycin.Human.in_vitro.Liver.tiff
- __MACOSX/Supplementary_Figures_S5/._tunicamycin.Human.in_vitro.Liver.tiff
- Supplementary_Figures_S5/acetazolamide.Human.in_vitro.Liver.tiff
- __MACOSX/Supplementary_Figures_S5/._acetazolamide.Human.in_vitro.Liver.tiff
- Supplementary_Figures_S5/cycloheximide.Human.in_vitro.Liver.tiff
- __MACOSX/Supplementary_Figures_S5/._cycloheximide.Human.in_vitro.Liver.tiff
- Supplementary_Figures_S5/lomustine.Human.in_vitro.Liver.tiff
- __MACOSX/Supplementary_Figures_S5/._lomustine.Human.in_vitro.Liver.tiff
- Supplementary_Figures_S5/theophylline.Human.in_vitro.Liver.tiff
- __MACOSX/Supplementary_Figures_S5/._theophylline.Human.in_vitro.Liver.tiff
- Supplementary_Figures_S5/methimazole.Human.in_vitro.Liver.tiff
- __MACOSX/Supplementary_Figures_S5/._methimazole.Human.in_vitro.Liver.tiff
- Supplementary_Figures_S5/monocrotaline.Human.in_vitro.Liver.tiff
- __MACOSX/Supplementary_Figures_S5/._monocrotaline.Human.in_vitro.Liver.tiff
- Supplementary_Figures_S5/nitrosodiethylamine.Human.in_vitro.Liver.tiff
- __MACOSX/Supplementary_Figures_S5/._nitrosodiethylamine.Human.in_vitro.Liver.tiff
- Supplementary_Figures_S5/rotenone.Human.in_vitro.Liver.tiff
- __MACOSX/Supplementary_Figures_S5/._rotenone.Human.in_vitro.Liver.tiff
- Supplementary_Figures_S5/bromoethylamine.Human.in_vitro.Liver.tiff
- __MACOSX/Supplementary_Figures_S5/._bromoethylamine.Human.in_vitro.Liver.tiff
- Supplementary_Figures_S5/ethambutol.Human.in_vitro.Liver.tiff
- __MACOSX/Supplementary_Figures_S5/._ethambutol.Human.in_vitro.Liver.tiff
- Supplementary_Figures_S5/famotidine.Human.in_vitro.Liver.tiff
- __MACOSX/Supplementary_Figures_S5/._famotidine.Human.in_vitro.Liver.tiff
- Supplementary_Figures_S5/ethanol.Human.in_vitro.Liver.tiff
- __MACOSX/Supplementary_Figures_S5/._ethanol.Human.in_vitro.Liver.tiff
- Supplementary_Figures_S5/thioacetamide.Human.in_vitro.Liver.tiff
- __MACOSX/Supplementary_Figures_S5/._thioacetamide.Human.in_vitro.Liver.tiff
- Supplementary_Figures_S5/chlorpheniramine.Human.in_vitro.Liver.tiff
- __MACOSX/Supplementary_Figures_S5/._chlorpheniramine.Human.in_vitro.Liver.tiff
- Supplementary_Figures_S5/bucetin.Human.in_vitro.Liver.tiff
- __MACOSX/Supplementary_Figures_S5/._bucetin.Human.in_vitro.Liver.tiff
- Supplementary_Figures_S5/nefazodone.Human.in_vitro.Liver.tiff
- __MACOSX/Supplementary_Figures_S5/._nefazodone.Human.in_vitro.Liver.tiff
- Supplementary_Figures_S5/phenobarbital.Human.in_vitro.Liver.tiff
- __MACOSX/Supplementary_Figures_S5/._phenobarbital.Human.in_vitro.Liver.tiff
- Supplementary_Figures_S5/naproxen.Human.in_vitro.Liver.tiff
- __MACOSX/Supplementary_Figures_S5/._naproxen.Human.in_vitro.Liver.tiff
- Supplementary_Figures_S5/terbinafine.Human.in_vitro.Liver.tiff
- __MACOSX/Supplementary_Figures_S5/._terbinafine.Human.in_vitro.Liver.tiff
- Supplementary_Figures_S5/aflatoxin_B1.Human.in_vitro.Liver.tiff
- __MACOSX/Supplementary_Figures_S5/._aflatoxin_B1.Human.in_vitro.Liver.tiff
- Supplementary_Figures_S5/sulindac.Human.in_vitro.Liver.tiff
- __MACOSX/Supplementary_Figures_S5/._sulindac.Human.in_vitro.Liver.tiff
- Supplementary_Figures_S5/galactosamine.Human.in_vitro.Liver.tiff
- __MACOSX/Supplementary_Figures_S5/._galactosamine.Human.in_vitro.Liver.tiff
- Supplementary_Figures_S5/ethinylestradiol.Human.in_vitro.Liver.tiff
- __MACOSX/Supplementary_Figures_S5/._ethinylestradiol.Human.in_vitro.Liver.tiff
- Supplementary_Figures_S5/clofibrate.Human.in_vitro.Liver.tiff
- __MACOSX/Supplementary_Figures_S5/._clofibrate.Human.in_vitro.Liver.tiff
- Supplementary_Figures_S5/isoniazid.Human.in_vitro.Liver.tiff
- __MACOSX/Supplementary_Figures_S5/._isoniazid.Human.in_vitro.Liver.tiff
- Supplementary_Figures_S5/tetracycline.Human.in_vitro.Liver.tiff
- __MACOSX/Supplementary_Figures_S5/._tetracycline.Human.in_vitro.Liver.tiff
- Supplementary_Figures_S5/papaverine.Human.in_vitro.Liver.tiff
- __MACOSX/Supplementary_Figures_S5/._papaverine.Human.in_vitro.Liver.tiff
- Supplementary_Figures_S5/amphotericin_B.Human.in_vitro.Liver.tiff
- __MACOSX/Supplementary_Figures_S5/._amphotericin_B.Human.in_vitro.Liver.tiff
- Supplementary_Figures_S5/perhexiline.Human.in_vitro.Liver.tiff
- __MACOSX/Supplementary_Figures_S5/._perhexiline.Human.in_vitro.Liver.tiff
- Supplementary_Figures_S5/etoposide.Human.in_vitro.Liver.tiff
- __MACOSX/Supplementary_Figures_S5/._etoposide.Human.in_vitro.Liver.tiff
- Supplementary_Figures_S5/N-nitrosomorpholine.Human.in_vitro.Liver.tiff
- __MACOSX/Supplementary_Figures_S5/._N-nitrosomorpholine.Human.in_vitro.Liver.tiff
- Supplementary_Figures_S5/captopril.Human.in_vitro.Liver.tiff
- __MACOSX/Supplementary_Figures_S5/._captopril.Human.in_vitro.Liver.tiff
- Supplementary_Figures_S5/transforming_growth_factor_beta_1.Human.in_vitro.Liver.tiff
- __MACOSX/Supplementary_Figures_S5/._transforming_growth_factor_beta_1.Human.in_vitro.Liver.tiff
- Supplementary_Figures_S5/chlorpromazine.Human.in_vitro.Liver.tiff
- __MACOSX/Supplementary_Figures_S5/._chlorpromazine.Human.in_vitro.Liver.tiff
- Supplementary_Figures_S5/aspirin.Human.in_vitro.Liver.tiff
- __MACOSX/Supplementary_Figures_S5/._aspirin.Human.in_vitro.Liver.tiff
- Supplementary_Figures_S5/trimethadione.Human.in_vitro.Liver.tiff
- __MACOSX/Supplementary_Figures_S5/._trimethadione.Human.in_vitro.Liver.tiff
- Supplementary_Figures_S5/penicillamine.Human.in_vitro.Liver.tiff
- __MACOSX/Supplementary_Figures_S5/._penicillamine.Human.in_vitro.Liver.tiff
- Supplementary_Figures_S5/disopyramide.Human.in_vitro.Liver.tiff
- __MACOSX/Supplementary_Figures_S5/._disopyramide.Human.in_vitro.Liver.tiff
- Supplementary_Figures_S5/phenylbutazone.Human.in_vitro.Liver.tiff
- __MACOSX/Supplementary_Figures_S5/._phenylbutazone.Human.in_vitro.Liver.tiff
- Supplementary_Figures_S5/diltiazem.Human.in_vitro.Liver.tiff
- __MACOSX/Supplementary_Figures_S5/._diltiazem.Human.in_vitro.Liver.tiff
- Supplementary_Figures_S5/interleukin_6,_human.Human.in_vitro.Liver.tiff
- __MACOSX/Supplementary_Figures_S5/._interleukin_6,_human.Human.in_vitro.Liver.tiff
- Supplementary_Figures_S5/amiodarone.Human.in_vitro.Liver.tiff
- __MACOSX/Supplementary_Figures_S5/._amiodarone.Human.in_vitro.Liver.tiff
- Supplementary_Figures_S5/tacrine.Human.in_vitro.Liver.tiff
- __MACOSX/Supplementary_Figures_S5/._tacrine.Human.in_vitro.Liver.tiff
- Supplementary_Figures_S5/dexamethasone.Human.in_vitro.Liver.tiff
- __MACOSX/Supplementary_Figures_S5/._dexamethasone.Human.in_vitro.Liver.tiff
- Supplementary_Figures_S5/triazolam.Human.in_vitro.Liver.tiff
- __MACOSX/Supplementary_Figures_S5/._triazolam.Human.in_vitro.Liver.tiff
- Supplementary_Figures_S5/nitrofurazone.Human.in_vitro.Liver.tiff
- __MACOSX/Supplementary_Figures_S5/._nitrofurazone.Human.in_vitro.Liver.tiff
- Supplementary_Figures_S5/fenofibrate.Human.in_vitro.Liver.tiff
- __MACOSX/Supplementary_Figures_S5/._fenofibrate.Human.in_vitro.Liver.tiff
- Supplementary_Figures_S5/caffeine.Human.in_vitro.Liver.tiff
- __MACOSX/Supplementary_Figures_S5/._caffeine.Human.in_vitro.Liver.tiff
- Supplementary_Figures_S5/venlafaxine.Human.in_vitro.Liver.tiff
- __MACOSX/Supplementary_Figures_S5/._venlafaxine.Human.in_vitro.Liver.tiff
- Supplementary_Figures_S5/labetalol.Human.in_vitro.Liver.tiff
- __MACOSX/Supplementary_Figures_S5/._labetalol.Human.in_vitro.Liver.tiff
- Supplementary_Figures_S5/colchicine.Human.in_vitro.Liver.tiff
- __MACOSX/Supplementary_Figures_S5/._colchicine.Human.in_vitro.Liver.tiff
- Supplementary_Figures_S5/nicotinic_acid.Human.in_vitro.Liver.tiff
- __MACOSX/Supplementary_Figures_S5/._nicotinic_acid.Human.in_vitro.Liver.tiff
- Supplementary_Figures_S5/phalloidin.Human.in_vitro.Liver.tiff
- __MACOSX/Supplementary_Figures_S5/._phalloidin.Human.in_vitro.Liver.tiff
- Supplementary_Figures_S5/naphthyl_isothiocyanate.Human.in_vitro.Liver.tiff
- __MACOSX/Supplementary_Figures_S5/._naphthyl_isothiocyanate.Human.in_vitro.Liver.tiff
- Supplementary_Figures_S5/chlormezanone.Human.in_vitro.Liver.tiff
- __MACOSX/Supplementary_Figures_S5/._chlormezanone.Human.in_vitro.Liver.tiff
- Supplementary_Figures_S5/promethazine.Human.in_vitro.Liver.tiff
- __MACOSX/Supplementary_Figures_S5/._promethazine.Human.in_vitro.Liver.tiff
- Supplementary_Figures_S5/acarbose.Human.in_vitro.Liver.tiff
- __MACOSX/Supplementary_Figures_S5/._acarbose.Human.in_vitro.Liver.tiff
- Supplementary_Figures_S5/metformin.Human.in_vitro.Liver.tiff
- __MACOSX/Supplementary_Figures_S5/._metformin.Human.in_vitro.Liver.tiff
- Supplementary_Figures_S5/phorone.Human.in_vitro.Liver.tiff
- __MACOSX/Supplementary_Figures_S5/._phorone.Human.in_vitro.Liver.tiff
- Supplementary_Figures_S5/alpidem.Human.in_vitro.Liver.tiff
- __MACOSX/Supplementary_Figures_S5/._alpidem.Human.in_vitro.Liver.tiff
- Supplementary_Figures_S5/diazepam.Human.in_vitro.Liver.tiff
- __MACOSX/Supplementary_Figures_S5/._diazepam.Human.in_vitro.Liver.tiff
- Supplementary_Figures_S5/ketoconazole.Human.in_vitro.Liver.tiff
- __MACOSX/Supplementary_Figures_S5/._ketoconazole.Human.in_vitro.Liver.tiff
- Supplementary_Figures_S5/ethionine.Human.in_vitro.Liver.tiff
- __MACOSX/Supplementary_Figures_S5/._ethionine.Human.in_vitro.Liver.tiff
- Supplementary_Figures_S5/quinidine.Human.in_vitro.Liver.tiff
- __MACOSX/Supplementary_Figures_S5/._quinidine.Human.in_vitro.Liver.tiff
- Supplementary_Figures_S5/cyclophosphamide.Human.in_vitro.Liver.tiff
- __MACOSX/Supplementary_Figures_S5/._cyclophosphamide.Human.in_vitro.Liver.tiff
- Supplementary_Figures_S5/carbon_tetrachloride.Human.in_vitro.Liver.tiff
- __MACOSX/Supplementary_Figures_S5/._carbon_tetrachloride.Human.in_vitro.Liver.tiff
- Supplementary_Figures_S5/methyltestosterone.Human.in_vitro.Liver.tiff
- __MACOSX/Supplementary_Figures_S5/._methyltestosterone.Human.in_vitro.Liver.tiff
- Supplementary_Figures_S5/ciprofloxacin.Human.in_vitro.Liver.tiff
- __MACOSX/Supplementary_Figures_S5/._ciprofloxacin.Human.in_vitro.Liver.tiff
- Supplementary_Figures_S5/tolbutamide.Human.in_vitro.Liver.tiff
- __MACOSX/Supplementary_Figures_S5/._tolbutamide.Human.in_vitro.Liver.tiff
- Supplementary_Figures_S5/furosemide.Human.in_vitro.Liver.tiff
- __MACOSX/Supplementary_Figures_S5/._furosemide.Human.in_vitro.Liver.tiff
- Supplementary_Figures_S5/TNFa.Human.in_vitro.Liver.tiff
- __MACOSX/Supplementary_Figures_S5/._TNFa.Human.in_vitro.Liver.tiff
- Supplementary_Figures_S5/gemfibrozil.Human.in_vitro.Liver.tiff
- __MACOSX/Supplementary_Figures_S5/._gemfibrozil.Human.in_vitro.Liver.tiff
- Supplementary_Figures_S5/lornoxicam.Human.in_vitro.Liver.tiff
- __MACOSX/Supplementary_Figures_S5/._lornoxicam.Human.in_vitro.Liver.tiff
- Supplementary_Figures_S5/2,4-dinitrophenol.Human.in_vitro.Liver.tiff
- __MACOSX/Supplementary_Figures_S5/._2,4-dinitrophenol.Human.in_vitro.Liver.tiff
- Supplementary_Figures_S5/diethyl_maleate.Human.in_vitro.Liver.tiff
- __MACOSX/Supplementary_Figures_S5/._diethyl_maleate.Human.in_vitro.Liver.tiff
- Supplementary_Figures_S5/bendazac.Human.in_vitro.Liver.tiff
- __MACOSX/Supplementary_Figures_S5/._bendazac.Human.in_vitro.Liver.tiff
- Supplementary_Figures_S5/flutamide.Human.in_vitro.Liver.tiff
- __MACOSX/Supplementary_Figures_S5/._flutamide.Human.in_vitro.Liver.tiff
- Supplementary_Figures_S5/buthionine_sulfoximine.Human.in_vitro.Liver.tiff
- __MACOSX/Supplementary_Figures_S5/._buthionine_sulfoximine.Human.in_vitro.Liver.tiff
- Supplementary_Figures_S5/indomethacin.Human.in_vitro.Liver.tiff
- __MACOSX/Supplementary_Figures_S5/._indomethacin.Human.in_vitro.Liver.tiff
- Supplementary_Figures_S5/allopurinol.Human.in_vitro.Liver.tiff
- __MACOSX/Supplementary_Figures_S5/._allopurinol.Human.in_vitro.Liver.tiff
- Supplementary_Figures_S5/hexachlorobenzene.Human.in_vitro.Liver.tiff
- __MACOSX/Supplementary_Figures_S5/._hexachlorobenzene.Human.in_vitro.Liver.tiff
- Supplementary_Figures_S5/interleukin_1_beta,_human.Human.in_vitro.Liver.tiff
- __MACOSX/Supplementary_Figures_S5/._interleukin_1_beta,_human.Human.in_vitro.Liver.tiff
- Supplementary_Figures_S5/carbamazepine.Human.in_vitro.Liver.tiff
- __MACOSX/Supplementary_Figures_S5/._carbamazepine.Human.in_vitro.Liver.tiff
- Supplementary_Figures_S5/N-methyl-N-nitrosourea.Human.in_vitro.Liver.tiff
- __MACOSX/Supplementary_Figures_S5/._N-methyl-N-nitrosourea.Human.in_vitro.Liver.tiff
- Supplementary_Figures_S5/danazol.Human.in_vitro.Liver.tiff
- __MACOSX/Supplementary_Figures_S5/._danazol.Human.in_vitro.Liver.tiff
- Supplementary_Figures_S5/disulfiram.Human.in_vitro.Liver.tiff
- __MACOSX/Supplementary_Figures_S5/._disulfiram.Human.in_vitro.Liver.tiff
- Supplementary_Figures_S5/cyclosporine_A.Human.in_vitro.Liver.tiff
- __MACOSX/Supplementary_Figures_S5/._cyclosporine_A.Human.in_vitro.Liver.tiff
- Supplementary_Figures_S5/vitamin_A.Human.in_vitro.Liver.tiff
- __MACOSX/Supplementary_Figures_S5/._vitamin_A.Human.in_vitro.Liver.tiff
- Supplementary_Figures_S5/imipramine.Human.in_vitro.Liver.tiff
- __MACOSX/Supplementary_Figures_S5/._imipramine.Human.in_vitro.Liver.tiff
- Supplementary_Figures_S5/allyl_alcohol.Human.in_vitro.Liver.tiff
- __MACOSX/Supplementary_Figures_S5/._allyl_alcohol.Human.in_vitro.Liver.tiff
- Supplementary_Figures_S5/interferon_alpha,_human.Human.in_vitro.Liver.tiff
- __MACOSX/Supplementary_Figures_S5/._interferon_alpha,_human.Human.in_vitro.Liver.tiff
- Supplementary_Figures_S5/methylene_dianiline.Human.in_vitro.Liver.tiff
- __MACOSX/Supplementary_Figures_S5/._methylene_dianiline.Human.in_vitro.Liver.tiff
- Supplementary_Figures_S5/phenytoin.Human.in_vitro.Liver.tiff
- __MACOSX/Supplementary_Figures_S5/._phenytoin.Human.in_vitro.Liver.tiff
- Supplementary_Figures_S5/sulfasalazine.Human.in_vitro.Liver.tiff
- __MACOSX/Supplementary_Figures_S5/._sulfasalazine.Human.in_vitro.Liver.tiff
- Supplementary_Figures_S5/acetamidofluorene.Human.in_vitro.Liver.tiff
- __MACOSX/Supplementary_Figures_S5/._acetamidofluorene.Human.in_vitro.Liver.tiff
- Supplementary_Figures_S5/benzbromarone.Human.in_vitro.Liver.tiff
- __MACOSX/Supplementary_Figures_S5/._benzbromarone.Human.in_vitro.Liver.tiff
- Supplementary_Figures_S5/nimesulide.Human.in_vitro.Liver.tiff
- __MACOSX/Supplementary_Figures_S5/._nimesulide.Human.in_vitro.Liver.tiff
- Supplementary_Figures_S5/2-nitrofluorene.Human.in_vitro.Liver.tiff
- __MACOSX/Supplementary_Figures_S5/._2-nitrofluorene.Human.in_vitro.Liver.tiff
- Supplementary_Figures_S5/ranitidine.Human.in_vitro.Liver.tiff
- __MACOSX/Supplementary_Figures_S5/._ranitidine.Human.in_vitro.Liver.tiff
- Supplementary_Figures_S5/benziodarone.Human.in_vitro.Liver.tiff
- __MACOSX/Supplementary_Figures_S5/._benziodarone.Human.in_vitro.Liver.tiff
- Supplementary_Figures_S5/enalapril.Human.in_vitro.Liver.tiff
- __MACOSX/Supplementary_Figures_S5/._enalapril.Human.in_vitro.Liver.tiff
- Supplementary_Figures_S5/phenylanthranilic_acid.Human.in_vitro.Liver.tiff
- __MACOSX/Supplementary_Figures_S5/._phenylanthranilic_acid.Human.in_vitro.Liver.tiff
- Supplementary_Figures_S5/fluoxetine_hydrochloride.Human.in_vitro.Liver.tiff
- __MACOSX/Supplementary_Figures_S5/._fluoxetine_hydrochloride.Human.in_vitro.Liver.tiff
- Supplementary_Figures_S5/nifedipine.Human.in_vitro.Liver.tiff
- __MACOSX/Supplementary_Figures_S5/._nifedipine.Human.in_vitro.Liver.tiff
- Supplementary_Figures_S5/nitrofurantoin.Human.in_vitro.Liver.tiff
- __MACOSX/Supplementary_Figures_S5/._nitrofurantoin.Human.in_vitro.Liver.tiff
- Supplementary_Figures_S5/ethionamide.Human.in_vitro.Liver.tiff
- __MACOSX/Supplementary_Figures_S5/._ethionamide.Human.in_vitro.Liver.tiff
- Supplementary_Figures_S5/rifampicin.Human.in_vitro.Liver.tiff
- __MACOSX/Supplementary_Figures_S5/._rifampicin.Human.in_vitro.Liver.tiff
- Supplementary_Figures_S5/adapin.Human.in_vitro.Liver.tiff
- __MACOSX/Supplementary_Figures_S5/._adapin.Human.in_vitro.Liver.tiff
- Supplementary_Figures_S5/buspirone.Human.in_vitro.Liver.tiff
- __MACOSX/Supplementary_Figures_S5/._buspirone.Human.in_vitro.Liver.tiff
- Supplementary_Figures_S5/omeprazole.Human.in_vitro.Liver.tiff
- __MACOSX/Supplementary_Figures_S5/._omeprazole.Human.in_vitro.Liver.tiff
- Supplementary_Figures_S5/hydroxyzine.Human.in_vitro.Liver.tiff
- __MACOSX/Supplementary_Figures_S5/._hydroxyzine.Human.in_vitro.Liver.tiff
- Supplementary_Figures_S5/clozapine.Human.in_vitro.Liver.tiff
- __MACOSX/Supplementary_Figures_S5/._clozapine.Human.in_vitro.Liver.tiff
- Supplementary_Figures_S5/diclofenac.Human.in_vitro.Liver.tiff
- __MACOSX/Supplementary_Figures_S5/._diclofenac.Human.in_vitro.Liver.tiff
- Supplementary_Figures_S5/coumarin.Human.in_vitro.Liver.tiff
- __MACOSX/Supplementary_Figures_S5/._coumarin.Human.in_vitro.Liver.tiff
- Supplementary_Figures_S5/moxisylyte.Human.in_vitro.Liver.tiff
- __MACOSX/Supplementary_Figures_S5/._moxisylyte.Human.in_vitro.Liver.tiff
- Supplementary_Figures_S5/propranolol.Human.in_vitro.Liver.tiff
- __MACOSX/Supplementary_Figures_S5/._propranolol.Human.in_vitro.Liver.tiff
- Supplementary_Figures_S5/acetaminophen.Human.in_vitro.Liver.tiff
- __MACOSX/Supplementary_Figures_S5/._acetaminophen.Human.in_vitro.Liver.tiff
- Supplementary_Figures_S5/methapyrilene.Human.in_vitro.Liver.tiff
- __MACOSX/Supplementary_Figures_S5/._methapyrilene.Human.in_vitro.Liver.tiff
- Supplementary_Figures_S5/butylated_hydroxyanisole.Human.in_vitro.Liver.tiff
- __MACOSX/Supplementary_Figures_S5/._butylated_hydroxyanisole.Human.in_vitro.Liver.tiff
- Supplementary_Figures_S5/tannic_acid.Human.in_vitro.Liver.tiff
- __MACOSX/Supplementary_Figures_S5/._tannic_acid.Human.in_vitro.Liver.tiff
- Supplementary_Figures_S5/sulpiride.Human.in_vitro.Liver.tiff
- __MACOSX/Supplementary_Figures_S5/._sulpiride.Human.in_vitro.Liver.tiff
- Supplementary_Figures_S5/WY-14643.Human.in_vitro.Liver.tiff
- __MACOSX/Supplementary_Figures_S5/._WY-14643.Human.in_vitro.Liver.tiff
- Supplementary_Figures_S5/hepatocyte_growth_factor,_human.Human.in_vitro.Liver.tiff
- __MACOSX/Supplementary_Figures_S5/._hepatocyte_growth_factor,_human.Human.in_vitro.Liver.tiff
- Supplementary_Figures_S5/amitriptyline.Human.in_vitro.Liver.tiff
- __MACOSX/Supplementary_Figures_S5/._amitriptyline.Human.in_vitro.Liver.tiff
- Supplementary_Figures_S5/cimetidine.Human.in_vitro.Liver.tiff
- __MACOSX/Supplementary_Figures_S5/._cimetidine.Human.in_vitro.Liver.tiff
- Supplementary_Figures_S5/ticlopidine.Human.in_vitro.Liver.tiff
- __MACOSX/Supplementary_Figures_S5/._ticlopidine.Human.in_vitro.Liver.tiff
- Supplementary_Figures_S5/tiopronin.Human.in_vitro.Liver.tiff
- __MACOSX/Supplementary_Figures_S5/._tiopronin.Human.in_vitro.Liver.tiff
- Supplementary_Figures_S5/rosiglitazone_maleate.Human.in_vitro.Liver.tiff
- __MACOSX/Supplementary_Figures_S5/._rosiglitazone_maleate.Human.in_vitro.Liver.tiff
- Supplementary_Figures_S5/azathioprine.Human.in_vitro.Liver.tiff
- __MACOSX/Supplementary_Figures_S5/._azathioprine.Human.in_vitro.Liver.tiff
- Supplementary_Figures_S5/ibuprofen.Human.in_vitro.Liver.tiff
- __MACOSX/Supplementary_Figures_S5/._ibuprofen.Human.in_vitro.Liver.tiff
- Supplementary_Figures_S5/bromobenzene.Human.in_vitro.Liver.tiff
[truncated: 20 more entries]
