# Supplementary material for: T1000: a reduced gene set prioritized for toxicogenomic studies
Source: PeerJ. 2019 Oct 29;7:e7975. doi: 10.7717/peerj.7975 (PMC6824333; doi:10.7717/peerj.7975)
Supplement: Supplemental Information 3 [file peerj-07-7975-s008.txt]

efficiency=0.13973 massfrac=0.99955 areafrac=0.99572  source=output2/out.coex_tggates.mci.I12 clusters=8 max=11186  ctr=11162.1 avg=1401.2 min=2 DGI=8 TWI=0 TWL=11186 sgl=0 qrt=5
efficiency=0.15073 massfrac=0.98319 areafrac=0.94227  source=output2/out.coex_tggates.mci.I15 clusters=40 max=10881  ctr=10562.9 avg=280.2 min=2 DGI=40 TWI=0 TWL=10881 sgl=0 qrt=28
efficiency=0.15628 massfrac=0.97003 areafrac=0.90910  source=output2/out.coex_tggates.mci.I18 clusters=61 max=10687  ctr=10191.2 avg=183.8 min=2 DGI=61 TWI=0 TWL=10687 sgl=0 qrt=40
efficiency=0.15935 massfrac=0.96216 areafrac=0.89387  source=output2/out.coex_tggates.mci.I21 clusters=84 max=10597  ctr=10020.4 avg=133.5 min=1 DGI=84 TWI=0 TWL=10597 sgl=2 qrt=55
efficiency=0.16658 massfrac=0.94727 areafrac=0.86314  source=output2/out.coex_tggates.mci.I24 clusters=110 max=10413  ctr=9676.0 avg=101.9 min=1 DGI=110 TWI=0 TWL=10413 sgl=1 qrt=74
efficiency=0.20193 massfrac=0.86543 areafrac=0.65878  source=output2/out.coex_tggates.mci.I27 clusters=150 max=9022  ctr=7385.3 avg=74.7 min=1 DGI=150 TWI=0 TWL=9022 sgl=11 qrt=105
efficiency=0.20803 massfrac=0.84134 areafrac=0.61372  source=output2/out.coex_tggates.mci.I30 clusters=197 max=8677  ctr=6880.2 avg=56.9 min=1 DGI=197 TWI=0 TWL=8677 sgl=29 qrt=154
efficiency=0.21261 massfrac=0.79810 areafrac=0.57584  source=output2/out.coex_tggates.mci.I33 clusters=258 max=8423  ctr=6455.5 avg=43.4 min=1 DGI=258 TWI=0 TWL=8423 sgl=51 qrt=207
efficiency=0.22112 massfrac=0.74718 areafrac=0.50886  source=output2/out.coex_tggates.mci.I36 clusters=308 max=7898  ctr=5704.8 avg=36.4 min=1 DGI=308 TWI=0 TWL=7898 sgl=72 qrt=248
efficiency=0.22726 massfrac=0.71818 areafrac=0.47093  source=output2/out.coex_tggates.mci.I39 clusters=370 max=7585  ctr=5279.7 avg=30.3 min=1 DGI=370 TWI=0 TWL=7585 sgl=108 qrt=300
efficiency=0.23567 massfrac=0.62881 areafrac=0.37285  source=output2/out.coex_tggates.mci.I42 clusters=432 max=6694  ctr=4180.2 avg=25.9 min=1 DGI=432 TWI=0 TWL=6694 sgl=145 qrt=354
efficiency=0.23533 massfrac=0.55465 areafrac=0.30428  source=output2/out.coex_tggates.mci.I45 clusters=488 max=5978  ctr=3411.6 avg=23.0 min=1 DGI=488 TWI=0 TWL=5978 sgl=173 qrt=393
efficiency=0.23633 massfrac=0.45934 areafrac=0.21838  source=output2/out.coex_tggates.mci.I48 clusters=542 max=4939  ctr=2448.8 avg=20.7 min=1 DGI=540 TWI=1 TWL=1102 sgl=195 qrt=438
efficiency=0.23417 massfrac=0.42548 areafrac=0.19219  source=output2/out.coex_tggates.mci.I50 clusters=595 max=4564  ctr=2155.2 avg=18.8 min=1 DGI=593 TWI=1 TWL=1182 sgl=230 qrt=484
=============================================================================================================================================================================
d=9622	d1=3	d2=9619	nn=11210	c1=1078	c2=8	v=2	n1=coex_tggates_2.mci	n2=output2/out.coex_tggates.mci.I12	vol=[2,6,6,6,535]
d=9691	d1=136	d2=9555	nn=11210	c1=1078	c2=40	v=104	n1=coex_tggates_2.mci	n2=output2/out.coex_tggates.mci.I15	vol=[104,189,282,420,5760]
d=9789	d1=264	d2=9525	nn=11210	c1=1078	c2=61	v=224	n1=coex_tggates_2.mci	n2=output2/out.coex_tggates.mci.I18	vol=[224,362,747,1183,7879]
d=9830	d1=337	d2=9493	nn=11210	c1=1078	c2=84	v=278	n1=coex_tggates_2.mci	n2=output2/out.coex_tggates.mci.I21	vol=[278,461,933,1499,8353]
d=9904	d1=463	d2=9441	nn=11210	c1=1078	c2=110	v=385	n1=coex_tggates_2.mci	n2=output2/out.coex_tggates.mci.I24	vol=[385,667,1206,2129,8844]
d=10483	d1=1104	d2=9379	nn=11210	c1=1078	c2=150	v=1063	n1=coex_tggates_2.mci	n2=output2/out.coex_tggates.mci.I27	vol=[1063,1917,4357,4708,9912]
d=10661	d1=1345	d2=9316	nn=11210	c1=1078	c2=197	v=1308	n1=coex_tggates_2.mci	n2=output2/out.coex_tggates.mci.I30	vol=[1308,2204,4700,6375,9987]
d=10861	d1=1676	d2=9185	nn=11210	c1=1078	c2=258	v=1582	n1=coex_tggates_2.mci	n2=output2/out.coex_tggates.mci.I33	vol=[1582,2666,5321,7080,10160]
d=11111	d1=2039	d2=9072	nn=11210	c1=1078	c2=308	v=2091	n1=coex_tggates_2.mci	n2=output2/out.coex_tggates.mci.I36	vol=[2091,3243,6717,7849,10252]
d=11233	d1=2249	d2=8984	nn=11210	c1=1078	c2=370	v=2410	n1=coex_tggates_2.mci	n2=output2/out.coex_tggates.mci.I39	vol=[2410,3591,7382,7853,10248]
d=11733	d1=2985	d2=8748	nn=11210	c1=1078	c2=432	v=3251	n1=coex_tggates_2.mci	n2=output2/out.coex_tggates.mci.I42	vol=[3251,5972,8246,10229,10229]
d=12129	d1=3449	d2=8680	nn=11210	c1=1078	c2=488	v=3559	n1=coex_tggates_2.mci	n2=output2/out.coex_tggates.mci.I45	vol=[3559,6896,9400,10214,10214]
d=12822	d1=4326	d2=8496	nn=11210	c1=1078	c2=542	v=4904	n1=coex_tggates_2.mci	n2=output2/out.coex_tggates.mci.I48	vol=[4904,8264,10189,10210,10210]
d=13117	d1=4684	d2=8433	nn=11210	c1=1078	c2=595	v=5429	n1=coex_tggates_2.mci	n2=output2/out.coex_tggates.mci.I50	vol=[5429,9962,10167,10199,10199]
d=306	d1=305	d2=1	nn=11210	c1=8	c2=40	v=1	n1=output2/out.coex_tggates.mci.I12	n2=output2/out.coex_tggates.mci.I15	vol=[1,1,1,1,1]
d=503	d1=501	d2=2	nn=11210	c1=8	c2=61	v=2	n1=output2/out.coex_tggates.mci.I12	n2=output2/out.coex_tggates.mci.I18	vol=[2,6,6,6,6]
d=593	d1=591	d2=2	nn=11210	c1=8	c2=84	v=2	n1=output2/out.coex_tggates.mci.I12	n2=output2/out.coex_tggates.mci.I21	vol=[2,7,7,7,7]
d=777	d1=775	d2=2	nn=11210	c1=8	c2=110	v=2	n1=output2/out.coex_tggates.mci.I12	n2=output2/out.coex_tggates.mci.I24	vol=[2,2,8,8,8]
d=2168	d1=2166	d2=2	nn=11210	c1=8	c2=150	v=2	n1=output2/out.coex_tggates.mci.I12	n2=output2/out.coex_tggates.mci.I27	vol=[2,6,6,6,6]
d=2512	d1=2511	d2=1	nn=11210	c1=8	c2=197	v=1	n1=output2/out.coex_tggates.mci.I12	n2=output2/out.coex_tggates.mci.I30	vol=[1,3,3,3,3]
d=2766	d1=2765	d2=1	nn=11210	c1=8	c2=258	v=1	n1=output2/out.coex_tggates.mci.I12	n2=output2/out.coex_tggates.mci.I33	vol=[1,3,3,3,3]
d=3293	d1=3292	d2=1	nn=11210	c1=8	c2=308	v=1	n1=output2/out.coex_tggates.mci.I12	n2=output2/out.coex_tggates.mci.I36	vol=[1,3,3,3,3]
d=3605	d1=3605	d2=0	nn=11210	c1=8	c2=370	v=0	n1=output2/out.coex_tggates.mci.I12	n2=output2/out.coex_tggates.mci.I39	vol=[0,0,0,0,0]
d=4496	d1=4496	d2=0	nn=11210	c1=8	c2=432	v=0	n1=output2/out.coex_tggates.mci.I12	n2=output2/out.coex_tggates.mci.I42	vol=[0,0,0,0,0]
d=5212	d1=5212	d2=0	nn=11210	c1=8	c2=488	v=0	n1=output2/out.coex_tggates.mci.I12	n2=output2/out.coex_tggates.mci.I45	vol=[0,0,0,0,0]
d=6251	d1=6251	d2=0	nn=11210	c1=8	c2=542	v=0	n1=output2/out.coex_tggates.mci.I12	n2=output2/out.coex_tggates.mci.I48	vol=[0,0,0,0,0]
d=6626	d1=6626	d2=0	nn=11210	c1=8	c2=595	v=0	n1=output2/out.coex_tggates.mci.I12	n2=output2/out.coex_tggates.mci.I50	vol=[0,0,0,0,0]
d=330	d1=209	d2=121	nn=11210	c1=40	c2=61	v=120	n1=output2/out.coex_tggates.mci.I15	n2=output2/out.coex_tggates.mci.I18	vol=[120,135,197,197,257]
d=479	d1=340	d2=139	nn=11210	c1=40	c2=84	v=60	n1=output2/out.coex_tggates.mci.I15	n2=output2/out.coex_tggates.mci.I21	vol=[60,177,272,316,10987]
d=676	d1=536	d2=140	nn=11210	c1=40	c2=110	v=64	n1=output2/out.coex_tggates.mci.I15	n2=output2/out.coex_tggates.mci.I24	vol=[64,196,383,407,10818]
d=2062	d1=1941	d2=121	nn=11210	c1=40	c2=150	v=60	n1=output2/out.coex_tggates.mci.I15	n2=output2/out.coex_tggates.mci.I27	vol=[60,218,350,400,9420]
d=2411	d1=2294	d2=117	nn=11210	c1=40	c2=197	v=59	n1=output2/out.coex_tggates.mci.I15	n2=output2/out.coex_tggates.mci.I30	vol=[59,205,355,415,9299]
d=2664	d1=2562	d2=102	nn=11210	c1=40	c2=258	v=97	n1=output2/out.coex_tggates.mci.I15	n2=output2/out.coex_tggates.mci.I33	vol=[97,200,324,369,8790]
d=3183	d1=3099	d2=84	nn=11210	c1=40	c2=308	v=79	n1=output2/out.coex_tggates.mci.I15	n2=output2/out.coex_tggates.mci.I36	vol=[79,170,255,335,8231]
d=3511	d1=3430	d2=81	nn=11210	c1=40	c2=370	v=76	n1=output2/out.coex_tggates.mci.I15	n2=output2/out.coex_tggates.mci.I39	vol=[76,167,272,311,7917]
d=4409	d1=4342	d2=67	nn=11210	c1=40	c2=432	v=62	n1=output2/out.coex_tggates.mci.I15	n2=output2/out.coex_tggates.mci.I42	vol=[62,116,237,304,6996]
d=5130	d1=5066	d2=64	nn=11210	c1=40	c2=488	v=57	n1=output2/out.coex_tggates.mci.I15	n2=output2/out.coex_tggates.mci.I45	vol=[57,119,199,286,6261]
d=6179	d1=6117	d2=62	nn=11210	c1=40	c2=542	v=57	n1=output2/out.coex_tggates.mci.I15	n2=output2/out.coex_tggates.mci.I48	vol=[57,106,189,272,5208]
d=6553	d1=6492	d2=61	nn=11210	c1=40	c2=595	v=51	n1=output2/out.coex_tggates.mci.I15	n2=output2/out.coex_tggates.mci.I50	vol=[51,104,176,281,4843]
d=223	d1=151	d2=72	nn=11210	c1=61	c2=84	v=59	n1=output2/out.coex_tggates.mci.I18	n2=output2/out.coex_tggates.mci.I21	vol=[59,99,119,324,10919]
d=471	d1=374	d2=97	nn=11210	c1=61	c2=110	v=88	n1=output2/out.coex_tggates.mci.I18	n2=output2/out.coex_tggates.mci.I24	vol=[88,132,325,364,10813]
d=1909	d1=1799	d2=110	nn=11210	c1=61	c2=150	v=87	n1=output2/out.coex_tggates.mci.I18	n2=output2/out.coex_tggates.mci.I27	vol=[87,168,335,402,9572]
d=2271	d1=2164	d2=107	nn=11210	c1=61	c2=197	v=101	n1=output2/out.coex_tggates.mci.I18	n2=output2/out.coex_tggates.mci.I30	vol=[101,185,366,427,9347]
d=2557	d1=2455	d2=102	nn=11210	c1=61	c2=258	v=87	n1=output2/out.coex_tggates.mci.I18	n2=output2/out.coex_tggates.mci.I33	vol=[87,187,362,388,9084]
d=3107	d1=3007	d2=100	nn=11210	c1=61	c2=308	v=85	n1=output2/out.coex_tggates.mci.I18	n2=output2/out.coex_tggates.mci.I36	vol=[85,189,349,375,8563]
d=3442	d1=3345	d2=97	nn=11210	c1=61	c2=370	v=88	n1=output2/out.coex_tggates.mci.I18	n2=output2/out.coex_tggates.mci.I39	vol=[88,182,325,375,8210]
d=4362	d1=4269	d2=93	nn=11210	c1=61	c2=432	v=76	n1=output2/out.coex_tggates.mci.I18	n2=output2/out.coex_tggates.mci.I42	vol=[76,159,269,384,7746]
d=5091	d1=4999	d2=92	nn=11210	c1=61	c2=488	v=82	n1=output2/out.coex_tggates.mci.I18	n2=output2/out.coex_tggates.mci.I45	vol=[82,176,283,344,6617]
d=6139	d1=6051	d2=88	nn=11210	c1=61	c2=542	v=74	n1=output2/out.coex_tggates.mci.I18	n2=output2/out.coex_tggates.mci.I48	vol=[74,159,277,332,5548]
d=6511	d1=6424	d2=87	nn=11210	c1=61	c2=595	v=67	n1=output2/out.coex_tggates.mci.I18	n2=output2/out.coex_tggates.mci.I50	vol=[67,156,272,323,5163]
d=310	d1=247	d2=63	nn=11210	c1=84	c2=110	v=54	n1=output2/out.coex_tggates.mci.I21	n2=output2/out.coex_tggates.mci.I24	vol=[54,80,100,110,10682]
d=1777	d1=1687	d2=90	nn=11210	c1=84	c2=150	v=87	n1=output2/out.coex_tggates.mci.I21	n2=output2/out.coex_tggates.mci.I27	vol=[87,124,182,340,9470]
d=2172	d1=2070	d2=102	nn=11210	c1=84	c2=197	v=87	n1=output2/out.coex_tggates.mci.I21	n2=output2/out.coex_tggates.mci.I30	vol=[87,172,246,274,10582]
d=2477	d1=2372	d2=105	nn=11210	c1=84	c2=258	v=76	n1=output2/out.coex_tggates.mci.I21	n2=output2/out.coex_tggates.mci.I33	vol=[76,167,284,315,10160]
d=3039	d1=2932	d2=107	nn=11210	c1=84	c2=308	v=93	n1=output2/out.coex_tggates.mci.I21	n2=output2/out.coex_tggates.mci.I36	vol=[93,174,311,320,10051]
d=3381	d1=3274	d2=107	nn=11210	c1=84	c2=370	v=97	n1=output2/out.coex_tggates.mci.I21	n2=output2/out.coex_tggates.mci.I39	vol=[97,179,301,348,9703]
d=4309	d1=4204	d2=105	nn=11210	c1=84	c2=432	v=98	n1=output2/out.coex_tggates.mci.I21	n2=output2/out.coex_tggates.mci.I42	vol=[98,172,291,373,9475]
d=5042	d1=4936	d2=106	nn=11210	c1=84	c2=488	v=95	n1=output2/out.coex_tggates.mci.I21	n2=output2/out.coex_tggates.mci.I45	vol=[95,178,278,374,8136]
d=6091	d1=5987	d2=104	nn=11210	c1=84	c2=542	v=90	n1=output2/out.coex_tggates.mci.I21	n2=output2/out.coex_tggates.mci.I48	vol=[90,174,288,381,7101]
d=6462	d1=6361	d2=101	nn=11210	c1=84	c2=595	v=82	n1=output2/out.coex_tggates.mci.I21	n2=output2/out.coex_tggates.mci.I50	vol=[82,171,266,389,6722]
d=1560	d1=1468	d2=92	nn=11210	c1=110	c2=150	v=84	n1=output2/out.coex_tggates.mci.I24	n2=output2/out.coex_tggates.mci.I27	vol=[84,118,150,197,9483]
d=1993	d1=1865	d2=128	nn=11210	c1=110	c2=197	v=108	n1=output2/out.coex_tggates.mci.I24	n2=output2/out.coex_tggates.mci.I30	vol=[108,174,240,283,10631]
d=2308	d1=2171	d2=137	nn=11210	c1=110	c2=258	v=111	n1=output2/out.coex_tggates.mci.I24	n2=output2/out.coex_tggates.mci.I33	vol=[111,205,253,348,10518]
d=2879	d1=2738	d2=141	nn=11210	c1=110	c2=308	v=103	n1=output2/out.coex_tggates.mci.I24	n2=output2/out.coex_tggates.mci.I36	vol=[103,209,304,356,10047]
d=3223	d1=3083	d2=140	nn=11210	c1=110	c2=370	v=111	n1=output2/out.coex_tggates.mci.I24	n2=output2/out.coex_tggates.mci.I39	vol=[111,215,291,381,9733]
d=4159	d1=4021	d2=138	nn=11210	c1=110	c2=432	v=110	n1=output2/out.coex_tggates.mci.I24	n2=output2/out.coex_tggates.mci.I42	vol=[110,235,315,397,9609]
d=4891	d1=4756	d2=135	nn=11210	c1=110	c2=488	v=102	n1=output2/out.coex_tggates.mci.I24	n2=output2/out.coex_tggates.mci.I45	vol=[102,233,302,385,8326]
d=5952	d1=5817	d2=135	nn=11210	c1=110	c2=542	v=97	n1=output2/out.coex_tggates.mci.I24	n2=output2/out.coex_tggates.mci.I48	vol=[97,236,341,439,7329]
d=6331	d1=6194	d2=137	nn=11210	c1=110	c2=595	v=98	n1=output2/out.coex_tggates.mci.I24	n2=output2/out.coex_tggates.mci.I50	vol=[98,237,339,467,6971]
d=803	d1=451	d2=352	nn=11210	c1=150	c2=197	v=342	n1=output2/out.coex_tggates.mci.I27	n2=output2/out.coex_tggates.mci.I30	vol=[342,358,393,409,10542]
d=1687	d1=1152	d2=535	nn=11210	c1=150	c2=258	v=429	n1=output2/out.coex_tggates.mci.I27	n2=output2/out.coex_tggates.mci.I33	vol=[429,1386,1544,1598,10539]
d=2460	d1=1820	d2=640	nn=11210	c1=150	c2=308	v=527	n1=output2/out.coex_tggates.mci.I27	n2=output2/out.coex_tggates.mci.I36	vol=[527,1428,1625,1646,10508]
d=2877	d1=2215	d2=662	nn=11210	c1=150	c2=370	v=557	n1=output2/out.coex_tggates.mci.I27	n2=output2/out.coex_tggates.mci.I39	vol=[557,1510,1606,1665,10385]
d=3868	d1=3209	d2=659	nn=11210	c1=150	c2=432	v=561	n1=output2/out.coex_tggates.mci.I27	n2=output2/out.coex_tggates.mci.I42	vol=[561,1470,1623,1683,10221]
d=4681	d1=4000	d2=681	nn=11210	c1=150	c2=488	v=587	n1=output2/out.coex_tggates.mci.I27	n2=output2/out.coex_tggates.mci.I45	vol=[587,1477,1692,1794,9243]
d=5782	d1=5087	d2=695	nn=11210	c1=150	c2=542	v=597	n1=output2/out.coex_tggates.mci.I27	n2=output2/out.coex_tggates.mci.I48	vol=[597,1467,1753,1816,8371]
d=6178	d1=5475	d2=703	nn=11210	c1=150	c2=595	v=595	n1=output2/out.coex_tggates.mci.I27	n2=output2/out.coex_tggates.mci.I50	vol=[595,1448,1745,1827,8154]
d=981	d1=725	d2=256	nn=11210	c1=197	c2=258	v=242	n1=output2/out.coex_tggates.mci.I30	n2=output2/out.coex_tggates.mci.I33	vol=[242,276,1475,1518,10381]
d=1784	d1=1410	d2=374	nn=11210	c1=197	c2=308	v=360	n1=output2/out.coex_tggates.mci.I30	n2=output2/out.coex_tggates.mci.I36	vol=[360,411,1528,1559,10426]
d=2242	d1=1822	d2=420	nn=11210	c1=197	c2=370	v=401	n1=output2/out.coex_tggates.mci.I30	n2=output2/out.coex_tggates.mci.I39	vol=[401,483,1533,1599,10324]
d=3293	d1=2837	d2=456	nn=11210	c1=197	c2=432	v=421	n1=output2/out.coex_tggates.mci.I30	n2=output2/out.coex_tggates.mci.I42	vol=[421,701,1567,1645,10037]
d=4143	d1=3643	d2=500	nn=11210	c1=197	c2=488	v=466	n1=output2/out.coex_tggates.mci.I30	n2=output2/out.coex_tggates.mci.I45	vol=[466,754,1676,1746,10034]
d=5272	d1=4746	d2=526	nn=11210	c1=197	c2=542	v=488	n1=output2/out.coex_tggates.mci.I30	n2=output2/out.coex_tggates.mci.I48	vol=[488,794,1766,1826,9826]
d=5669	d1=5139	d2=530	nn=11210	c1=197	c2=595	v=494	n1=output2/out.coex_tggates.mci.I30	n2=output2/out.coex_tggates.mci.I50	vol=[494,1514,1762,1842,9797]
d=1003	d1=732	d2=271	nn=11210	c1=258	c2=308	v=253	n1=output2/out.coex_tggates.mci.I33	n2=output2/out.coex_tggates.mci.I36	vol=[253,282,294,1528,10307]
d=1561	d1=1179	d2=382	nn=11210	c1=258	c2=370	v=337	n1=output2/out.coex_tggates.mci.I33	n2=output2/out.coex_tggates.mci.I39	vol=[337,437,1621,1984,10285]
d=2676	d1=2225	d2=451	nn=11210	c1=258	c2=432	v=391	n1=output2/out.coex_tggates.mci.I33	n2=output2/out.coex_tggates.mci.I42	vol=[391,542,2004,2084,10083]
d=3562	d1=3047	d2=515	nn=11210	c1=258	c2=488	v=449	n1=output2/out.coex_tggates.mci.I33	n2=output2/out.coex_tggates.mci.I45	vol=[449,643,2108,2253,10103]
d=4717	d1=4164	d2=553	nn=11210	c1=258	c2=542	v=472	n1=output2/out.coex_tggates.mci.I33	n2=output2/out.coex_tggates.mci.I48	vol=[472,714,2213,2244,9974]
d=5146	d1=4573	d2=573	nn=11210	c1=258	c2=595	v=492	n1=output2/out.coex_tggates.mci.I33	n2=output2/out.coex_tggates.mci.I50	vol=[492,752,2243,2261,9843]
d=827	d1=491	d2=336	nn=11210	c1=308	c2=370	v=326	n1=output2/out.coex_tggates.mci.I36	n2=output2/out.coex_tggates.mci.I39	vol=[326,353,368,807,10038]
d=2104	d1=1594	d2=510	nn=11210	c1=308	c2=432	v=490	n1=output2/out.coex_tggates.mci.I36	n2=output2/out.coex_tggates.mci.I42	vol=[490,547,1156,1585,9972]
d=3120	d1=2455	d2=665	nn=11210	c1=308	c2=488	v=598	n1=output2/out.coex_tggates.mci.I36	n2=output2/out.coex_tggates.mci.I45	vol=[598,745,1444,1852,10018]
d=4296	d1=3598	d2=698	nn=11210	c1=308	c2=542	v=347	n1=output2/out.coex_tggates.mci.I36	n2=output2/out.coex_tggates.mci.I48	vol=[347,1097,1948,2934,9936]
d=4733	d1=4017	d2=716	nn=11210	c1=308	c2=595	v=364	n1=output2/out.coex_tggates.mci.I36	n2=output2/out.coex_tggates.mci.I50	vol=[364,1156,1889,2930,9808]
d=1380	d1=1129	d2=251	nn=11210	c1=370	c2=432	v=222	n1=output2/out.coex_tggates.mci.I39	n2=output2/out.coex_tggates.mci.I42	vol=[222,282,332,862,9843]
d=2447	d1=2007	d2=440	nn=11210	c1=370	c2=488	v=389	n1=output2/out.coex_tggates.mci.I39	n2=output2/out.coex_tggates.mci.I45	vol=[389,554,1365,1812,9972]
d=3698	d1=3171	d2=527	nn=11210	c1=370	c2=542	v=461	n1=output2/out.coex_tggates.mci.I39	n2=output2/out.coex_tggates.mci.I48	vol=[461,616,1565,2035,9966]
d=4172	d1=3592	d2=580	nn=11210	c1=370	c2=595	v=491	n1=output2/out.coex_tggates.mci.I39	n2=output2/out.coex_tggates.mci.I50	vol=[491,626,1668,2127,9858]
d=1935	d1=1136	d2=799	nn=11210	c1=432	c2=488	v=781	n1=output2/out.coex_tggates.mci.I42	n2=output2/out.coex_tggates.mci.I45	vol=[781,1388,1483,2041,9847]
d=3292	d1=2453	d2=839	nn=11210	c1=432	c2=542	v=388	n1=output2/out.coex_tggates.mci.I42	n2=output2/out.coex_tggates.mci.I48	vol=[388,1737,2504,2772,9902]
d=3805	d1=2955	d2=850	nn=11210	c1=432	c2=595	v=719	n1=output2/out.coex_tggates.mci.I42	n2=output2/out.coex_tggates.mci.I50	vol=[719,1941,2760,2855,9822]
d=1979	d1=1388	d2=591	nn=11210	c1=488	c2=542	v=581	n1=output2/out.coex_tggates.mci.I45	n2=output2/out.coex_tggates.mci.I48	vol=[581,593,1496,2416,9191]
d=2803	d1=1916	d2=887	nn=11210	c1=488	c2=595	v=872	n1=output2/out.coex_tggates.mci.I45	n2=output2/out.coex_tggates.mci.I50	vol=[872,893,1886,2679,9205]
d=1060	d1=579	d2=481	nn=11210	c1=542	c2=595	v=477	n1=output2/out.coex_tggates.mci.I48	n2=output2/out.coex_tggates.mci.I50	vol=[477,485,541,1771,4233]
