# Supplementary material for: T1000: a reduced gene set prioritized for toxicogenomic studies
Source: PeerJ. 2019 Oct 29;7:e7975. doi: 10.7717/peerj.7975 (PMC6824333; doi:10.7717/peerj.7975)
Supplement: Supplemental Information 4 [file peerj-07-7975-s009.txt]

AQP9	KLRG1	ACOT12	A1CF	ATRN	CEACAM1	CHCHD10	CHN2	FMO4	HNF4A	PANK1	PDK2	PPARA	PTPRD	REPS2	SEMA4G	AACS	AAAS	AARS2	AASDH	ABCA2	ABCA7	ABCB8	ABCB9	ABCC10	ABCC3	ABCC8	ABCD1	ABHD1	ABHD12	ABHD13	ABHD15	ABHD18	ABHD8	ABRACL	ACAD8	ACAD9	ACADL	ACADS	ACAN	ACAP3	ACBD6	ACCS	ACD	ACRBP	ACSF2	ACTL7B	ACTR1A	ACTR5	ACYP2	ADA	ADAMTS7	ADAMTS8	ADAMTSL4	ADAMTSL5	ADARB1	ADCY4	ADCY6	ADD2	ADPRH	ADRA2B	ADRB3	AFF3	AGAP1	AGFG2	AGL	AGO1	AGPAT1	AGPAT2	AGPAT3	AGRN	AHCYL2	AHDC1	AIF1	AIFM3	AK1	AKAP3	AKAP7	AKT2	ALAD	ALDH16A1	ALDH3B1	ALDOC	ALG1	ALG12	ALK	ALPI	ALPPL2	ALS2CL	AMIGO1	AMOTL2	AMZ2	ANAPC2	ANGPT4	ANGPTL2	ANKRD16	ANKRD24	ANKRD46	ANKRD6	ANKS1A	ANKS3	ANKZF1	ANO9	AP1B1	AP2B1	AP5S1	APAF1	APBA1	APBA2	APBA3	APLN	APOBEC2	APPL1	APRT	AR	ARAP1	ARF3	ARHGAP19	ARHGAP35	ARHGAP44	ARHGEF11	ARHGEF15	ARHGEF16	ARHGEF18	ARHGEF28	ARHGEF37	ARHGEF4	ARID1A	ARL2	ARMC6	ARNT	ARPIN	ARSA	ART5	ASB13	ASPSCR1	ATAT1	ATG16L2	ATG2B	ATOH8	ATP10A	ATP11A	ATP12A	ATP13A1	ATP2B2	ATP2C2	ATP5S	ATP6AP1	ATP6V0E2	ATP7B	ATP8A2	ATXN7	ATXN7L3B	AUH	AVEN	AZIN2	B3GAT3	B3GNT7	B4GALNT4	BACE1	BAD	BAHCC1	BAIAP2	BAK1	BARHL1	BBS1	BBS4	BBS5	BCAT2	BCKDK	BCL2L10	BCL6B	BCL7A	BCL9L	BEST2	BLM	BMP1	BMPR2	BOC	BOK	BOLA1	BPTF	BRF1	BSPRY	BTBD2	BTBD6	BTBD9	BTK	C10orf76	C11orf71	C11orf84	C14orf159	C14orf180	C14orf28	C14orf79	C14orf80	C16orf59	C16orf89	C19orf47	C19orf54	C19orf57	C1GALT1	C1orf122	C1orf53	C20orf141	C20orf144	C20orf194	C21orf2	C2CD5	C2orf68	C3orf18	C4orf19	C6orf106	C6orf120	C6orf136	C8orf82	C9orf50	CA9	CABIN1	CABLES2	CACNA1D	CACNA1S	CACNB1	CACNB3	CACNG1	CACNG2	CALHM2	CAMK2N2	CAMSAP3	CAPN5	CARTPT	CASKIN2	CASTOR1	CBARP	CBFA2T2	CBX2	CBX5	CBX6	CBX8	CC2D1A	CC2D2A	CCDC134	CCDC149	CCDC151	CCDC159	CCDC24	CCDC3	CCDC57	CCDC61	CCDC69	CCDC85C	CCDC97	CCHCR1	CCNO	CCS	CD320	CD38	CD99	CDC14B	CDHR2	CDHR5	CDIP1	CDK10	CDK14	CDK16	CDK18	CDK20	CDK5	CDX2	CELSR3	CENPT	CEP162	CEP250	CEP68	CEP78	CFAP100	CGN	CHCHD6	CHKB	CHMP1A	CHPF2	CHRD	CHRM3	CHRM4	CHRNA4	CHRNA6	CHRNB1	CHST12	CHST14	CHTF18	CIDEA	CITED4	CKAP5	CKM	CLASRP	CLCC1	CLCN6	CLCNKB	CLEC16A	CLN3	CLPTM1	CNFN	CNGA4	CNNM1	CNNM2	CNNM3	CNOT11	CNTFR	CNTLN	COBL	COG4	COG7	COL27A1	COL5A3	COL6A1	COL9A2	COPS7A	CORO1B	CORO7	CPLX3	CPM	CPNE1	CPNE9	CPPED1	CPSF1	CPXM1	CPXM2	CREB1	CREB3L1	CREB3L4	CRELD1	CRIP2	CRISPLD2	CROCC	CRY2	CRYBB2	CRYGC	CRYGD	CRYGN	CSDC2	CSF1	CSRNP2	CST8	CTBS	CTC1	CTDP1	CTDSP1	CTNNBIP1	CTNS	CTRL	CTSW	CUL9	CXXC5	CYB561	CYB561A3	CYB5R2	CYB5R3	CYFIP2	CYHR1	D2HGDH	DAAM2	DAB2IP	DBH	DCAF11	DCAF15	DCAF4	DCAF8	DCHS1	DCK	DCLRE1A	DCTN1	DDAH2	DDX41	DDX59	DECR1	DENND1A	DENND2C	DENND4B	DENND6A	DGAT1	DHDDS	DHFR2	DHRS11	DHRS13	DHX30	DIDO1	DIP2A	DIP2C	DISP2	DISP3	DLG3	DLGAP3	DLGAP4	DMPK	DMTN	DNAJC4	DNAJC5	DNASE1	DNASE1L1	DNASE2	DOCK6	DOK1	DOT1L	DPEP1	DPF3	DPH7	DPP9	DRD2	DRG2	DSTYK	DUS1L	DUSP18	DUSP2	DVL2	DVL3	DYSF	DZIP3	E2F2	E2F4	ECEL1	ECHDC3	ECM1	EDC3	EDEM2	EEPD1	EFCAB2	EFHD1	EFNA4	EFR3A	EGFL7	EHBP1L1	EHD2	EHMT1	EHMT2	ELMO1	ELN	EME2	EMILIN1	EML2	ENG	EPC2	EPHA8	EPN3	EPS8L1	ERC1	ERCC2	ERCC6L2	ERI3	ERMP1	ERO1A	ESYT1	ETV1	EVA1B	EVL	EXOC2	EXOC3L1	EXOC3L4	EXPH5	EXTL1	EXTL3	F8	FAAP100	FADS3	FAM117A	FAM118A	FAM120C	FAM149A	FAM155B	FAM160A2	FAM168A	FAM173A	FAM185A	FAM189A2	FAM20C	FAM213B	FAM222B	FAM53A	FAM69B	FAM83F	FAM96A	FANCA	FANCF	FASTK	FAT4	FBF1	FBLN2	FBRS	FBXL18	FBXL8	FBXO25	FBXO41	FBXO44	FBXW5	FCGBP	FCGRT	FCHO1	FDXACB1	FES	FEV	FGD5	FGF11	FGF14	FGF18	FGF6	FGFR2	FGFR3	FGFR4	FHDC1	FIBP	FIS1	FITM2	FKBP10	FKBP14	FLNA	FLOT2	FN3KRP	FOLR2	FOXRED1	FPGS	FRS3	FTO	FUK	FUT11	FXYD3	FZD4	FZR1	GAA	GALC	GALK1	GALNT11	GALR3	GANAB	GAS2L1	GAS8	GAST	GATA1	GATA2	GATA4	GATB	GBA2	GBF1	GCA	GCFC2	GCHFR	GEMIN8	GFOD2	GFRA2	GFRA3	GGA3	GGT5	GGT7	GGTLC1	GH1	GHDC	GINM1	GINS4	GIPC1	GJB4	GLCCI1	GLCE	GLG1	GLMP	GLYCTK	GLYR1	GM2A	GMIP	GNB1L	GNG7	GOLGA2	GP2	GPATCH8	GPC1	GPCPD1	GPER1	GPHN	GPI	GPIHBP1	GPLD1	GPR137	GPR137B	GPR161	GPR4	GPS1	GRAMD1B	GRAMD4	GRB7	GREB1L	GRIN1	GRINA	GRK1	GRK2	GRK5	GRK6	GRM2	GRN	GSAP	GSN	GSS	GSTM4	GSTO2	GTF3C2	HAUS8	HBE1	HCFC1R1	HDAC11	HDAC4	HDAC5	HDAC6	HEATR5A	HECTD3	HELZ	HELZ2	HERPUD2	HFE	HGFAC	HIC2	HINT2	HIP1	HLCS	HMG20B	HMGCL	HNRNPUL1	HOMER3	HOOK1	HOOK2	HPS1	HPS4	HRAS	HSD11B2	HSD17B8	HSF1	HSH2D	HSPB6	HSPBP1	HTRA1	HTT	HYAL2	ICOSLG	IDUA	IER5L	IFT140	IGF2R	IGHG1	IGSF10	IGSF8	IHH	IL11RA	IL16	IL17RA	IL1RL2	IL20RB	IL2RB	IL3RA	IL9R	ILVBL	IMPACT	INAFM1	INCENP	INO80B	INO80D	INO80E	INPP4A	INTS5	IP6K1	IPO4	IPP	IQSEC1	IRAK4	IRF2	IRF6	ISLR	ITGA5	ITGA7	ITGB2	ITGB4	ITGB7	ITPA	ITPR2	JAG2	JOSD2	JUP	KAT6B	KAZALD1	KCNA5	KCNAB2	KCND3	KCNH2	KCNK5	KCNQ1	KCTD1	KCTD11	KCTD13	KDELC2	KDM2A	KDM3B	KDM5A	KHNYN	KIAA0319L	KIAA0556	KIAA0586	KIAA0922	KIAA1161	KIAA1328	KIAA1755	KIAA1958	KIAA2013	KIF12	KIF16B	KIF22	KIF3A	KIF3C	KIF5A	KIF7	KIFC2	KIFC3	KLC2	KLC3	KLF12	KLF16	KLHL12	KLHL22	KLHL23	KLHL26	KLHL31	KLHL36	KLK8	KMT2D	KNDC1	KPTN	KRBA1	KREMEN1	KRT4	KSR1	LAD1	LAMB2	LANCL1	LAPTM5	LCN1	LDB1	LDHD	LENG8	LFNG	LGI3	LGI4	LHX1	LIG1	LIG3	LIMK1	LIMS2	LIPE	LLGL1	LLGL2	LMBR1L	LMF1	LMF2	LMNB2	LNX1	LPCAT3	LPGAT1	LPIN3	LRCH4	LRFN3	LRP5	LRP6	LRRC14	LRRC20	LRRC29	LRRC61	LRRC73	LRRC8D	LRSAM1	LSM14B	LSMEM2	LSP1	LST1	LTBP3	LTBP4	LTC4S	LY6G6C	LY86	LYN	LYPLA2	LYRM7	LYSMD4	LZTS2	MAD1L1	MAD2L2	MAF1	MAGED1	MAGIX	MAL2	MAN2C1	MAP3K14	MAP3K9	MAP4K1	MAP4K3	MAP6D1	MAP7	MAPK12	MAPK13	MAPK3	MAPK8IP3	MAPKAPK3	MAPT	MARC2	MASP1	MAST3	MATK	MBLAC1	MBP	MBTPS1	MCF2L	MCOLN1	MCRIP1	MDC1	MED11	MED12	MED29	MELTF	MERTK	MESP1	METAP1D	METTL27	MFAP2	MFSD12	MFSD13A	MFSD3	MFSD9	MGAT1	MGAT4B	MIA	MIB2	MICAL1	MICAL3	MIF	MIF4GD	MIGA2	MINDY1	MIPEP	MKS1	MLEC	MLH1	MLLT6	MLPH	MLST8	MMACHC	MMP24	MMS19	MOB3A	MOGAT2	MOSPD3	MOV10	MPDZ	MPG	MPND	MPP3	MPST	MPV17L2	MPZ	MRPL10	MRPL2	MRPS18A	MS4A8	MTHFR	MTM1	MTMR4	MTR	MTSS1L	MUC5B	MUL1	MUM1	MUT	MVB12A	MVB12B	MVD	MXI1	MYBBP1A	MYCN	MYH10	MYH11	MYH14	MYH9	MYL3	MYL7	MYO1C	MYO1E	MYO1F	MYO7A	MYOZ1	MYRF	MYRIP	NAA40	NAAA	NAB2	NABP2	NAGA	NAGPA	NARFL	NAXE	NBEAL2	NCAPH2	NCKIPSD	NCS1	NDE1	NDUFB5	NECTIN2	NELFB	NELFCD	NENF	NEURL4	NEUROD6	NF1	NFATC1	NFIC	NFIX	NFKBID	NGB	NGEF	NHLRC2	NICN1	NISCH	NKAIN4	NKIRAS2	NLGN3	NLK	NLRX1	NME3	NMNAT3	NMRAL1	NOL6	NOTCH1	NPAS1	NPDC1	NPHP4	NPR3	NR1H3	NR3C2	NR4A1	NR5A1	NRM	NSMF	NT5DC2	NTN1	NUBPL	NUCB1	NUDT16	NUDT16L1	NUDT22	NUP210	NUP214	NUP58	NXNL1	NXPH3	NXPH4	OBSL1	OCEL1	OCRL	ODF3	OGFOD3	OMA1	OPLAH	OPRD1	OPRL1	ORAI3	ORC3	OSBPL1A	OSGEPL1	P2RX2	P2RX6	P3H1	P3H3	PACS2	PAGR1	PAIP2B	PALB2	PAN2	PANK4	PAOX	PAPSS1	PAQR4	PAQR6	PASK	PATZ1	PAX8	PBX1	PBX2	PBXIP1	PCBP3	PCBP4	PCDHB11	PCIF1	PCNX3	PCOLCE	PCSK1N	PCTP	PDCD2L	PDE3B	PDE4A	PDE7B	PDGFRB	PDK3	PDLIM7	PDZD3	PECAM1	PELI3	PEX10	PEX11G	PEX5	PEX7	PFKL	PGM2L1	PHC1	PHF2	PHKA2	PHLDB1	PHLDB3	PHYHIP	PI4KA	PIANP	PIAS1	PIAS3	PICK1	PIFO	PIGM	PIGO	PIGQ	PIH1D1	PIK3R3	PINK1	PIP4K2B	PIP5K1C	PITPNM1	PITX3	PKMYT1	PKN1	PKN3	PLA2G6	PLAA	PLBD2	PLCD1	PLCG1	PLD4	PLEC	PLEKHA4	PLEKHG3	PLEKHH1	PLEKHN1	PLIN1	PLIN5	PLOD1	PLOD3	PLPP6	PLPP7	PLPPR3	PLS1	PLXNA3	PLXNB1	PLXND1	PMF1	PML	PMVK	PNCK	PNKP	PNPLA6	POC1A	PODNL1	PODXL2	POLD1	POLD2	POLD4	POLDIP2	POLE	POLH	POLM	POLN	POLR1A	POLR2E	POMGNT2	POMT1	POU6F1	PPCDC	PPDPF	PPM1H	PPM1J	PPP1R13B	PPP1R21	PPP1R26	PPP1R37	PPP2R1A	PRAF2	PRCD	PRDM12	PRDM15	PRDM8	PREB	PREX1	PRF1	PRICKLE2	PRICKLE3	PRKACA	PRKAG3	PRKAR1B	PRKCD	PRKCSH	PRKCZ	PRLH	PRMT7	PROSER1	PROSER3	PRPH	PRR12	PRR14	PRR5	PRRC2A	PRSS22	PRSS36	PRSS8	PRUNE1	PSD4	PSEN2	PSKH1	PSMD7	PTCD2	PTGER1	PTGFRN	PTP4A3	PTPA	PTPDC1	PTPN6	PTPRA	PTPRS	PXN	PYCR3	R3HDM2	RAB11B	RAB11FIP3	RAB1B	RAB38	RAB3A	RAB3IL1	RAB5B	RAB5C	RAB6B	RABL6	RAC3	RAD18	RAI1	RAMP2	RANBP10	RANGAP1	RARA	RASAL1	RASGEF1C	RAVER1	RBM12	RBM27	RBM38	RBM42	RBP3	RC3H2	RCOR3	RDH13	RECQL4	REEP2	REEP6	REXO1	RFNG	RFX2	RFX5	RGL2	RGMB	RGS12	RGS14	RGS9	RHOBTB2	RHOV	RIF1	RILPL2	RIMS3	RIN3	RLN3	RNASEL	RNF123	RNF126	RNF128	RNF167	RNF20	RNF207	RNF26	RNPEPL1	ROGDI	RPA2	RPAP1	RPL3L	RPS6KA1	RPS6KA2	RRBP1	RRNAD1	RRP1B	RSBN1	RSF1	RSPH6A	RTN4RL2	RUNDC3B	RWDD2B	RXRB	S1PR5	SAC3D1	SALL2	SAMD10	SAMD11	SAMD14	SAMD4B	SARS2	SASH1	SBK1	SCAMP4	SCAPER	SCGB3A1	SCLY	SCMH1	SCN4A	SCRN1	SCRN2	SDC1	SDC3	SEC16A	SEC16B	SEC24C	SEC61A2	SECISBP2	SEMA4B	SEMA4D	SEMA4F	SEMA6D	SENP8	SEPSECS	SEPT1	SETDB1	SETMAR	SF3A1	SFI1	SFTPC	SGSM3	SH2B2	SH3GLB2	SH3PXD2B	SH3TC1	SHANK1	SHANK3	SHBG	SHF	SHISA4	SHISA5	SHKBP1	SHROOM3	SIDT2	SIGMAR1	SIL1	SIRPA	SIRT5	SIRT6	SIX5	SKIV2L	SLAIN1	SLC12A4	SLC12A6	SLC12A7	SLC15A3	SLC16A8	SLC17A1	SLC17A7	SLC19A1	SLC20A2	SLC22A23	SLC22A6	SLC23A2	SLC25A1	SLC25A11	SLC25A12	SLC25A37	SLC25A44	SLC25A45	SLC27A3	SLC28A1	SLC29A3	SLC2A13	SLC2A9	SLC34A1	SLC35A2	SLC35A3	SLC35A4	SLC35A5	SLC35B4	SLC38A10	SLC38A7	SLC39A13	SLC39A3	SLC46A1	SLC47A1	SLC48A1	SLC4A2	SLC5A2	SLC5A5	SLC6A17	SLC6A18	SLC6A7	SLC6A8	SLC8A2	SLC8B1	SLC9A8	SLCO2B1	SLCO4A1	SLIT1	SLURP1	SLX4	SLX4IP	SMAD3	SMARCAL1	SMARCC1	SMARCD1	SMC1A	SMG7	SMIM1	SMOC1	SMPD2	SMPD3	SMYD4	SNCG	SND1	SNED1	SNUPN	SNX21	SNX8	SOD3	SOHLH1	SORBS3	SOX13	SP1	SPAG7	SPATA19	SPATA20	SPATA33	SPATA7	SPEN	SPHK2	SPIDR	SPINT1	SPIRE2	SPNS1	SPNS2	SPPL2B	SPRR3	SPRY4	SPRYD3	SPTB	SPTBN2	SRBD1	SRC	SRGAP2C	SRPK3	SSBP3	SSBP4	SSH1	SSH3	SSTR3	SSX2IP	ST13	ST3GAL2	ST5	ST6GALNAC4	STARD5	STAT5A	STAT5B	STEAP3	STK10	STK11	STK11IP	STK25	STK36	STMN3	STOML1	STPG1	STRADB	STRIP1	STUM	STX16	STX17	STX1B	SULT2B1	SUOX	SUPT5H	SUPT6H	SUSD3	SUSD6	SV2A	SVBP	SYDE1	SYMPK	SYNGR1	SYNPO	SYT9	SZRD1	SZT2	TADA2A	TADA2B	TAF6	TAF6L	TAF8	TAGLN2	TAOK2	TARBP1	TAZ	TBC1D10C	TBC1D13	TBC1D16	TBC1D2	TBC1D25	TBC1D4	TBC1D8B	TBCB	TBL1Y	TCAF1	TCF3	TCF7L1	TCFL5	TCIRG1	TCOF1	TCTN1	TDRD7	TDRP	TEAD2	TEAD3	TEC	TECPR1	TECPR2	TELO2	TEPSIN	TESK2	TET3	TEX2	TFAM	TFDP1	TFF3	TGFA	TGFBRAP1	TH	THAP4	THAP7	THBS3	THEM4	THNSL2	THPO	THRA	THY1	TIRAP	TJP3	TK2	TLE6	TLN2	TM2D3	TM6SF2	TM9SF4	TMCO4	TMCO6	TMEM109	TMEM110	TMEM121	TMEM132A	TMEM141	TMEM161A	TMEM173	TMEM179	TMEM192	TMEM198	TMEM203	TMEM250	TMEM255B	TMEM256	TMEM259	TMEM260	TMEM37	TMEM39B	TMEM45A	TMEM53	TMEM63A	TMEM63B	TMEM80	TMEM87B	TMEM88	TMEM8A	TMF1	TMLHE	TMTC1	TMUB1	TNFAIP1	TNIK	TNK2	TNKS1BP1	TNNC2	TNNI1	TNNT3	TNP1	TNRC6A	TNRC6B	TNRC6C	TNS1	TOGARAM1	TOM1	TOP3A	TOP3B	TP53	TP53I11	TP53I13	TP53INP2	TPGS2	TPP1	TPPP3	TPRN	TPSAB1	TRABD2B	TRAF4	TRAF6	TRAK1	TRAK2	TRAM2	TRAPPC1	TRAPPC12	TRAPPC6A	TRAPPC8	TRAPPC9	TREML1	TRIB2	TRIM23	TRIM28	TRIM29	TRIM3	TRIM41	TRIM47	TRIM66	TRMT10A	TRMT1L	TRPS1	TRPT1	TRPV4	TSPAN18	TSPAN33	TSPAN7	TSPO	TSPYL4	TSSC4	TSTA3	TTC28	TTC39B	TTC7A	TTC8	TTC9B	TTLL1	TTLL11	TUBG1	TUBGCP2	TUBGCP6	TYK2	TYSND1	U2AF2	UBAC1	UBAP1L	UBE3B	UBL7	UBOX5	UBTD1	UBTD2	UBTF	UBXN11	UCKL1	UCP2	UGGT1	ULK1	ULK2	UNC13B	UNC93B1	UNG	UROS	USE1	USF2	USP20	USP21	USP30	USP35	USP40	USP54	UTRN	VAMP2	VAMP4	VASH1	VASP	VAT1	VAV2	VEGFB	VEZF1	VPS11	VPS26B	VPS39	VPS51	VPS9D1	VSIG10	VSTM4	VWA1	VWA3A	VWA8	WASF1	WASHC5	WBP2	WDR24	WDR34	WDR38	WDR90	WDSUB1	WDTC1	WFS1	WIPF3	WIZ	WNK2	WNT4	WWC1	WWC3	WWP2	XAB2	XPNPEP3	XRN1	YEATS2	YLPM1	YPEL3	ZBED3	ZBTB22	ZBTB4	ZBTB42	ZBTB47	ZBTB8A	ZCCHC24	ZDHHC23	ZER1	ZFAT	ZFHX2	ZFHX3	ZFP41	ZFP57	ZFP90	ZFYVE1	ZFYVE19	ZHX3	ZKSCAN1	ZMYM3	ZMYM4	ZMYND15	ZNF107	ZNF25	ZNF282	ZNF296	ZNF324	ZNF324B	ZNF341	ZNF362	ZNF385B	ZNF467	ZNF488	ZNF496	ZNF512B	ZNF524	ZNF564	ZNF580	ZNF592	ZNF609	ZNF628	ZNF629	ZNF652	ZNF747	ZNF76	ZNF775	ZNF777	ZNF784	ZNF839	ZNRF2	ZSCAN10	ZSCAN22	ZSCAN25	ZSWIM3	ZSWIM8	ZXDC	ZYG11B	ADCK5	ALKBH2	ALX3	ARHGAP10	ARR3	ASCC2	ATP13A2	BRAT1	C12orf10	C17orf100	C2orf54	C9orf142	CALB2	CEACAM4	CELA3B	CHMP6	CLDN7	COX6B2	CRTC1	DGCR14	DIS3L	DNAJC11	DUSP13	EFNB1	ELP5	EMC9	ERAL1	FLAD1	FLII	G6PC3	GDPD3	GNB2	GNB3	GRIPAP1	HAAO	HAUS7	HEG1	HPDL	ICAM2	IGSF1	IL4R	JAZF1	KCNJ11	KNOP1	L3MBTL2	LAMA5	LDLRAP1	LEMD2	LENG1	LHX5	MADD	MAP1S	MFSD10	MMEL1	MMP17	MRPS2	MYPOP	NAP1L5	NCAPD3	NOP9	PARD6A	PDE2A	PLA2G2D	POGLUT1	POMK	PORCN	RABGGTA	RMND5B	RNF208	RPTOR	SETD6	SLC27A1	SLC27A4	SMARCD2	SMG5	SMO	TBC1D17	THTPA	TMEM17	UBE4A	USP11	VPS18	WDR45	XRCC3	YIF1A	ZDHHC19	ZFAND3	ZNF32	CHPF	CRMP1	GDI1	HIPK4	HMGXB4	IPO13	KIAA0391	NPHS1	P2RX1	PHOX2A	POLL	SMIM19	UBAC2	TMEM214	ABCA3	ABCB10	ABCB11	ABCF1	ABHD10	ABHD2	ABI2	ABLIM2	ABR	ABTB1	ACACA	ACACB	ACAD10	ACAT2	ACER3	ACP5	ACSS1	ACSS2	ACTN3	ACTN4	ACTR1B	ACVR2A	ACVR2B	ADAMTS12	ADAR	ADCK1	ADCY2	ADCY9	ADD3	ADH6	ADIPOR2	ADNP2	ADPRHL1	ADRA1A	AFAP1L1	AGAP3	AGGF1	AGPS	AHCTF1	AHI1	AHNAK2	AHSP	AIF1L	AK4	AKAP1	AKAP6	AKAP8	AKTIP	ALDH18A1	ALDH5A1	ALG8	ALG9	ALPK3	ALPL	AMER3	AMN	ANKMY2	ANKRD11	ANKRD13C	ANKRD17	ANKRD2	ANKRD23	ANKRD27	ANKRD34A	ANKRD50	ANKRD9	ANO5	ANO8	ANXA3	ANXA4	ANXA9	AP1M2	AP2A2	AP3B1	AP5B1	APBB1	APBB2	APC	APLNR	APLP2	APOBR	APPL2	AQP1	AQP4	ARFGAP1	ARFGEF1	ARFGEF2	ARHGAP23	ARHGAP25	ARHGAP26	ARHGAP4	ARHGEF10	ARHGEF17	ARHGEF26	ARHGEF3	ARHGEF40	ARID2	ARID3A	ARID4A	ARL10	ARL15	ARMC5	ARMC9	ARMCX2	ARMCX5	ARMT1	ARSK	ART1	ART4	AS3MT	ASB1	ASB8	ASB9	ASCC1	ASGR2	ASPG	ASRGL1	ASTN2	ASXL1	ATAD2	ATF6	ATG14	ATG2A	ATP2B1	ATP2B4	ATP2C1	ATP4A	ATP4B	ATP6V0A1	ATP6V0D1	ATP6V1A	ATP6V1B1	ATP7A	ATP8B1	ATP8B2	ATP8B4	ATPAF1	ATPIF1	ATRX	ATXN1	ATXN7L1	AVPR2	AZI2	B3GAT1	B3GLCT	B9D2	BAG4	BAHD1	BARD1	BAZ2A	BAZ2B	BBS7	BBS9	BCAM	BCHE	BCL7B	BDKRB1	BET1L	BFSP1	BHLHB9	BICD2	BIN2	BLMH	BMP6	BMT2	BOD1L1	BPIFB2	BRCA2	BRI3BP	BRMS1L	BRWD1	BRWD3	BST1	BST2	BTAF1	BTBD1	BTBD16	BTBD3	C10orf88	C11orf49	C11orf94	C12orf43	C14orf93	C15orf52	C16orf46	C16orf58	C16orf74	C17orf62	C17orf75	C1GALT1C1	C1orf116	C1orf159	C1orf21	C1orf56	C1QTNF2	C20orf196	C20orf27	C21orf33	C22orf23	C2orf76	C3AR1	C4orf48	C8orf37	C9orf24	CAB39L	CABLES1	CACFD1	CACNA1H	CACTIN	CADM4	CAMK2B	CAMKK2	CAND2	CAP2	CAPN1	CAPN8	CAPRIN1	CARD14	CARMIL1	CASK	CASKIN1	CASTOR2	CBFA2T3	CBL	CCDC102A	CCDC106	CCDC153	CCDC186	CCDC187	CCDC25	CCDC43	CCDC77	CCDC78	CCKBR	CCL17	CCL28	CCNDBP1	CCNF	CCR10	CD248	CD47	CD79B	CDC42BPA	CDC42BPB	CDC42EP1	CDC42EP3	CDC45	CDC73	CDH15	CDH23	CDK12	CDK19	CDK5R2	CDK5RAP2	CDK5RAP3	CDK6	CDKL2	CDYL2	CECR6	CELA3A	CELF1	CENPM	CEP164	CEP170B	CEP295	CEP41	CEP76	CEP85	CERCAM	CERK	CERS4	CERS6	CFAP69	CFH	CHAD	CHAF1B	CHAMP1	CHCHD1	CHD3	CHD6	CHD9	CHEK1	CHEK2	CHFR	CHN1	CHRNA2	CHST10	CHST3	CHST5	CINP	CLDN16	CLEC2L	CLIC3	CLIP2	CLN6	CLN8	CLPB	CLRN3	CLSTN3	CMKLR1	CMTM3	CNBD2	CNGA1	CNOT4	CNOT6	CNTN3	CNTRL	COASY	COL18A1	COL26A1	COL4A3BP	COL7A1	COLCA2	COLGALT1	COMP	COPZ2	COQ10A	CORO2A	CPA4	CPLX2	CPQ	CPSF2	CPSF6	CRBN	CREB3L2	CREBBP	CREBL2	CREBZF	CRLF1	CSNK1D	CSNK1G1	CSNK2A2	CSPG5	CSPP1	CST9	CSTF1	CTDSPL	CTSA	CTSD	CTSE	CTSF	CTSH	CTTNBP2NL	CUEDC1	CUL4B	CUL5	CUX2	CX3CL1	CXorf23	CXXC4	CYB561D1	CYFIP1	CYLD	CYP20A1	CYP46A1	CYTH1	DACT3	DAPK2	DCAF10	DCAF12	DCAF7	DCAKD	DCLRE1B	DCTD	DDB1	DDB2	DDHD2	DDX28	DDX54	DEF8	DEGS2	DENND1B	DENND3	DEPDC5	DFFB	DFNB59	DGKH	DGKZ	DHODH	DHPS	DHX16	DHX37	DHX40	DICER1	DKK3	DLK2	DLL3	DLL4	DMD	DMXL1	DNAH1	DNAH17	DNAJB14	DNAJC18	DNAJC27	DNAL1	DNMT3A	DNMT3B	DOC2B	DOCK5	DOK7	DPP8	DPY19L3	DSN1	DSPP	DTD2	DTWD2	DTX1	DTX2	DUSP23	DUSP26	DYRK1A	E2F1	EARS2	EBF4	EBPL	EDN2	EEA1	EFEMP2	EFHC1	EFHD2	EFR3B	EHD1	EIF2AK4	EIF3B	EIF4EBP2	ELAC1	EMILIN2	EMILIN3	EMP2	EMSY	ENDOG	ENDOV	ENOX2	ENTPD2	ENTPD4	EP400	EPDR1	EPG5	EPHB6	EPS15	ERBB2	ERBB3	ERCC5	ERCC6L	ERI2	ERLIN2	ESRRB	ESYT2	ETAA1	ETNK2	ETV5	EVA1A	EVA1C	EXD2	EXOC1	EXOG	F5	FAAP24	FAHD2A	FAM107B	FAM109B	FAM110A	FAM110B	FAM114A1	FAM117B	FAM122A	FAM126B	FAM149B1	FAM167A	FAM169A	FAM171A1	FAM171A2	FAM178B	FAM193A	FAM210A	FAM219B	FAM220A	FAM46C	FAM78A	FAM98C	FANCL	FARP1	FBLIM1	FBLL1	FBXL20	FBXL4	FBXL7	FBXO17	FBXO38	FBXW7	FCER2	FCHSD1	FDPS	FDXR	FEM1A	FGD4	FGF22	FH	FHL1	FHL3	FIG4	FKBP9	FKBPL	FKTN	FLRT3	FLVCR2	FMO2	FNDC5	FOSL2	FOXK2	FOXS1	FRAT1	FRK	FRY	FSCN1	FSD1	FSTL3	FSTL4	FUNDC1	FZD6	GAB1	GALNT10	GALNT2	GANC	GAPVD1	GAS6	GAS7	GATA6	GATAD2A	GATC	GBX2	GCAT	GCGR	GCN1	GCNT1	GDPD1	GDPD2	GDPD5	GEMIN5	GFI1B	GFM2	GFRA1	GGA1	GHRHR	GHRL	GINS3	GJB5	GLI2	GLT8D1	GMPR	GNA15	GNAL	GNAQ	GNB5	GNPAT	GNPTAB	GOLGB1	GOLT1A	GPATCH2L	GPC6	GPD2	GPR107	GPR146	GPR173	GPR180	GPR37L1	GRAP	GRAP2	GRB14	GREM2	GRIN2C	GRTP1	GSKIP	GSPT2	GUCA2B	GUCY1B3	GUCY2D	GZMM	H1FX	H6PD	HAND1	HARBI1	HBZ	HDAC10	HDHD2	HEATR3	HELQ	HEMK1	HERC2	HEXIM1	HEXIM2	HIF1A	HIGD2A	HIPK2	HLTF	HMBOX1	HMG20A	HNRNPLL	HOGA1	HOMER2	HOOK3	HOXC5	HOXD9	HPGD	HR	HS1BP3	HS2ST1	HSD17B7	HSDL1	HSF2BP	HSPA4L	HSPB3	HSPB9	HTR6	IARS2	IBA57	IDE	IDS	IFI35	IFNAR1	IFNAR2	IFNGR2	IFT43	IFT88	IGFBP4	IGFBPL1	IGIP	IGSF3	IL10RA	IL13	IL17B	IL17RC	IL27RA	IL7	ILF3	INO80	INPP5E	INPPL1	INTS1	IRAK1BP1	IRF2BP1	IRF5	ISM2	ITFG1	ITGAM	ITM2C	ITPR3	ITSN1	IZUMO4	JARID2	JPH2	JTB	KANK3	KAT2A	KAT2B	KATNAL1	KAZN	KBTBD4	KBTBD6	KBTBD7	KCNC3	KCNC4	KCND1	KCNJ14	KCNK4	KCNMB4	KCNQ2	KCNT1	KCTD18	KCTD2	KDM1B	KDM2B	KDM4B	KDM8	KDSR	KIAA0319	KIAA1107	KIAA1109	KIAA1522	KIAA1549	KIAA1614	KIAA2026	KIF26B	KIF3B	KIFAP3	KIZ	KLHL13	KLHL18	KLHL2	KLHL3	KLHL35	KLHL7	KMT2A	KMT2C	KMT2E	KMT5B	KPNA6	KRCC1	KRT1	KRT15	KRT5	KRTCAP3	KTN1	L3MBTL3	LACTB	LAMB3	LAMP5	LAMTOR4	LARP1B	LASP1	LBR	LCLAT1	LDLRAD4	LENG9	LETM2	LGALS4	LHX4	LIMD2	LIME1	LIMK2	LIX1L	LMAN2L	LMBR1	LPAR2	LPCAT4	LPIN2	LPP	LRCH3	LRFN1	LRFN4	LRP11	LRRC45	LRRC57	LSM11	LSS	LYL1	LYNX1	LYPLA1	LYRM1	LYRM9	LYST	LYZ	LZIC	LZTS1	LZTS3	MACF1	MAGEH1	MAGI3	MALL	MAN1A1	MAN1A2	MAN1C1	MAP1LC3A	MAP4K2	MAP6	MAPK1	MAPK14	MAPK4	MAPK8IP1	MAPKAPK2	MAPRE3	MATN1	MAVS	MAZ	MB	MB21D2	MBOAT7	MCAM	MCHR1	MCM10	MCM3AP	MDK	ME3	MECP2	MECR	MED1	MED13L	MED23	MED9	MEGF8	MESDC1	MEX3D	MGAT3	MGAT4A	MICALL1	MICU3	MIEF2	MIGA1	MINDY2	MINDY3	MIS18A	MLH3	MLLT10	MMRN2	MN1	MNAT1	MOB1B	MOCOS	MON1A	MON1B	MORC4	MOSPD2	MPI	MR1	MRGPRF	MRPL28	MSANTD3	MSH2	MSRB2	MT4	MTDH	MTERF1	MTERF2	MTFMT	MTFP1	MTMR1	MTOR	MTSS1	MTURN	MTUS1	MTUS2	MTX1	MVK	MXRA7	MYBL2	MYL4	MYO5A	MYO6	MYOM1	MYT1	N4BP1	N4BP2	NAA60	NAB1	NACC2	NADK	NADSYN1	NANP	NAPG	NARS2	NAT10	NAT14	NBAS	NBL1	NCAM1	NCBP3	NCDN	NCOA5	NDFIP1	NDN	NDRG3	NDRG4	NDUFAF7	NEU1	NEU3	NEURL1	NEURL1B	NEURL2	NFAM1	NFATC2	NFE2L1	NFX1	NINJ2	NKD1	NKX6-2	NLN	NMRK2	NMUR1	NNT	NOL4L	NOM1	NOTCH4	NOXRED1	NPC2	NPEPL1	NPLOC4	NR5A2	NRF1	NRG2	NRGN	NRIP2	NRTN	NRXN3	NSD1	NT5M	NTF3	NUDT1	NUDT13	NUDT15	NUDT18	NUDT3	NUFIP2	NUP107	NUP62CL	NUP85	NUP98	NVL	NXF5	NYNRIN	OARD1	OAZ2	OAZ3	OCLN	OPN1SW	ORC2	ORC6	OSBPL10	OSBPL3	OSBPL5	OSBPL7	OSCP1	OXNAD1	OXSR1	OXT	P2RX4	P4HTM	PACSIN3	PAF1	PAFAH1B1	PAG1	PAK1	PALM3	PALMD	PAPSS2	PAQR5	PARD3	PARK7	PARP1	PARP11	PARP4	PARVA	PARVB	PATJ	PCGF3	PCMTD1	PCNX1	PCNX2	PCNX4	PCOLCE2	PDCL	PDGFC	PDGFRL	PDHA1	PDP2	PEBP1	PEX12	PEX14	PEX26	PFKFB2	PFKM	PGAM2	PGBD5	PGGHG	PGM1	PHF12	PHF19	PHF20L1	PHF21A	PHTF2	PI4KB	PIAS2	PIAS4	PIEZO2	PIGV	PIK3AP1	PIK3C2B	PIK3R2	PIM2	PIMREG	PJA1	PJA2	PKD2	PKP1	PKP2	PLAGL2	PLBD1	PLCL2	PLCXD2	PLD1	PLEKHA8	PLIN4	PLOD2	PLXNA2	PLXNC1	PNPLA3	POC1B	POFUT2	POLA2	POLE2	POP5	POT1	POU2F2	PPARG	PPFIA1	PPIG	PPM1B	PPM1D	PPM1L	PPM1M	PPP1R10	PPP1R12A	PPP1R14B	PPP1R16A	PPP1R17	PPP1R32	PPP1R3D	PPP1R9B	PPP2R2C	PPP2R3A	PPP2R5C	PPP2R5E	PPP4R1	PRG2	PRKAR2A	PRKCA	PRKCE	PRKCG	PRMT9	PROS1	PRPF38B	PRPS2	PRR14L	PRR15L	PRR35	PRRC1	PRRC2B	PRRT3	PSMC3IP	PSPN	PSRC1	PSTPIP2	PTEN	PTGFR	PTH1R	PTK2B	PTPN14	PTPN21	PTPN3	PTPN5	PTPN7	PTPRCAP	PTPRM	PUS7L	PYGO2	PYROXD2	QPCTL	QRICH2	RAB10	RAB11FIP2	RAB11FIP4	RAB11FIP5	RAB15	RAB17	RAB23	RAB26	RAB27B	RAB3D	RAB7B	RABEP2	RABGAP1L	RAD1	RAD51B	RAD51C	RAD52	RAD54L	RALGDS	RAP1GAP2	RAPGEF1	RAPH1	RASA1	RASA3	RASGRF1	RASGRP2	RAX	RBBP8	RBFOX1	RBM12B	RBM15B	RBM19	RBM28	RBMS2	RBP2	RCAN3	RCN3	REC114	RECQL	REM1	RENBP	RETREG2	RFX7	RFXANK	RGL1	RGMA	RGP1	RGR	RGS19	RHOT2	RILPL1	RIPK1	RITA1	RNF144A	RNF157	RNF166	RNF185	RNF19A	RNF41	RNFT2	RNGTT	RNPEP	RPH3AL	RPL39L	RPN1	RPRD1A	RPS6KC1	RPUSD3	RRAS	RSBN1L	RSPH3	RSPO1	RTBDN	RTF1	RTKN	RTN2	RTN4RL1	RUFY3	RWDD4	S100A3	S100A5	SACM1L	SALL1	SALL4	SAMHD1	SAP130	SAT2	SAV1	SAXO1	SBF1	SCAF1	SCAP	SCARA3	SCARB1	SCCPDH	SCLT1	SCRIB	SCTR	SDHA	SDR39U1	SEC22A	SEC23B	SECISBP2L	SEL1L	SEL1L3	SEMA5A	SENP6	SEPT10	SEPT11	SEPT6	SEPT8	SERHL2	SERINC3	SERPINA5	SESN3	SETD2	SETX	SFT2D2	SFTA2	SFTPD	SGF29	SGK2	SGMS1	SGSM2	SH3BP2	SH3BP5L	SH3KBP1	SH3RF1	SHC1	SHE	SHPRH	SHROOM1	SHROOM2	SIK3	SIPA1	SIPA1L2	SIVA1	SKAP1	SKP2	SLC11A2	SLC18B1	SLC1A1	SLC22A7	SLC22A9	SLC24A1	SLC25A10	SLC25A18	SLC25A23	SLC25A41	SLC25A42	SLC2A6	SLC31A2	SLC37A1	SLC39A11	SLC43A1	SLC44A1	SLC44A2	SLC45A4	SLC4A11	SLC4A3	SLC4A4	SLC4A7	SLC51A	SLC6A1	SLC6A12	SLC6A20	SLC7A7	SLC8A3	SLC9A2	SLC9A3R2	SLC9A9	SLCO3A1	SLF2	SLIT2	SLK	SLTM	SMAD5	SMARCC2	SMCO4	SMIM24	SMPD1	SMYD5	SNRPA	SNX14	SNX19	SNX25	SNX27	SNX33	SOAT1	SOCS7	SOGA1	SORCS2	SOS2	SOWAHA	SOX6	SPACA9	SPATA21	SPDL1	SPG20	SPINT2	SPSB1	SPSB4	SPTSSB	SRRM1	SSR1	SSRP1	SSTR1	SSTR5	ST3GAL5	ST6GALNAC2	STAM2	STAT6	STAU1	STAU2	STC1	STEAP2	STK32C	STRN	STYX	SUDS3	SULT4A1	SWT1	SYK	SYNGAP1	SYNJ2	SYNM	SYNRG	SYP	SYPL2	SYT12	SYT17	SYT5	SYT8	SYTL4	TACC3	TAF9B	TANGO2	TANGO6	TANK	TBC1D10B	TBC1D19	TBC1D2B	TBC1D8	TBC1D9	TBCCD1	TBX1	TCAIM	TCEA2	TCEAL8	TEKT2	TENM2	TERF1	TESC	TEX101	TFDP2	TFF1	TFPI	TFR2	TGFB1	TGFBR2	TGIF2	TGM5	THRB	THUMPD1	THUMPD2	TIA1	TIAM1	TIMELESS	TIMMDC1	TIMP2	TIMP4	TM2D2	TM7SF3	TMC4	TMC6	TMCC1	TMCC2	TMED1	TMED8	TMEM100	TMEM107	TMEM116	TMEM120B	TMEM123	TMEM139	TMEM143	TMEM160	TMEM163	TMEM168	TMEM182	TMEM212	TMEM221	TMEM229B	TMEM243	TMEM245	TMEM246	TMEM268	TMEM38A	TMEM44	TMEM5	TMEM51	TMEM52	TMEM54	TMEM64	TMEM79	TMEM86A	TMEM98	TMTC3	TMX1	TNFRSF11A	TNFRSF14	TNFRSF8	TNNI2	TNNT2	TNPO2	TNS2	TOB2	TOMM70	TOPORS	TOR4A	TPBGL	TPCN2	TRAF3	TRAF3IP1	TRH	TRIM26	TRIM32	TRIM45	TRIP10	TROAP	TRPM4	TRPV5	TSC2	TSEN54	TSG101	TSHZ1	TSHZ2	TSNAX	TSPAN31	TSPAN6	TSSC1	TTC13	TTC22	TTC30A	TTC30B	TTC7B	TTI1	TTLL13P	TTLL3	TTLL9	TUBGCP3	TWSG1	TXN2	TXNDC16	TYW5	UBA3	UBASH3B	UBE4B	UBLCP1	UBR5	UCK1	UCN	UCN2	UGT2A3	ULK4	UNC13D	UNC79	UPF3A	UPK3A	USB1	USF3	USH1C	USO1	USP24	USP28	USP31	USP39	USP4	USP46	USP6NL	USP9X	UVRAG	UXS1	VARS	VAV1	VAX2	VCPIP1	VDR	VIPAS39	VPS13C	VPS13D	VSIR	VSNL1	VSTM2L	VTI1A	VWA5B2	VWF	WDHD1	WDPCP	WDR11	WDR4	WDR48	WDR5	WDR54	WDR92	WFIKKN1	WLS	WNT1	WNT5B	WNT8B	WRAP53	WRB	WRN	XPA	XPNPEP1	XPO5	XPO6	XRCC4	YBX2	YIPF2	YPEL4	ZADH2	ZBED4	ZBTB10	ZBTB14	ZBTB18	ZBTB44	ZBTB5	ZBTB7A	ZBTB7C	ZCCHC10	ZCCHC14	ZCCHC9	ZDBF2	ZDHHC14	ZDHHC20	ZDHHC3	ZDHHC8	ZFAND4	ZFP62	ZFYVE16	ZFYVE28	ZHX1	ZKSCAN4	ZMAT3	ZMIZ1	ZMYM2	ZMYM6	ZNF136	ZNF142	ZNF148	ZNF180	ZNF182	ZNF185	ZNF213	ZNF260	ZNF275	ZNF276	ZNF292	ZNF329	ZNF395	ZNF436	ZNF445	ZNF451	ZNF575	ZNF598	ZNF618	ZNF623	ZNF668	ZNF672	ZNF704	ZNF764	ZNF827	ZP1	ZSCAN20	A4GALT	AARS	ABCG4	ADAMTSL2	APEX2	ATAD5	AURKC	BNIP3	BPIFA2	C17orf53	C2orf42	CCDC191	CCM2	CDH3	CDKL5	CHMP4C	CIC	CNNM4	CYP11A1	DBNDD1	DHCR7	DHX38	DNAJC14	DNMT1	DVL1	EDC4	ENGASE	ERMARD	FAM109A	FAM20B	FBXO34	FBXW9	FPGT	GNAZ	GNG8	GPD1L	GPR176	HCN3	HGH1	HHATL	HINFP	IFT172	ITGAV	ITPKA	KCNH3	LIM2	LRRC42	MBD6	MORC2	MTA2	NOMO3	OGG1	P2RY2	P3H4	PBX3	PCK2	PDZD4	PIP4K2C	PLA2G15	PLCH2	PRAP1	PTDSS2	QTRT1	RELL2	REN	RHOD	RYK	SHTN1	SLC9A6	SMAP2	SMARCAD1	SNAPC4	SPATC1L	TAB1	TARBP2	TBC1D14	TBX19	TCAP	TMEM128	TMEM91	TNFRSF1A	TNNI3	TOR1B	TPRG1L	TRAPPC6B	TREH	TRIM17	TSPAN1	TUBA8	TUBB3	TUSC5	TXNDC12	UHRF2	VPS33B	WDR81	WDYHV1	WNT10A	XPC	XRN2	YIPF1	ZDHHC7	ZFHX4	ZNF217	ZNF691	ARRB2	ATXN2	EEF1A2	ETV2	HDGF	MYH7	NCOA4	PDE1B	PHOSPHO1	SLC18A3	UBP1	WBP1L	PLCB3	ZFAND2B	AHCY	AKR1D1	APOM	CLCN4	HEXB	MRO	NIT2	SLC22A1	STARD4	ABCC5	AAGAB	ABCF3	API5	ARIH2	ARL8B	ARSI	BRAP	C8orf46	CCDC174	CCDC88C	CDKN1C	CDYL	CELF4	CHUK	CRTAC1	DCUN1D2	DFFA	DGKE	DUSP4	EIF2B4	FAM175B	FER	GABPA	GALR2	GID4	GPATCH2	GPBP1	GSR	GTF2F1	HARS	HOXB7	IGLC1	INPP5K	JAGN1	KCNJ5	KCNQ4	LOXL2	LRRC75A	LSM10	LSM14A	MAP4K4	MBD1	MED31	MICALCL	MTAP	MTF1	MTHFSD	NCBP2	NIPBL	NRP2	PAPOLG	PDCD2	PITPNA	RASSF8	RGS5	RIBC1	RINT1	RNF138	RNF25	RRP9	RTCB	SAP30L	SDAD1	SETD4	SETDB2	SFRP1	SLC26A10	SMARCA5	SMIM7	SNX11	SON	SPDEF	SRPK2	STXBP6	TBX2	TFCP2L1	TMEM11	TOMM5	UBE2K	UBFD1	XXYLT1	ZNF597	ZNF655	ZNHIT2	ZPR1	CDK5RAP1	AAR2	AAK1	ABT1	ACRV1	ACSBG1	ACTL6A	ACVR1	ACVRL1	ADAM17	AFF2	AFTPH	AGR2	AMHR2	AMMECR1L	ANKRD12	ANKRD44	ANTXR1	AP3M2	APOBEC1	ARHGAP20	ARHGEF5	ARSB	ASAP1	ASB6	ASH1L	ASPHD2	ASXL3	ATF1	ATP11B	B3GALT5	BANP	BAZ1A	BCAR3	BCDIN3D	BCL2L11	BDNF	BFAR	BLK	BLOC1S2	BPGM	BPIFB1	BTBD10	C12orf29	C1orf194	C1orf52	C1orf68	C1QTNF3	C2CD3	C2orf71	C6orf163	CA11	CA14	CACHD1	CACNA1F	CAMK1G	CAMK2A	CAPN7	CBLL1	CCDC130	CCDC158	CCDC17	CCNT2	CCPG1	CCR4	CD247	CD3EAP	CD48	CD6	CD8A	CDC16	CDC37L1	CDH20	CELF5	CEP97	CHODL	CHRNA3	CILP2	CNTF	CNTNAP1	COIL	COPRS	CRCP	CSRP1	CST7	CTSL	CYP2D6	DEFA6	DGKD	DIABLO	DIS3L2	DLX1	DNAI1	DNTTIP2	DPM1	DPP6	DRC1	DYNLL2	EAF1	ECE2	ECSCR	EGFLAM	EIF5A2	ELF1	EMCN	EPC1	EPM2A	EPS15L1	EPS8	ERH	ERRFI1	ESF1	ETF1	FAM104A	FAM124A	FAM181B	FAM58A	FAM81A	FANCD2OS	FBXO28	FBXO46	FEZ1	FGFR1	FLCN	FLT3	FLVCR1	FOXN3	FRMD8	FSD2	FUT4	FYCO1	GAB2	GALNT14	GALNT16	GFAP	GIGYF2	GLB1L	GORAB	GOSR2	GPAT2	GPC3	GPR143	GPR37	GPSM1	GRB10	GSTT2	GTDC1	GTF2H3	GUCA1B	GYG1	HAPLN4	HCN4	HIST1H1T	HMGXB3	HOXC4	HOXD4	HPGDS	HRH3	HSPA1L	HTR3A	HTR3B	HYPM	IL24	IL7R	INSL3	IRS1	ITGA1	ITPKC	KANSL3	KCMF1	KCNIP1	KCNN3	KCTD10	KCTD9	KDM6B	KHDRBS3	KIAA1191	KIF13A	KLF7	KLHL11	KLHL15	KLRD1	KRT36	LARP1	LIFR	LIN52	LIN7C	LMOD1	LRP12	LRRTM1	LSM1	MAML1	MAP3K4	MAP4K5	MAPKAPK5	MBIP	METTL15	METTL3	MRAP	MSANTD2	MYBPH	MYCL	MYL2	MYLIP	NAA35	NAA50	NECTIN3	NGFR	NKAP	NKIRAS1	NLRP6	NME6	NOL8	NOP2	NOS1	NOS3	NRAP	NRIP3	NTSR2	NUFIP1	NUPL2	OGFRL1	OLFML3	ORAI1	OTUD3	OTUD4	OTUD7B	PAMR1	PAX2	PCGF2	PDE6B	PLXNA4	PMCH	POU3F2	PPIL4	PPP1R14C	PPP1R18	PPP1R1B	PPP1R8	PPP3CB	PRELP	PREP	PRKCQ	PROKR2	PRPF4B	PRR5L	PRSS21	PSMA4	PSMC6	PTAFR	PTCD3	PTGS1	PVALB	RAD54L2	RALA	RALGAPB	RAMP3	RAP2B	RBM24	RBM25	RETNLB	REXO4	RFFL	RHBDL3	RHOG	RNF2	RNF38	RNF39	RPH3A	RSL1D1	RSL24D1	RSPRY1	RTL6	S100G	S100PBP	SCAF4	SCARF2	SDHAF3	SEC22C	SERTAD1	SH2D3C	SH3D21	SH3GL3	SHMT1	SIRPG	SIRT7	SKAP2	SLAIN2	SLC12A2	SLC14A2	SLC22A2	SLC22A3	SLC25A32	SLC25A38	SLC30A2	SLC30A3	SLC35E1	SLC35F2	SLC38A6	SLC39A2	SLC5A1	SLC6A5	SLC7A4	SMG8	SMNDC1	SNX16	SOCS6	SOX18	SP140	SPAST	SPECC1	SRF	SS18L1	SS18L2	STX1A	STXBP5	SUCO	SYNE3	SYPL1	SYT13	TAF1B	TBCC	TBK1	TBXA2R	TCF4	TDRD3	TERF2	TEX10	TFAP4	TGM4	TGS1	TIMM10B	TINF2	TJP1	TLE3	TLE4	TMEM108	TMEM216	TMEM252	TMEM38B	TMEM41A	TMPRSS11D	TNFAIP8L2	TNIP2	TNPO3	TOR1AIP2	TPD52L2	TRAPPC10	TRHR	TRIL	TRIM35	TRMT6	TSEN15	TSEN2	TSKS	TSPAN12	TSPAN13	TSPAN5	TULP1	TVP23B	UBAP1	UBE2D2	UBE2NL	UBE2O	UBE2QL1	UBQLN1	UGT2B4	UQCC2	USP36	USP47	VPS53	VRK3	VSIG10L	WDR37	WDR82	YDJC	YRDC	YWHAG	ZBTB2	ZBTB34	ZBTB41	ZBTB6	ZC3H7A	ZDHHC18	ZEB1	ZFP30	ZFP37	ZMYM5	ZNF202	ZNF253	ZNF267	ZNF281	ZNF35	ZNF426	ZNF438	ZNF569	ZNF595	ZNF682	ZNF708	ZNF721	ZNF8	ZNF830	ZNF92	CASP5	CCL27	CNR2	CYP27B1	GRIK4	MOS	N4BP3	POLR3E	RASD2	RLF	SLN	UNC50	YWHAQ	SERINC1	SYNDIG1L	AAMP	ADCYAP1R1	ADGRG1	ARL6IP6	ARL8A	ASAH2B	ATP10D	BLCAP	C1orf198	C7orf43	CACNA1C	CD8B	CDK13	CIITA	CRK	CSNK1E	DDX55	DOCK9	DPF2	DRG1	FAM214B	FGD2	FSD1L	GPKOW	GPR135	HCCS	IL15	IRF2BPL	ITFG2	KIF5C	KLF3	KLF4	LMO4	MAP3K10	MEF2D	MLXIP	MOB2	MTPAP	NCOR1	NFKB1	NRG1	NUP160	PCID2	PHF8	PIGL	PMM2	PWWP2A	PXK	QSOX2	R3HCC1L	RAP2C	RBBP5	RBBP6	RBM4B	RNF112	RNF4	RPIA	RPUSD4	SAFB2	SFSWAP	SOCS5	SPAG9	SSTR4	STIM2	STX3	THOC2	TIMM22	TJAP1	TMEM132E	TMEM171	TTF1	TWF2	URB2	USP37	VAMP1	WBP4	YWHAB	ZCCHC8	ZMPSTE24	NCK2	POU3F4	TSPAN9	AANAT	ABCC9	ACAP1	ACER1	ACKR2	ACTL6B	ADAM11	ADAM19	ADAMTS15	ADAMTS16	ADAMTS9	ADAMTSL1	ADAP1	ADGRA1	ADGRB2	ADGRG5	ADGRL1	AGER	AHRR	AKAP8L	AKIP1	ALAS2	ALDH1A2	ALPP	ALX1	AMBN	ANGPT2	ANGPTL6	ANK1	ANKRD33B	ANKRD54	ANP32E	AP4S1	APC2	APOD	AQP6	ARHGAP27	ARHGAP33	ARHGAP9	ARHGEF7	ARL9	ASB12	ASIC1	ASIC2	ASIC4	ASPHD1	ATP1B2	ATP2A3	ATXN7L2	AVPR1B	B3GNTL1	B4GALT7	BACH1	BANK1	BDKRB2	BEGAIN	BFSP2	BMF	BNIPL	BPIFA1	BRPF3	BSND	BTC	C10orf53	C12orf45	C16orf71	C1orf123	C1orf127	C1orf158	C1QTNF1	C1QTNF12	C1QTNF6	C3orf22	C3orf62	C6orf226	C8orf58	C9orf116	CA4	CA7	CABP1	CACNA1A	CACNG5	CACNG6	CACNG8	CALCR	CALML3	CAMKV	CAPN3	CARMIL3	CASP2	CASQ2	CASR	CBLN2	CCDC105	CCDC120	CCDC127	CCDC13	CCDC51	CCKAR	CCL22	CCR3	CCRL2	CD180	CD300A	CD33	CD3D	CD3E	CD3G	CD99L2	CDH22	CDX1	CEACAM3	CEP70	CFC1	CFC1B	CFP	CHGA	CHRND	CHST11	CHST6	CIRBP	CLDN18	CLDN19	CLEC1A	CLEC7A	CMA1	CMTM5	CNPY4	COL11A2	COL16A1	COL19A1	COMMD8	COQ7	COX6A2	CPLX1	CPNE6	CRB3	CRHR1	CRHR2	CRTC2	CRX	CRYBA4	CRYBB1	CSF2	CSF2RA	CST2	CST5	CTF1	CTRC	CXCR3	CXCR4	CXXC1	CYP26B1	CYP2S1	CYSLTR2	DAPL1	DCTN5	DCX	DDX31	DEFA4	DEFA5	DENND1C	DGKG	DGKK	DHH	DHX8	DLX5	DMAP1	DNAJB13	DOCK3	DOHH	DOK2	DOK3	DRC3	DRD5	DUS2	EFNA5	EFNB3	EGLN2	ELL	EML6	EPB42	EPHB1	EPHB3	EPX	ERCC6	ESR1	ETV4	FABP3	FAIM2	FAM151A	FAM209B	FAM219A	FAM221B	FAM228B	FAM69C	FAM78B	FANCC	FARSA	FBLN1	FBXL19	FCMR	FGF16	FGF17	FGF19	FGF3	FGF5	FLT4	FLYWCH1	FOXK1	FOXP1	FRMPD1	FSHB	FUT2	FXYD7	FZD3	GAB4	GABBR2	GABRD	GAL3ST4	GAPDHS	GATAD2B	GDF11	GEMIN2	GGA2	GGN	GHSR	GIGYF1	GIPR	GJC2	GJD2	GLIS1	GLP1R	GLRA2	GNAT1	GNG3	GNL1	GPR12	GPR150	GPR26	GPR45	GPR6	GPR62	GPR68	GPR75	GRAPL	GRID2	GRM1	GSK3A	GTF3C4	GTPBP1	GUCY2C	GZMB	HAPLN2	HCRTR2	HCST	HEATR4	HHIPL1	HIF3A	HRC	HRH2	HS3ST2	HS3ST6	HSPA12A	HSPA12B	HSPB2	HTR5A	HTRA2	HUNK	ICAM5	ICOS	IDNK	IFITM10	IFNB1	IGSF21	IL18BP	ILDR1	INHA	INPP5D	INS	INSL6	INSM2	IRX2	IRX4	ISLR2	ISOC1	ISYNA1	JAK3	JPH3	KALRN	KAT5	KCNAB3	KCNB2	KCNE3	KCNG2	KCNH4	KCNH6	KCNIP2	KCNIP4	KCNJ9	KCNK10	KCNK12	KCNK9	KCNN4	KCNQ3	KEL	KIAA1211L	KIAA1324	KLF1	KLF2	KLHL17	KLHL29	KLHL40	KRIT1	KRTAP1-1	KRTAP1-5	KY	LAMA1	LAMC3	LENEP	LEP	LGR6	LHFPL4	LINC00959	LOXL3	LPO	LRRC10B	LRRC15	LRRC27	LRRC32	LTA	LTB4R	LURAP1	LY6G6E	LYPD3	LYPD6B	MADCAM1	MAMDC4	MAMSTR	MAP1A	MAP3K6	MARCH10	MAST1	MAU2	MC4R	MDGA1	MEPE	METTL1	MEX3A	MEX3B	MFNG	MIP	MMP11	MMP2	MNT	MORN4	MOV10L1	MOXD1	MPP7	MPPED1	MRAP2	MRM1	MROH7	MRVI1	MS4A6A	MSX1	MT3	MTMR9	MUC1	MYBPC2	MYLPF	MYO1G	MYOZ3	MYPN	NACAD	NANOS3	NCR1	NCR3	NEDD4L	NELL2	NFATC4	NFE2	NFKBIB	NHLH1	NKAIN1	NKX3-1	NLGN2	NMUR2	NNAT	NOB1	NOC4L	NOMO2	NOTCH3	NOX1	NPFFR1	NPPC	NR4A3	NSMAF	NSUN5	NTM	NTRK3	OBP2A	OBP2B	ODF1	OLFML2A	OTX1	P2RY4	PADI4	PAQR8	PARP16	PARVG	PBX4	PCED1B	PDX1	PER3	PEX16	PGC	PGLYRP1	PHACTR1	PHF1	PHF7	PHKG1	PIK3R6	PIP	PKNOX2	PLA2G5	PLEK	PLPP2	PMEL	PMFBP1	PNLIPRP1	PNMT	PNOC	PODXL	POLR3D	POMC	POPDC2	POU2F1	PPA2	PPARGC1B	PPFIA3	PPFIA4	PPIP5K1	PRDM1	PRDX5	PRM3	PRMT8	PROK1	PRR15	PRR36	PRRX2	PRSS37	PSMA1	PSPC1	PSTK	PTGDS	PTPRN	PTPRN2	PURB	PYGM	RAB25	RAB35	RAB40AL	RADIL	RAPGEF3	RASL10A	RASL10B	RASL12	RCVRN	REG1A	RELB	RERE	RGS22	RGS6	RHBDD3	RIBC2	RIMKLB	RNASEH2B	RND2	RNF215	RNF5	RPS6KA5	RPS8	RPUSD1	RRP12	RSPH1	S100A1	SARM1	SCAMP5	SCARF1	SCN2B	SCN5A	SEMA3B	SEMA4A	SEMA6A	SERPINB12	SGCA	SGTA	SH2D4A	SH3RF3	SHC3	SHD	SIGLEC11	SIN3B	SLC12A3	SLC13A3	SLC22A17	SLC23A3	SLC26A6	SLC41A2	SLC45A1	SLC52A1	SLC52A2	SLC7A8	SLC9A1	SLIT3	SMAD6	SMAP1	SMG6	SMIM22	SMS	SMTNL2	SNAI1	SNRPB	SNX32	SOBP	SPATA13	SPATA2	SPINK4	SPRY3	SPTBN4	SRCAP	SREK1	SSUH2	ST3GAL3	STAC2	STEAP1B	STMN4	SULF1	SUN2	SUSD4	SVOP	SYN1	SYNDIG1	SYT7	SYTL1	TAC3	TAF1C	TAL1	TAS2R1	TAS2R41	TBC1D22B	TBCD	TBXAS1	TEKT1	TEKT5	TENM3	TENM4	TERT	TFEB	TG	TGM3	THBS4	THEG	TLN1	TLX3	TMEM14C	TMEM213	TMEM222	TMEM242	TMEM39A	TMEM55B	TNF	TNNC1	TNS4	TOE1	TPO	TPSB2	TRAIP	TREM2	TRIM11	TRIO	TRIP11	TRPV2	TRPV6	TSPAN32	TSSK2	TTC12	TTC17	TTC23	TUBB4A	UBE2J1	UBE2M	UMOD	UNC13A	UPK1B	UPK2	URB1	USP42	VILL	VPS16	VPS37D	VPS72	VPS8	WFDC1	WISP2	WNT6	WNT7A	WTIP	XKR8	ZBTB12	ZBTB49	ZBTB9	ZC3H10	ZCCHC3	ZDHHC1	ZKSCAN5	ZMAT4	ZMYND10	ZNF18	ZNF358	ZNF385C	ZNF518A	ZNF800	ZNF821	ZNF865	ZP2	ZSCAN12	ZSWIM4	ADAMTS4	ARSG	AVPI1	BMP3	BOD1L2	C15orf61	C2orf81	CAV3	CD2	CD300C	CST4	DCPS	DNAAF3	EBI3	FBXL15	FXYD6	GFI1	GFRA4	GPR50	HARS2	INSRR	LYZL6	MUTYH	MYOC	NAGK	NTSR1	PACSIN1	PADI3	PALM	PIRT	PLK5	RAB4B	RASSF2	REM2	RLBP1	SELP	SEMA3G	SIT1	SLC22A13	SLC6A3	SLC7A10	SPRN	SYCN	TBATA	TFAP2E	UCMA	UTS2R	VPREB3	ARVCF	CALML5	CSH1	CUBN	FBP2	NECTIN4	OLFML2B	RAPSN	SNCB	ABCE1	ABCG1	ABI3	ABL2	ACR	ACTG2	ADPGK	ADPRHL2	ADPRM	ADRB2	ADRM1	AEBP1	AFF4	AGFG1	AGO2	AGPAT5	AGTRAP	AIFM2	AIMP1	AK2	AKIRIN1	ALG10	ALKBH4	AMD1	AMPD2	AMT	ANAPC15	ANGEL2	ANKRD28	ANKRD49	ANKRD52	ANP32B	AP1AR	ARCN1	ARF4	ARF6	ARHGAP12	ARHGAP45	ARHGEF2	ARID3B	ARIH1	ARL13B	ARL14EP	ARL16	ARMC1	ARMC7	ARNTL2	ARPC3	ARRDC2	ASF1A	ASNSD1	ASXL2	ATG7	ATL2	ATMIN	ATP6V1B2	AXIN2	AZIN1	B3GALT4	B3GNT5	B4GALT5	BABAM1	BAG2	BAG3	BAG5	BAIAP2L1	BCAP29	BCL2L2	BCL9	BCLAF1	BCOR	BCORL1	BEND3	BICRA	BID	BIRC2	BLOC1S4	BLOC1S6	BMP2K	BMPR1A	BMS1	BNIP2	BPIFB4	BRD4	BRD9	BRF2	BRPF1	BTBD11	BTRC	BYSL	BZW1	BZW2	C10orf35	C12orf49	C16orf45	C16orf91	C17orf58	C19orf25	C1orf131	C1orf174	C1orf50	C1QTNF7	C21orf62	C21orf91	C2CD2	C2orf49	C2orf69	C5orf24	C5orf46	C6orf47	C8A	C8orf33	C9orf64	C9orf78	CA5B	CAB39	CALCRL	CAMK2N1	CAMLG	CAMSAP1	CAMTA2	CAPN15	CASC4	CASP3	CASP7	CAV1	CBFB	CBLC	CCDC117	CCDC12	CCDC137	CCDC50	CCDC6	CCDC62	CCDC66	CCDC86	CCDC93	CCDC96	CCL19	CD164	CD55	CD7	CDADC1	CDC23	CDC27	CDC40	CDC42EP2	CDH16	CDK4	CDK7	CEBPG	CEBPZ	CELA2B	CENPL	CFAP20	CFHR3	CGRRF1	CHD1	CHD7	CHERP	CHM	CHRDL2	CHRNA10	CHSY1	CIAO1	CIPC	CLDN12	CLDN14	CLK2	CLN5	CLP1	CMIP	CMTM2	CNN3	CNOT8	CNOT9	CNPPD1	COA7	COG8	COL14A1	COPS3	COPS5	COX20	CPSF4	CRB2	CREB3	CREBRF	CREM	CRLF3	CRYAA	CRYBG3	CSK	CSNK1G2	CSNK2A1	CSRNP1	CSTF2T	CTCF	CTDSPL2	CTNNAL1	CTNNBL1	CTR9	CTSS	CTXN1	CUL1	CUTC	CUX1	CWC22	CWF19L2	CXCR5	CXorf40A	CXorf40B	CXorf56	CYP2B6	CYP2U1	DAGLB	DBR1	DCAF17	DCLRE1C	DDHD1	DDX20	DDX27	DDX49	DDX51	DDX52	DEGS1	DENND5A	DERL1	DESI2	DGAT2	DHRS9	DIEXF	DISP1	DLX3	DNAAF1	DNAJA2	DNAJA3	DNAJB5	DNAJC15	DNAJC21	DPF1	DPH2	DPM2	DPP7	DROSHA	DSCR3	DUSP11	DUSP22	DUSP9	DYRK2	E2F6	E4F1	EAPP	ECD	EDRF1	EGR2	EIF1AX	EIF2A	EIF2B5	EIF2S1	EIF3D	EIF3J	EIF4A2	EIF4E2	EIF6	ELFN2	ELK3	ELK4	EMB	EMC1	EMC8	EMG1	EMID1	EML1	EMP1	ENAH	ENC1	EOGT	EP300	EPB41L5	EPHA2	ERCC3	ERCC4	ERF	ESM1	ETV3	EXOSC8	EXOSC9	EZH1	F11R	F2R	FADD	FAF2	FAM114A2	FAM120B	FAM13B	FAM175A	FAM204A	FAM212A	FAM216A	FAM221A	FAM32A	FAM46A	FAM46B	FAM53C	FAM76A	FAM89B	FANCE	FASTKD3	FBRSL1	FBXO10	FBXO31	FBXO33	FBXW8	FCF1	FCRLA	FECH	FEM1B	FFAR2	FGD6	FGF2	FGFBP1	FGL1	FHOD1	FIP1L1	FITM1	FJX1	FLNC	FMR1	FNBP4	FOSB	FOSL1	FOXC2	FOXN2	FRMD6	FRYL	FTSJ3	FUBP1	FUBP3	FXYD1	FYTTD1	G2E3	G3BP1	G3BP2	GABPB1	GALNT6	GARNL3	GARS	GDAP2	GDF9	GEMIN4	GEMIN7	GET4	GID8	GIN1	GLUL	GNL3L	GNPDA1	GNPDA2	GON7	GORASP2	GPALPP1	GPANK1	GPAT4	GPATCH1	GPATCH11	GPATCH4	GPN2	GRPEL1	GRPEL2	GRWD1	GSK3B	GSTCD	GTPBP4	GZF1	HAPLN3	HBB	HBD	HDAC8	HEATR6	HEY1	HIGD1B	HIPK1	HIVEP1	HLX	HNRNPA0	HNRNPA3	HNRNPDL	HOMER1	HOXA4	HPS3	HS6ST1	HSF2	HSP90AB1	HSPA13	HSPA14	HSPBAP1	HTR1A	HUS1	HYLS1	ICE1	IFITM1	IGF2BP1	IGFLR1	IGHMBP2	IL6R	ILKAP	IMP3	IMPAD1	INA	INF2	ING4	INPP1	INPP5J	INSR	INTS2	INTS6	IP6K2	IPO7	IQGAP1	IRGQ	IRS2	ISY1	ITGA2B	ITGB3	JADE1	JAM3	JMJD6	JRK	KATNA1	KCTD5	KDM5C	KDM7A	KEAP1	KIAA0753	KIAA0907	KIAA1551	KIF1B	KIF2A	KIF5B	KLF11	KLF13	KLF5	KLHDC8A	KLHL20	KLHL25	KMT5A	KPNA1	KPNA3	KPNA4	KPNB1	KRR1	KYAT3	LAMC1	LARP4B	LATS1	LDLRAD3	LEMD3	LETM1	LGALS8	LHFPL2	LIAS	LIG4	LRFN2	LRIF1	LRP8	LRRC4	LRRC47	LRRC8C	LRRFIP1	LSM12	LUC7L2	LUC7L3	LUZP1	LYSMD2	MAD2L1BP	MAK16	MAPK1IP1L	MAPK8	MAPKAP1	MAST2	MAX	MBD5	MBTD1	MDM1	MDM4	MED13	MED15	MED17	MED20	MED30	MED4	MEF2A	MEIS2	METAP1	METTL14	METTL2B	METTL6	MFHAS1	MFSD5	MGEA5	MID1	MIEF1	MIER2	MIER3	MIPOL1	MKKS	MKLN1	MKRN2	MLLT11	MLX	MMGT1	MMP19	MOB1A	MOCS3	MPHOSPH10	MPP2	MPP5	MPP6	MRGBP	MRM2	MRM3	MRPL44	MRPL45	MRPL49	MRPL50	MRPL58	MRPS30	MRPS6	MRTO4	MSL1	MSRB1	MTERF4	MTF2	MTRF1	MTX3	MUS81	MXD1	MYADM	MYBPC3	MYC	MYL1	N4BP2L2	NAA15	NACC1	NAE1	NAGS	NAT9	NAV1	NCF4	NCOA1	NCOA3	NECAP1	NECAP2	NEDD4	NEK3	NEK7	NEMF	NEUROG3	NFKBIL1	NFRKB	NFYA	NIF3L1	NIPA2	NIPSNAP3A	NKD2	NKX2-5	NLE1	NLRC5	NMB	NMI	NMNAT1	NOC3L	NOD1	NOL11	NOL9	NOLC1	NOP14	NOP16	NOSIP	NPL	NPR2	NPW	NR2C2	NR2F2	NR3C1	NRAS	NRBP1	NSFL1C	NSRP1	NSUN2	NT5C3A	NUDT10	NUP35	NUP50	NUS1	NXT1	ODC1	OGT	OPTN	ORAI2	OSBPL6	OTUD6B	P2RY6	PA2G4	PAIP1	PAK2	PANX1	PAPD5	PAPD7	PARG	PAXBP1	PAXIP1	PCGF5	PCGF6	PCMT1	PDCD11	PDHX	PDLIM3	PDLIM5	PDP1	PDS5A	PEA15	PEF1	PER2	PEX13	PGGT1B	PHACTR4	PHAX	PHC3	PHF23	PHIP	PHKA1	PI4K2A	PICALM	PIGH	PIGS	PIGU	PIK3IP1	PIKFYVE	PIP5K1A	PITHD1	PITPNB	PKDCC	PLA2G3	PLAU	PLEKHA1	PLEKHB2	PLEKHO1	PLPP5	PLS3	PM20D2	PMS1	PNISR	PNMA1	PNRC2	POC5	POLR1B	POLR1C	POLR2D	POLR3C	POLRMT	PPAT	PPHLN1	PPIF	PPIL1	PPM1A	PPM1G	PPP1CB	PPP1R13L	PPP1R1A	PPP2CA	PPP6R1	PPTC7	PQBP1	PQLC2	PRCC	PRDM10	PRDM4	PRELID3B	PRKAB1	PRKACB	PRKCI	PRMT3	PRMT5	PRPF19	PRPF3	PRPF38A	PRPF39	PRPF4	PRPF6	PRPF8	PRPS1	PSMC1	PSMD10	PSMD13	PSMD14	PSMD2	PSMD3	PSME4	PTBP2	PTER	PTGES3	PTPN1	PTPRE	PTRH2	PUM1	PURA	PUS1	PWP1	PWP2	PXYLP1	QRICH1	RAB18	RAB22A	RAB33B	RAB40C	RAB8A	RAB9B	RABEP1	RAD17	RAE1	RAI14	RALB	RASAL2	RASSF7	RBAK	RBM22	RBM26	RBM5	RCC2	RCHY1	REEP4	REEP5	RELA	REV1	RFXAP	RHCG	RHD	RING1	RIOX1	RIT1	RNF10	RNF113A	RNF121	RNF139	RNF144B	RNF145	RNF168	RNF181	RNF19B	RNF217	RNF219	RNF34	RNF40	RNF44	RNMT	RNPC3	ROCK2	RPAP2	RPP14	RPP25	RPP38	RPP40	RPS6KB1	RRAS2	RUBCN	RUNDC1	RWDD3	SACS	SAFB	SAG	SAMD1	SAMD8	SASS6	SCD	SCN10A	SCO1	SDSL	SEC24B	SENP1	SEPHS1	SERINC5	SERP1	SERP2	SERTAD2	SESN2	SESTD1	SF1	SF3A2	SF3A3	SF3B4	SFN	SFR1	SFT2D1	SFT2D3	SGMS2	SGPL1	SGTB	SH2B1	SH3BGRL3	SH3BP4	SH3BP5	SHB	SHQ1	SIGLEC10	SIKE1	SIN3A	SIPA1L3	SIRT4	SKIDA1	SLAMF9	SLC10A3	SLC13A5	SLC17A5	SLC22A4	SLC25A17	SLC25A35	SLC25A48	SLC2A1	SLC30A6	SLC30A7	SLC31A1	SLC3A2	SLC41A3	SLC4A1AP	SLC5A6	SLC7A1	SLC7A5	SLC7A6	SLC7A6OS	SLC9B2	SMAD7	SMARCD3	SMC5	SMC6	SMIM15	SMIM3	SMURF1	SMURF2	SNAPC3	SNCA	SNN	SNRNP48	SNRPD1	SNX13	SNX4	SNX6	SNX9	SP100	SP3	SPATA2L	SPHK1	SPRTN	SPRY2	SPTLC1	SPTLC2	SQSTM1	SRFBP1	SRRD	SRSF1	SRSF10	SRSF11	SS18	SSB	SSH2	SSSCA1	ST3GAL1	ST7L	STAG3	STAMBP	STARD7	STARD8	STK35	STK38L	STK4	STK40	STX18	STX6	SUGP1	SUN1	SURF6	SWAP70	SYBU	SYCE3	SYNJ1	SYT2	TACC2	TAF5	TAMM41	TAOK1	TARDBP	TASP1	TBC1D23	TBP	TBPL1	TBX3	TCHP	TCTA	TDG	TEP1	TESK1	TEX19	TFCP2	TFF2	TGFBR1	TGFBR3	THAP12	THAP3	THOC6	THOP1	THUMPD3	TIAL1	TIMP3	TINAGL1	TIPARP	TIPIN	TLCD1	TLE1	TLR4	TMEM115	TMEM130	TMEM138	TMEM158	TMEM165	TMEM167B	TMEM206	TMEM209	TMEM30A	TMEM33	TMEM41B	TMEM57	TMEM68	TMEM69	TMEM87A	TMOD1	TMX2	TNFRSF9	TOLLIP	TOMM34	TOMM40	TOP1	TP53BP2	TP53RK	TPM4	TPRKB	TRA2A	TRAF1	TRAFD1	TRIM27	TRIM33	TRIM46	TRIM54	TRIM62	TRIM8	TRIP4	TRIT1	TRMT1	TRMT10C	TRMT12	TRMT5	TRMU	TRPM7	TSC1	TSN	TSNAXIP1	TTC19	TTC4	TTI2	TTLL5	TTPAL	TUSC2	TWISTNB	TWNK	TXLNG	TXNDC11	TXNL4B	TYW1	TYW3	U2SURP	UBA2	UBE2F	UBE2G1	UBE2I	UBE2J2	UBE3A	UBIAD1	UBL3	UBL4A	UBN1	UBXN2A	UBXN8	UFSP1	UGDH	UNC119	UNKL	UPF2	UQCC3	USMG5	USP1	USP10	USP14	USP34	USP38	USP7	USP8	UTP14A	UTP15	UTP20	UTP23	UTP4	VAMP3	VAMP7	VASN	VCP	VEGFA	VEGFC	VGLL1	VOPP1	VPS37A	VPS37B	VPS4B	VTA1	WASL	WDCP	WDR20	WDR43	WDR45B	WDR46	WDR53	WDR75	WDR89	WEE1	WHAMM	WNT9A	XPO4	XPOT	XRCC2	YARS2	YKT6	YTHDF3	YWHAE	ZBTB39	ZBTB43	ZC3H18	ZC3H6	ZC3HC1	ZCCHC6	ZCCHC7	ZFAND1	ZFR	ZFX	ZFY	ZFYVE27	ZG16	ZGPAT	ZMYND11	ZMYND19	ZNF100	ZNF141	ZNF195	ZNF254	ZNF317	ZNF322	ZNF326	ZNF335	ZNF346	ZNF384	ZNF446	ZNF493	ZNF503	ZNF512	ZNF518B	ZNF593	ZNF622	ZNF638	ZNF639	ZNF692	ZNF703	ZNF717	ZNF718	ZNF770	ZRANB1	ZSCAN21	ZSCAN26	ZSWIM1	ZSWIM6	ZUFSP	ZW10	ZYX	ZZZ3	ACBD3	AKAP17A	ALKBH3	ATP1B1	BCS1L	BOD1	BUD13	C11orf68	C14orf119	C1QBP	CCDC115	CCNYL1	CEBPB	CHRAC1	CNOT10	CORO6	DAZAP1	DNLZ	EID2	EXOC8	FBXO6	GLOD4	GOLPH3	GOLT1B	GPN1	IFT46	IMP4	JOSD1	KAT7	KIAA0355	LIN54	MARK4	METTL23	MFN1	MIS12	MRPL14	MRPL46	MRPS34	MTERF3	NAXD	NCAN	NINJ1	NMD3	NOA1	NRROS	NUP155	OPHN1	PARN	PCP4	PCSK4	PHF13	PIM3	PLD2	PMPCA	PRPSAP2	PRRT2	RAB2B	RAB6A	RAB9A	RARS	RBBP7	RCN1	RND3	RNF111	SERTAD3	SH2B3	SIAH2	SRP68	SUSD2	SYN3	THG1L	TMEM9B	TOPBP1	TULP3	UBE2A	ZNF513	ZNF579	ZNHIT3	AKAP4	GTF2E2	MFSD14A	NPTN	NT5C	S100A16	TMEM74B	TOMM20	ABAT	ABCF2	ABHD17A	ABHD17C	ABHD4	ACADSB	ACY1	ACY3	ADAP2	ADCK2	ADGRD1	ADORA1	ADRB1	ADSL	ADSSL1	AHNAK	AIFM1	AK3	AK7	AKR1C3	AKR1C4	ALDH1L1	ALDH3A1	ALDH6A1	ALDH9A1	AMFR	ANKFY1	ANKH	ANO1	ANP32A	AP2M1	APEH	APH1A	APOOL	APP	AQP11	AQP5	ARFGAP2	ARHGAP18	ARHGDIB	ARL3	ARL6IP4	ARL6IP5	ARPC1B	ASAP3	ATAD3A	ATF5	ATG10	ATG13	ATP23	ATP6AP1L	ATP9A	ATRAID	AUP1	BARX1	BATF3	BCKDHB	BIRC7	BMP8B	BRD1	C11orf24	C11orf74	C12orf4	C1orf106	C1QB	C1S	C22orf15	C6orf89	C9orf16	C9orf40	CA12	CACNG3	CASP6	CBR4	CBS	CCDC113	CCDC22	CCDC28B	CCL21	CCNH	CD1D	CDC25B	CDC34	CDKN2AIPNL	CEBPA	CELA1	CEP19	CERS2	CETN1	CFAP126	CGA	CGNL1	CHAF1A	CHRNE	CHURC1	CIDEB	CIZ1	CKB	CLCN5	CLSTN1	CNDP1	CNTROB	COL4A2	COL5A2	COMMD4	COQ3	COQ6	COX11	COX4I2	CPNE7	CPOX	CREG1	CRYBG2	CRYZ	CSF1R	CTDSP2	CUEDC2	CYC1	CYP1B1	CYTH2	DAB2	DARS	DCP1B	DEPDC7	DERA	DGKQ	DHRS7B	DHX34	DHX35	DIRAS1	DNAJB12	DNAJC22	DONSON	DPY19L4	DTX4	ECE1	EHD3	EHD4	EID1	EIF2D	EIF4E3	ELMO3	ELMOD3	ELP2	ELP3	ENDOD1	ENPP1	EPB41	EPN1	ERP44	ETFDH	EXOC3L2	FABP2	FAM167B	FAM213A	FAM222A	FARP2	FASTKD2	FAXDC2	FBXL5	FBXO22	FCHSD2	FGF13	FGFRL1	FNBP1	FOXA1	FOXP4	FSCN2	FURIN	FUT8	GAL3ST1	GALE	GCSH	GGCX	GGT1	GIPC2	GJB3	GMCL1	GNA11	GNA12	GNPTG	GP9	GPR182	GPX3	GSE1	GTF3C5	HAUS1	HCFC1	HCFC2	HDAC3	HDLBP	HIKESHI	HIRIP3	HMBS	HNF1A	HOXB4	HPCAL1	HPS6	HSD3B7	HYAL3	IAH1	ICK	IFI27	IFT52	IGLL1	IGSF9	IKBKAP	IL10RB	IMMP1L	IMPA1	IRF3	ITPK1	ITPR1	IVD	JPT2	KANK2	KCNMA1	KCNN1	KCNN2	KCNS3	KDELC1	KIAA0930	KIAA1217	KIF1BP	KLHL42	KRT79	L3HYPDH	LAMB1	LAP3	LARGE2	LATS2	LIMCH1	LIPA	LNPK	LPCAT1	LRCH1	LRG1	LRP1	LRRC56	LRRC8A	LSR	LTBP1	MANEA	MAP2K1	MAP2K2	MAPK9	MCM2	MCM8	MCRS1	MCU	MDFIC	MEIS1	METTL22	MFSD6	MGME1	MICU2	MINK1	MINPP1	MIOX	MLYCD	MMAA	MME	MOB4	MPZL2	MRI1	MRPL11	MRPL15	MRPL22	MRPL33	MRPS25	MRPS9	MST1	MTMR11	MTTP	MTX2	MYOM2	NAA16	NAP1L1	NCOA2	NCOR2	NDC1	NDST1	NDST2	NDUFB10	NDUFS1	NECTIN1	NFIA	NIPAL2	NR1I2	NT5DC1	NTAN1	NTHL1	NUDT14	OBSCN	ODF3B	OSTM1	OTUB2	OXR1	P2RX7	PAPD4	PC	PCSK6	PCYOX1	PCYT2	PDCD7	PDK1	PDLIM1	PDPR	PDXDC1	PDZK1	PET100	PEX19	PGM2	PGRMC2	PHKB	PHTF1	PKIG	PLCB1	PLEKHG2	PLEKHM2	PLP2	PLPP3	PLXNA1	PMM1	PNKD	PNPO	POGK	POLA1	POLR2A	POMZP3	PPP1R11	PPP4C	PRKD2	PSAT1	PSD3	PSEN1	PSG11	PSMD1	PSMG1	PTPRF	PYCARD	PYDC1	PYGL	RAB29	RABL3	RAMP1	RARB	RASAL3	RASSF5	RBL2	RCE1	REEP3	RFC1	RFC2	RHOBTB3	RIC3	RMI1	RNASET2	RNF170	RNF187	RNF31	ROBO3	RPL7L1	RPRD1B	RXRA	SAP30BP	SAPCD2	SARDH	SBNO2	SCARB2	SDC2	SDHAF4	SDHC	SERBP1	SERINC2	SERPINB1	SERPINF2	SESN1	SETD5	SF3B3	SFXN3	SH3YL1	SHPK	SIGIRR	SIRT3	SLC16A7	SLC25A29	SLC25A46	SLC29A1	SLC2A5	SLC30A10	SLC30A9	SLC35F6	SLC38A1	SLC45A3	SLC6A9	SLCO2A1	SMARCA4	SMIM10L1	SNF8	SORD	SPACA3	SPPL2A	SPTAN1	SRD5A3	ST3GAL6	STAB2	STAP2	STARD3	STARD3NL	STK38	STS	STUB1	STX2	STX5	SUMF1	SVIP	SWSAP1	SYNCRIP	SYNGR3	TAF4	TAP2	TAPBP	TBC1D30	TBCEL	TCEA3	TCF7	TEAD1	TEX264	TGM2	TMCO3	TMEM101	TMEM147	TMEM14A	TMEM14B	TMEM150A	TMEM150C	TMEM159	TMEM184C	TMEM204	TMEM205	TMEM231	TMEM43	TMEM47	TMEM97	TNFRSF1B	TNFSF13	TOMM40L	TOR3A	TPGS1	TPPP	TRAF5	TRAF7	TRAPPC5	TRIM25	TRIP6	TRUB2	TSPAN8	TTC39C	TYROBP	UBE2L6	UBE2Q1	UBQLN4	UBR1	UBR3	UBXN6	UFSP2	UGT2B28	UNC45A	UNK	UQCC1	USP13	USP19	USP32	UXT	VIPR1	WDR18	WDR35	WDR6	WFDC3	WWTR1	XDH	XK	YIPF3	ZBTB20	ZBTB38	ZBTB48	ZBTB7B	ZC3H7B	ZDHHC9	ZFP36L2	ZFR2	ZFYVE21	ZMYM1	ZNF219	ZNF429	ZNF444	ZNF664	ZNF680	ACADVL	BAP1	BCL2L12	C1QC	CCDC92	CCT3	CLPP	CMTR1	DIO1	DYNLT3	ECSIT	GBE1	GLO1	GPT2	HAGHL	HSCB	MTRR	PLCD3	PUF60	PUSL1	RAD23A	RHBDD2	ROM1	SNX15	SSNA1	TCN2	TGFBI	TPST2	TUT1	ZNF511	ZZEF1	ACP2	KLHDC8B	MLF2	SEC22B	NEUROG1	ABCG2	ACSL3	ACSS3	ADGRG2	ADK	AFP	AP1S1	AP1S3	AP2S1	APOO	ARFRP1	ARHGAP24	ARL6	ARPC1A	ASAP2	ASNA1	ATOX1	ATP5G1	BAX	BIN3	BLOC1S1	BPNT1	BRCC3	C17orf80	C4orf3	C5orf63	C6orf203	CANT1	CARF	CASP1	CBX7	CCDC125	CCDC126	CCDC28A	CCNI	CD63	CDC25A	CDKN2B	CDS2	CENPN	CEP44	CEP57	CEP83	CFAP36	CHCHD7	CHMP2A	CHPT1	CKLF	CLCN3	CLOCK	CMC1	CMTM4	COG5	COMMD2	COPS6	COQ5	CP	CPE	CPSF3	CRYZL1	CS	CTNNA1	CTU2	DAD1	DBT	DCTN3	DDX5	DGKA	DHFR	DHRS1	DIXDC1	DLG1	DNAJC17	DNAJC8	DNAJC9	DNPH1	DOLK	DPCD	DRAP1	DTYMK	DUOXA1	DUT	DYNC2LI1	EEF1AKMT1	EFCAB7	EHBP1	EMC2	EMC6	EMP3	EPM2AIP1	ERP29	EXOSC5	FAM184A	FAM229B	FAM8A1	FAM96B	FBXO5	FBXO9	FCGR2C	FMC1	FUCA2	FXYD5	GALT	GART	GGH	GGNBP2	GGPS1	GLA	GLDC	GLRX	GLRX2	GLUD1	GMFG	GMPR2	GNPNAT1	GOLGA5	GOLGA8N	GPN3	GPSM2	GSTO1	H2AFZ	HACD1	HAGH	HAT1	HECTD1	HEXA	HIBCH	HIST1H1E	HYI	IDH3G	IMPDH2	INPP5B	ISCA1	KCTD6	KDELR2	KDELR3	KIAA0141	LDAH	LEO1	LEPROTL1	LIN37	LMAN1	LTA4H	LYPLAL1	MAGED2	MAOA	MARK2	MCCC1	MCM4	MEN1	METTL8	MFGE8	MFSD11	MGST2	MID2	MIOS	MPPE1	MPV17L	MRPL1	MRPL13	MRPL16	MRPL27	MRPL40	MRPL48	MRPL54	MRPS14	MRPS18B	MRPS21	MRPS28	MRPS33	MRPS36	MRRF	MTCH2	NAA38	NABP1	NDUFA8	NDUFAF1	NDUFAF3	NDUFB3	NDUFB9	NDUFS2	NDUFS3	NDUFV2	NFU1	NFYB	NPEPPS	NSMCE1	NSUN6	NUCKS1	NUDT21	NUDT6	NUDT9	OCIAD2	OSBPL9	OST4	OTUD5	OXA1L	OXSM	P2RX5	PAFAH1B3	PAM16	PANK3	PARP2	PCED1A	PCM1	PDCD10	PDHB	PDZD11	PFDN5	PHPT1	PIGX	PIK3CB	PIN1	PKP4	PLGRKT	PLPP1	PMEPA1	POLD3	POLR2G	PPFIBP2	PPIH	PPIL3	PPP1R15B	PPP2R1B	PPT1	PRDX6	PRIM2	PRKCH	PRMT2	PRSS23	PSAP	PTPRU	PTRHD1	RAB13	RAB24	RABGEF1	RAC2	RANBP6	RANGRF	RASSF6	RB1CC1	RBKS	RBL1	RCN2	RFC4	RFC5	RHNO1	RNASEH2A	RPA3	RPL11	RRAGA	RREB1	RRP7A	SAAL1	SCAMP1	SCOC	SCPEP1	SCRN3	SGCE	SHARPIN	SLC25A24	SLC30A5	SLC35A1	SLC39A1	SLU7	SMC4	SMIM13	SNAPIN	SNRNP25	SNRPD2	SNX1	SNX17	SORBS2	SPRYD4	SRP14	SRP9	STK16	STOM	STRBP	STX12	STXBP1	SUGP2	SVIL	SYAP1	TCEAL1	TCTEX1D2	TDP2	THYN1	TIGAR	TIMM21	TMEM230	TMEM263	TMEM9	TRAPPC11	TRIM14	TTC32	TTC33	TUBA4A	UBA5	UBR7	UQCRFS1	VEZT	VGLL4	VPS52	VRK1	WDFY1	WDR5B	WDR61	WDR70	WDR73	WDR91	ZBTB8OS	ZDHHC16	ZNF207	ZNF318	ZNHIT1	CCT7	CMSS1	CPTP	CWC15	EFL1	EIF2B1	FBL	GLT1D1	GTF2I	HEBP1	LAMTOR5	LCMT1	MAEA	METTL18	PFDN1	PHOSPHO2	PTDSS1	RUVBL1	SUPT16H	TATDN1	TBCE	WDR25	ZFYVE26	ATG4A	TALDO1	PGAM1	NT5C3B	TUBB4B	AASS	ASB3	DPYD	KYAT1	RAPGEF5	RNFT1	SLC38A2	WSB1	AATF	AEN	ALKBH1	ARID5A	ARRDC4	AVL9	BCCIP	BROX	C11orf57	C15orf39	C1orf27	C1orf35	C5orf30	C7orf26	CAMSAP2	CD53	CLEC1B	COX14	CSNK1G3	DAXX	DDX18	DDX39A	DENND2D	DNAJA1	DRAM1	DSC2	EIF2B3	EIF4E	ENSA	ERCC1	ERCC8	EXOSC4	FRS2	GADD45A	GLRX5	GNL3	GTF2E1	GTF2F2	GYPC	HBEGF	HNRNPD	HSPH1	HYPK	IFT81	IL1A	JUN	KITLG	LILRA5	LRRFIP2	LSG1	LSM8	LUC7L	LYAR	MARCH3	MED19	MGP	MORC3	MRPL51	MRPL55	NAA20	NACA2	NARS	NCEH1	NCK1	NDUFAF4	NET1	NEURL3	NHP2	NIP7	NME1	NR2C2AP	NRIP1	NUP153	NXF1	OSGIN1	PAK1IP1	PAWR	PBDC1	PDGFA	PDRG1	PIGA	PINX1	PLK2	PNO1	POLR1E	POLR2K	POLR3G	PPP1CC	PPP1R2	PPP2R2D	PPP4R3B	PPRC1	PSMA3	PSMC2	PSMD12	PSPH	PTBP3	PUS3	RABGGTB	RASL11B	RBMS1	RHBDD1	RNASEH1	RPF2	RRS1	SEC11A	SKIL	SLC1A4	SLC20A1	SLC25A3	SLC25A33	SMIM11A	SOWAHC	SPATA5	SRP19	SRP54	STIP1	STK3	TAB3	TAF1D	TEFM	TFPT	TGIF1	THOC1	TM2D1	TMA16	TMEM186	TMEM234	TMEM55A	TMOD3	TNFRSF12A	TNPO1	TRIB3	TSC22D2	TSR1	UFM1	UTP3	VDAC2	WASF2	WDR74	WTAP	YBX3	YTHDF2	ZBTB21	ZC3H8	ZCCHC17	ZNF133	ZNF330	ZNF706	ZNHIT6	ANXA7	CCT2	COA4	GPS2	GTF2H4	LURAP1L	MCUB	MPLKIP	MRPL17	MRPL18	POP7	SNRPD3	SNRPF	TAF12	TIMM9	UCHL3	MTIF2	TEX30	KCNA2	NECAB2	RDH12	ABHD14B	ADRA2C	AFMID	BCKDHA	BRCA1	CCDC136	CLDN3	DAG1	DAO	ETHE1	GCDH	GMPPA	GRHPR	HDHD3	IGFBP2	LHPP	LRTM2	METRN	MRC1	NINL	NIPSNAP1	OPTC	PHYHD1	PIK3C2G	RIPOR1	SLC22A8	SLC23A1	SLC2A8	SLC33A1	TKFC	VPS13A	GNE	ABCA1	ANTXR2	BATF2	BCR	BHLHE40	BIRC3	CYP7B1	FBXL3	FBXO27	GRHL1	ICAM1	INHBB	IRF2BP2	MAST4	NAMPT	NID1	RPS6KA3	S1PR3	SOCS3	TGM1	TLR2	VPS54	MYD88	S100A9	TMEM184B	AKR1A1	AOX1	ARSE	ATP5D	ATPAF2	BAG6	BIN1	C1QA	CADM3	CALML4	CALR	CD5L	CDCA7L	CEP72	CHI3L1	CITED1	CRLF2	CYP4A11	CYTH3	DNALI1	DOCK11	EEFSEC	EPO	FAM129B	FAT2	FYN	FZD5	GMEB2	GNAO1	GRAMD1C	HYKK	IDH2	IFFO1	IFT74	IGLON5	IQCE	ITGAL	KIAA0100	KLC4	LAMA4	LRRC8E	LTBP2	LTN1	MANEAL	MFSD4B	MMP15	MRAS	MYL9	MYO1D	NADK2	NEB	NEO1	NOL3	PLEKHF1	PLLP	PQLC3	PSCA	RAP1GAP	RASD1	REPIN1	S100A13	SH3BGRL	SHH	SLC7A9	SRCIN1	ST14	SUCLG2	TPCN1	TPRA1	TRIM16	VAPB	WDR62	YWHAZ	ZIC1	ZSCAN18	MAL	RETREG3	ABHD6	ACOX3	ADI1	ANO2	ARF5	ASPA	ATG4D	AXL	B4GALT6	BCAN	BSG	CABYR	CRIP1	CST6	CYP39A1	DDR2	DDRGK1	DTNA	EVC	FASN	GPAM	GSDMD	IKBIP	IMPA2	ITGA3	LAMTOR2	LDHC	MKNK2	MUC13	NGF	NRSN2	NSDHL	RTEL1	SEPT4	SIK2	SPATS2	SPEF1	STXBP2	SULF2	TBC1D31	TRIM2	UNC5B	VGF	ZNF710	BCAS1	PLEKHG5	SCN1B	ST6GALNAC6	ZDHHC6	CDC37	ABCA4	HRASLS5	SLC17A4	TMEM106A	ACIN1	AKT1	B4GALT1	BICDL1	CCM2L	CEBPE	CHCHD5	CHST1	CNPY3	CYGB	DENND6B	FAM160B2	FAM43A	FCER1G	FCGR3B	FUT1	HEYL	HMP19	HMX1	JAG1	LY6H	MBOAT2	MTCL1	PIEZO1	POLDIP3	POP1	PYY	RASSF4	RHBDF2	RTN4R	SLC26A2	SLC9A5	SPATC1	SRRM3	UBA1	VIPR2	VWA7	WDFY4	ZBP1	ZFPM1	LUZP2	DYNLT1	ACTR10	ALDH3A2	B4GALNT1	CDKN1B	CPNE3	CTSC	CXorf38	DNASE1L3	EI24	FBXO45	FKBP15	GOLIM4	HP1BP3	IPO9	LAMA3	MBD3	MDH2	MGLL	NUP133	PACS1	PPM1K	PRADC1	PROSER2	PTGR2	SLC39A5	SRPX	TBC1D1	TC2N	TRPM8	TRUB1	TUBB	UGT2B17	ZNF678	ZNRF1	ABCD3	ACSL5	CHDH	DCAF5	FNDC3A	PCDH9	RMND1	SEC31A	SRD5A1	TGOLN2	ABCB6	ACOT13	ACVR1C	ADRA1B	ATP2A2	CHIC1	CRAT	DGCR6L	EXTL2	FAM13A	FAM3A	GAS2	GPRC5C	HFE2	HNF1B	IFT27	LACTB2	MGMT	PENK	PGPEP1	PTBP1	SELENBP1	TKT	TLE2	TMEM120A	TMUB2	VPS28	WDR1	FN3K	ADARB2	AQP8	C11orf54	C2CD4B	CASZ1	DPYSL4	FGF4	GRASP	GRID1	HTR7	IGF2BP2	KRT23	NAALADL1	NCLN	PAQR7	PIP5KL1	RBPMS	SLC13A4	SLC43A2	SOX10	TACR2	CAPN9	ECI1	RXRG	NES	PF4	PLIN3	ACTR3B	ACTR3C	ADCY8	ADH7	ANKEF1	C14orf37	CAMKK1	CEACAM6	CEP290	CFL2	COX7A1	CPNE5	CSF3R	DCUN1D1	DNAJC12	DXO	FAM107A	FZD1	GMFB	H2AFX	HOXB13	IKZF4	IVL	JPH1	KIAA1468	MED16	MPZL1	OLFM1	PCDHB12	PDE6A	PLAGL1	PPP1R36	QRSL1	RASGRF2	RBCK1	RHOF	RNF115	SDCCAG8	SEC62	SERPINI1	SGSM1	SLC35C1	SMTNL1	SREBF2	SRSF7	TAGLN3	TBRG4	TEK	TET2	TNFSF11	TRAM1L1	USP43	VGLL2	VPS33A	WBP11	ZBTB24	COL8A2	COQ4	DSG2	EXOC3	UGCG	IFRD2	ABCC2	FAT1	GNAI1	MYOF	SNX10	ABCC4	ACYP1	BET1	DHX9	EXT2	MBNL2	AKAP11	ARHGAP5	ATG4B	BMP2	CCDC91	CCNY	CLIC1	COX15	CUL4A	CYP4V2	EMC4	ERI1	FAM174A	GMNN	GRK3	HIPK3	ITGA6	LILRB3	MTO1	NHLRC3	PADI2	PAM	PARM1	PGLS	PLCD4	PLXDC1	SASH3	SLC39A4	TMC8	TRDMT1	USP3	ZMYND8	ZNF277	AIDA	CD244	WDR83OS	AQP2	B4GALT2	CACNA1B	CDON	CLEC4F	DDA1	DLK1	FCGR1B	HIBADH	LRRN4	NCKAP1L	NPR1	NR0B1	PFKFB1	RGS8	RHPN1	SCARA5	SLC26A1	SMYD1	SPATA24	STRA6	TGFB3	XYLB	ZNF787	METTL7B	CD24	EFEMP1	MGARP	NCALD	OLFML1	PIGK	SLC50A1	SNTA1	DNA2	SLC38A4	C8orf59	CDT1	CLK4	CNOT1	CSTF2	DDX23	DHX36	HACE1	HMOX2	JAK2	KCTD20	METRNL	NBN	NEDD1	NUDCD1	PCDH18	PGS1	PSMA7	PSMF1	RBM14	RBM43	RRP15	SDCBP	SIMC1	SLC16A6	SLC39A10	SNX7	UBE2E2	UBE2G2	VPS4A	ZNF280C	ACOT9	ACKR3	ALOXE3	ARF1	ASH2L	BANF1	BBS12	CCAR1	CCNE1	COA5	CSNK1A1	CTPS1	DESI1	DNM2	EDF1	ELF2	FGFR1OP2	FKRP	FXR2	HCK	IARS	IL2RG	ILK	KANSL2	LILRA4	LILRA6	LILRB4	MAFK	MED7	MICALL2	MRFAP1	MRFAP1L1	NEDD8	NPAT	NUMBL	ODF2	RAD21	RALBP1	RRP1	SLC39A6	SNAP29	SPN	SPTBN1	TMEM208	LSM7	RALY	FER1L5	FAM71A	KCTD15	TMEM117	E2F5	MRPS22	PLEKHF2	PLK3	PPCS	PRKAA1	SPRY1	TMEM167A	TOM1L2	EIF4H	TMEM258	ALOX5AP	AMPD1	ARFGAP3	ARHGAP21	ATP6V1H	BHLHE22	CFAP45	CNIH1	CTDNEP1	CYSRT1	EIF4G1	FCN1	FCN2	FGR	GREM1	HIST1H1D	IL11	JDP2	MOGAT1	MRS2	NDFIP2	PAX4	POLG	PPFIA2	PPP6C	PPP6R2	PRRG4	RPS23	SLC36A1	SLFN5	TLX2	TPM3	UPP1	ZFP64	SH3D19	SPA17	ABCG8	IGFBP3	AKR1B1	C12orf75	C15orf65	CCNG1	CENPQ	COMMD3	COPG1	CSNK2B	CUTA	DDIAS	FAM13C	IL18	KCNJ8	KRT19	MANBA	MDM2	MRPL24	NAT1	NOSTRIN	PLA2G12A	PPP1R7	PRTFDC1	RPP25L	RPS27L	SPCS1	TNFRSF21	ZWINT	PSENEN	CANX	CAPG	CCL24	DSCC1	FKBP1A	MYO5C	PTP4A2	ZNF367	ABLIM1	ARL4A	ATP11C	COBLL1	CUL2	EGLN1	EIF3A	FAM110C	FOXA3	GCNT2	GLMN	HDAC2	HMGCR	IFT22	KBTBD3	KLF10	KLF15	KLF9	LSM5	NMT1	PPIE	PPL	RPRML	TRIM36	ZFP36	MCAT	ACSM3	ESPN	FCGR2B	GPR155	GUCD1	PRDX2	TSTD1	HLF	PTCH1	SEC14L1	TMEM127	PGM3	ANKS4B	KDM4C	NPHP1	RRAGD	ZNF91	ZBTB45	ETFB	ADD1	BIK	BNIP3L	FKBP8	MUM1L1	MYF6	NDRG1	SAMD12	SORBS1	STX4	TBC1D9B	ZBTB17	ADAM8	ANKRD13D	CORO1A	GNGT2	STRADA	TXLNA	DACT2	PIM1	RHPN2	SOX11	TMCC3	ADCY5	AGAP2	ARID1B	BMP7	BRD2	CABP4	CARMIL2	CASD1	CSF3	CST11	DMRTA1	DOLPP1	ELMSAN1	FAM102B	FAM172A	FAM50B	FKBP1B	GHRH	GJA4	GYS1	HCRT	HS3ST1	IRX3	LAMC2	MARCH9	MTMR10	OTUD7A	PAX9	PBRM1	RBM18	SHC2	TMEM178B	TMEM42	TTC37	UBALD2	VPS45	WASF3	ATP1A3	FKBP2	TMEM30B	ABO	NMT2	PGAP3	SERPINB9	ENKD1	NAA10	SWI5	CCL5	CDC26	HES1	IL6ST	MPHOSPH8	PCBD2	PHLDA1	POMP	RNF151	SMAGP	SMIM26	SUPT20H	ZNF22	DDX1	NFIL3	ADGRG3	AMBRA1	HAND2	OSTC	TMIE	DCTPP1	ABTB2	CADPS2	CARS2	NXT2	RPN2	SLMAP	SMARCA2	TAPT1	ADAMTS10	AGTR1	DPYSL2	METTL7A	RCAN2	AMOTL1	ATG9A	CRYM	GNA14	PFKP	PSMB8	RNLS	SMIM14	TTYH3	UGT2B15	VPS41	IDH3B	ATP5J	TMEM219	BLNK	TST	ACOT8	ACSF3	B4GALT4	BMP8A	CD4	CHTF8	CNGB1	DMWD	FBXO15	GIPC3	GPR27	HAP1	MYO7B	NKX6-1	PIGP	PTGES	TIGD3	TIMM44	FAM43B	CHAC2	CLASP1	DNAJC30	EPS8L2	GDA	GJB2	MAP3K11	OS9	SLC5A11	IDI1	MRPL34	ACBD4	ANAPC16	NEK6	RAB30	TRABD	ACMSD	DDOST	GOLPH3L	IL1RAP	METTL26	PPP1R14A	RHOBTB1	C12orf73	NEMP2	CNN2	FNIP2	GCLC	OSBPL11	CKS1B	DEK	SQOR	HIP1R	MAGEE1	GJA3	MZB1	TTYH1	ARL5C	IL1R2	NR1H4	CCNG2	KISS1R	S100A4	AGPAT4	FGF23	RAB3GAP1	BAZ1B	CGGBP1	MXRA8	PGP	PLPPR2	PTPN23	TMEM131	HM13	L2HGDH	MED14	PKP3	RANBP2	RIPOR2	TSPY1	CFDP1	NPTXR	SEC13	ACSM5	C15orf59	PTPRJ	RBM47	LPL	MRPL19	MRPL32	MTHFD1L	UFC1	PDHA2	ADORA2B	AIP	BHLHE41	FAM229A	IFNLR1	IL2RA	LILRB5	LRBA	SH2D2A	SLC41A1	HMGA1	UFD1	NUP205	GTF3C3	PDE8A	XPR1	COPB2	EIF4EBP1	MAN2B2	BCL7C	CA2	GCNT3	IRF1	TIFA	TNFAIP3	ZFP36L1	CCSER2	JUNB	ONECUT2	RIPK2	ARHGAP17	NFAT5	SRSF3	GIT1	AVPR1A	MID1IP1	PCP4L1	ETFRF1	POLR2J	ARAP3	NDUFAB1	SUMO3	LTB	GNB1	AMELY	GPR153	RBP7	ADAM9	CASP9	KCNA4	MSI2	VIT	ZNF236	CPT1C	PHF24	PDE4B	RAB36	ZNF626	CD14	ECHDC2	ETV6	MTMR3	C11orf95	IL1R1	NUMA1	RHBDF1	RUNDC3A	TCF20	VHL	AFF1	SLC35E3	HLA-DRA	FBXL6	LPAR3	CCDC30	CEMIP	DZIP1	EPOR	GREB1	ODF4	RGS16	C3orf58	CACNA1G	LYPD8	MEIS3	RARG	LIN7A	ITGA11	ADGRE1	PPM1N	NRXN2	SPTSSA	CD81	LRRC28	SLC7A2	ADNP	FAM208B	MAN1B1	C2CD4A	TNFAIP2	AGTPBP1	APPBP2	CCDC47	EXOSC2	PTS	FABP5	FAM103A1	GTF2A1	ORC4	AHR	CDC42EP4	NDUFA4L2	CWC25	PSMG2	TMEM126A	CDKN1A	PTPN12	PLCB2	RHO	EGLN3	COG3	RNF146	SLC25A25	AFG3L2	CCNK	EBAG9	RBM10	SPOP	AGA	MRPL37	RIMS1	CENPJ	DUSP7	ADIPOR1	NAV2	SLC35C2	COMMD9	TMEM201	PTAR1	WSB2	DDX46	MGA	NEDD9	ZBTB40	AHCYL1	IFT122	MAN2A1	CIR1	ECHDC1	SEC61G	CMYA5	ARMC10	COX6C	KIF1C	GABARAP	MAN2A2	MRPL3	MRPS12	COTL1	CPED1	SPCS3	DNAAF5	PDE12	PTPN4	RAB11A	RP2	TAF2	ELP6	MRPS16	OCIAD1	PDZD8	UACA	ZDHHC13	BCAS2	GLRX3	GTF2B	CYSTM1	PTGES2	PKIB	SPECC1L	ARGLU1	CADM1	ERGIC2	RBM34	ALAS1	TTC1	ZMAT2	ZNF675	PARP14	WDR12	BCAP31	ECT2	FAM208A	NUDT5	PLRG1	RB1	SSR3	TMEM106C	TPD52	GHITM	ZNF428	NF2	ALKBH5	SMOX	COMTD1	FAM168B	PPARGC1A	TROVE2	ARID4B	PPP6R3	PROX1	MRPL9	ING3	RASGEF1B	MAPK15	ATXN2L	MKL1	PPP3CA	SPICE1	ZC2HC1A	FBXO18	PON1	PTOV1	SCN9A	ARHGEF1	EIF4G3	FAM57A	SFMBT1	CCND1	KIAA0232	FAM214A	TBX4	MIDN	KRT7	ANXA5	CCDC90B	MTA3	C1R	SBF2	SKA2	AP4B1	CLEC14A	CLYBL	LANCL2	MAF	DLC1	AP5M1	DAAM1	TTF2	ZNF407	RAB21	TRMO	PRCP	DOPEY2	GC	TPD52L1	TUSC3	C19orf24	DNPEP	APTX	KDELR1	NDUFA11	ZNF853	AREL1	CCDC68	TMEM185B	FNDC3B	SEC24D	CALCB	ARHGAP1	NAGLU	ARHGDIA	CCND3	GAP43	FBXO2	MZF1	DDX6	OSM	ARPC4	KLHL21	RIOK3	LHFP	SNCAIP	PROCR	HSPA4	KIF21A	MARCH5	POLR2C	PSMA2	SARNP	LRP10	TPR	HTATIP2	CYBA	TAX1BP1	EIF2AK1	ARRDC1	ARRDC3	PLAC9	GNAT2	PROM2	MARCH2	LRPPRC	NUBP1	RPL22L1	POLR3H	TMEM177	ASCL2	ITGAE	DUS4L	SLC12A8	SFRP5	HES2	ATF6B	ISG20L2	PSMC3	MAGI2	PCNT	CLUAP1	ATP1B3	MFAP3L	TAF15	ATP5L	SRA1	GRK4	ATP6V0C	ATP6V0E1	SC5D	ATP6V1G1	NOTCH2	PDCD6IP	LZTR1	ATR	CHD4	MBNL1	MGAT5	EGR4	RAB11FIP1	COL17A1	RIMKLA	VBP1	TFE3	CHD8	R3HCC1	COPS2	PIK3R1	CMTM7	SEMA6C	BCL6	LRRC41	RELL1	TMEM62	NKX2-1	EPRS	EXO5	KCTD17	SOX12	NGRN	CEP135	JUND	FBXW11	BTD	C10orf10	ISCU	FIGNL1	MTG2	TMX4	NIPSNAP2	RAB40B	C19orf12	KIAA1644	MASP2	FBXO16	C1orf74	SIX6	ZMIZ2	RPS28	ICA1	HSD17B1	MRPL42	C9orf85	CAAP1	SH2D5	CACYBP	CD22	CAMK1	LRRN2	VANGL1	TOX3	PSMB4	CARD10	SFTPB	SLC13A2	SRSF4	KHDRBS1	TNR	CCAR2	FIZ1	CD2BP2	PPP2R2A	SLC30A1	CCL13	CLDN2	CCT5	CISD3	SCUBE1	LRIG3	ZSWIM7	CENPA	LYRM2	GMPS	ZCRB1	CMC2	DDIT4	PHGDH	TGFB1I1	TMCO1	POLR3F	RTTN	MESDC2	SLC4A1	TMPRSS2	EML4	CLIP1	CMTM8	MTCH1	NFKB2	NGLY1	COPS8	COX8A	CRAMP1	MYLK2	MMD	PHF14	KDM1A	MAP3K19	TPST1	RECQL5	PSME1	CST3	RALGAPA1	RETREG1	CYP1A1	MAP2K6	CYR61	SMPDL3B	DARS2	KATNB1	EXOSC7	PSMA5	PELP1	DDX56	TMEM2	DES	SMCHD1	TMEM50B	WDR44	SOS1	ENPP3	WNK1	DNAJC10	C19orf60	IREB2	MTFR1L	DPAGT1	SART3	WNT16	UBE2R2	TNFRSF25	PPM1F	GMDS	PELI1	HNRNPR	HSPB1	JAK1	MDN1	RAB37	GUCA1A	JMJD8	ESCO1	EXOC6B	OPN3	NIM1K	FAM192A	TMEM176B	CYP26A1	FAM71E1	FAM84B	L1CAM	FBXO7	FRMD4B	MFF	MYSM1	RET	PPOX	SUV39H2	NOXO1	TXNRD2	GATAD1	GATM	UCP3	HADHA	PEX1	GNAS	YTHDC1	NDUFS7	TRIM16L	GPX4	TEX261	PSMC4	KIAA1841	HEATR1	SLBP	MIA3	HSBP1	HTATSF1	HTR2B	LY6E	IGFBP6	VAC14	SPATS2L	PLPBP	INTS3	INVS	IQCK	JAKMIP1	KLHDC3	PITPNM2	ZNF644	KMT2B	TNP2	MRPL43	NSUN4	NCL	LTBR	RAP1GDS1	MAP2K5	NCKAP5L	MATR3	SOX2	METTL17	THAP11	MGAT2	MICAL2	MMP14	NASP	MRPL4	PACRGL	RTP3	MYO9A	UBXN4	PACSIN2	NFATC3	NPRL3	NUDT4	PSMD11	TCERG1	ZNF532	MFSD1	PDE9A	PHRF1	ZNF414	POMGNT1	PPIC	ZC4H2	RBM7	SNRNP70	RNF130	SP4	TMEM237	TRNAU1AP	SELENOF	UBE2Z	SRPK1	SYNC	ZBTB11	TNRC18	MMADHC
AKAP5	CEP57L1	EPB41L1	PCDHB5	SLC25A27	TDRKH	AKT3	ARHGAP28	C6orf118	CLSTN2	COL4A3	CSPG4	ERBB4	FCGR2A	FRZB	GRIN2B	HOXB6	LSAMP	MOBP	MUSK	PPP1R9A	PRND	ROS1	SYN2	TMEM200C	TP63	TTBK2	TWIST2	YPEL1	ACSL4	ACSL6	ADAM22	ADAMTS6	AGO3	AGTR2	ARC	ARHGAP32	ARNT2	ASB14	ASMT	ATP6V1C2	ATP8A1	BLZF1	BPIFB6	BRINP1	C10orf128	C10orf99	C11orf63	CACNA1E	CALR3	CCBE1	CCDC177	CCND2	CCR2	CCSER1	CDHR1	CDK5R1	CDKL3	CEACAM21	CHRNA1	CNIH2	CNKSR2	CNTNAP5	COL4A6	COLGALT2	CTLA4	CTNNA2	CTNND2	CUZD1	CXCL14	CYTL1	DAB1	DCAF4L1	DOK5	DPYSL3	DRD3	DUSP12	ESR2	EYA1	EYA2	F2RL2	FAM206A	FBN2	FOLH1	FRRS1L	GABRA4	GABRB3	GABRQ	GAD2	GAS1	GIF	GKAP1	GKN1	GSG1	GZMA	HMGA2	HTR1F	IAPP	IGF1R	IKZF2	ISL2	ITGA9	ITPKB	KCNAB1	KCNH7	KIF6	KLHL10	LCK	LGALS12	LMO2	LRRN3	MARCH11	MAS1	MCOLN2	MEP1A	MS4A1	MSS51	MYCT1	NDNF	NMNAT2	NTRK2	NUDT11	OPCML	PAN3	PARP6	PCDH17	PDE10A	PDPN	PLCB4	PLXDC2	POU3F3	PPY	PRDM11	PRDM2	PRICKLE1	PRKAB2	PRKCB	PRTG	PTGIS	RAB3C	RASA2	RCBTB2	RGS4	RNF152	RUNX1T1	SCN8A	SEPT3	SERTAD4	SEZ6L	SLC15A2	SLC16A9	SLC1A2	SLC24A2	SLC24A3	SLC26A8	SLC44A4	SLC9A3	SLCO1A2	SLCO5A1	SMAD9	SMPX	SPIN2A	SSTR2	STMN2	STOX2	SYNPO2	SYT11	TBX5	TCP11L2	TRAF3IP3	TRERF1	TULP2	UNC5C	VAV3	XYLT1	ZCCHC18	ZNF85	ZPBP2	CCDC84	CD40LG	CREB5	GRM6	KLK6	MEFV	MYBPC1	MYO16	PSTPIP1	SLC7A3	ZFP3	AMPH	ADAM32	ADAM7	ADCYAP1	ADGRF5	ADGRL3	AFAP1L2	ALDH1L2	ALOX5	ANKRD55	AOC1	AP3B2	APLF	ARHGEF25	ARMCX4	ARPP21	ASCL1	ASIP	ATP1A2	ATP2B3	ATP6V1G2	ATRNL1	BAALC	BCL11A	BCL11B	BCL2L14	BCL2L15	BMP4	BNC2	C15orf57	C17orf64	C20orf96	CA10	CADPS	CALY	CAMK4	CAMP	CCDC181	CCDC184	CCNJL	CCSAP	CD37	CD96	CDC14A	CDH6	CDS1	CELSR2	CES5A	CFTR	CHAT	CHIT1	CHRM2	CHRM5	CKMT2	CLDN10	CLIC5	CNKSR1	CNR1	COL22A1	COL2A1	CPB1	CPEB1	CRABP1	CRYGA	CSGALNACT1	CSHL1	CSN3	CSRNP3	CSRP3	CYP19A1	DAPP1	DEFB126	DGKI	DLG2	DLGAP1	DPEP2	DRAXIN	DUOX2	DUSP27	DYNLRB2	EBF1	EDIL3	EPHA10	EPHA4	ERG	ERP27	ESRP1	ETFBKMT	F2RL3	FA2H	FAM105A	FAM26F	FGF10	FGF9	FLI1	FLT1	FMNL3	FMOD	FOXD2	FOXI1	FOXP2	FSCN3	FYB	GABBR1	GABRA3	GABRP	GAD1	GALNT5	GATA3	GATA5	GCM1	GDNF	GIP	GJC1	GKN2	GLRA1	GNG2	GNRHR	GPC4	GPM6B	GPR84	GRHL3	GRIN2D	GRIP2	GRM5	GRM8	GRP	GRPR	GUCY1A3	GUCY2F	GZMK	HCRTR1	HELB	HHIP	HIC1	HOMEZ	HOXA1	HOXD10	HOXD8	HRH1	HSD17B3	HSPB7	HTR2A	ICA1L	IDO1	IGFBP5	IL23A	IL5RA	IMPG2	IQCA1	IQCB1	IQSEC3	JAM2	KCNA1	KCNB1	KCNE1	KCNE4	KCNJ10	KCNJ15	KCNJ4	KCNMB1	KIAA1456	KIAA1462	KIAA1549L	KIRREL3	KIT	KLK10	KRT24	KRT71	LALBA	LAMA2	LCP2	LDB3	LHX9	LIN28A	LIPF	LIX1	LRFN5	LRGUK	LRIT1	LRRC4B	LRRC7	LRRN4CL	MAG	MECOM	MOG	MOK	MORN1	MORN5	MSX2	MYLK3	MYRFL	NALCN	NELL1	NEUROG2	NFASC	NKG7	NPFFR2	NPY2R	NPY5R	NRSN1	NTNG1	NTRK1	NXPE1	OLIG2	OPRM1	P2RX3	PCDH19	PCLO	PCYT1B	PDE1C	PDE5A	PDYN	PEX5L	PITX1	PKIA	PLA2G2F	PLEKHH2	POU4F1	PPP2R2B	PPP3R2	PRL	PRSS27	PTGER3	RASGEF1A	REG1B	RHOJ	RIMBP2	RNF150	RNF182	RYR2	S100B	SAMSN1	SCN3B	SCNN1B	SCRG1	SERPINA12	SFRP2	SGCG	SHISA8	SIRPB1	SIX3	SLC24A4	SLC28A2	SLC28A3	SLC35F1	SLC7A14	SLC8A1	SMOC2	SPACA6	SPATA6	SPEF2	SPHKAP	SPON1	SPRR1B	SRY	SSPN	SST	STAR	STARD9	STON2	SV2C	SYT3	SYT4	SYT6	TACR1	TACR3	TANC2	TBR1	TCF21	TCP11	TDRD12	TESMIN	TFAP2A	TFAP2B	TGM7	TM4SF20	TMEM63C	TNFAIP8L3	TNFRSF19	TNMD	TRIM72	TSGA10	TSHR	TSTD2	TTC25	TYR	USP49	VANGL2	VASH2	WBSCR28	WIPF1	WISP1	WNT2	WT1	WWC2	ZCCHC12	ZDHHC22	ZIC4	ZMAT1	ZNF365	ZNF423	ZPBP	AMOT	C20orf85	CBLN1	CEL	CHRM1	CLCA1	F13A1	FXYD4	GOT1L1	GRIN3B	HS3ST5	IL4	LEPR	MEF2C	PDE6G	PRKG2	TLR8	TNNT1	VTCN1	WFDC5	CRHBP	CYTIP	ITGB1BP2	KRT14	SCGB1A1	SLCO6A1	HTR1D	LRRC18	ABHD17B	ACPP	ADGRA2	ADGRL4	ANK2	ANK3	ANKLE2	ARL6IP1	BEND7	BSN	C6orf141	CCK	CD200	CDCP1	CDH8	CDKAL1	CELF2	CHRNB4	CLEC4A	CNRIP1	COPS7B	CR2	CREG2	CTSK	CTTNBP2	CYBB	CYS1	DCUN1D4	DTWD1	DUSP19	DYNC1I1	ELAVL4	EN2	ENTPD3	FANCB	FBLN5	FOXE3	FOXF1	GABRG3	GJA5	GLIS2	GLRB	GNG13	GNRH1	GPR158	GPR61	GPR85	GPSM3	GRIN3A	GRSF1	HEY2	HOPX	HOXA5	IGSF11	ING1	IPO11	KCNH5	KCNJ16	KIDINS220	KLHL6	KLRB1	LIN7B	LMO3	LRRC39	MAGI1	MAML2	MAP7D2	MED24	MLANA	MTHFD2L	MYOCD	MYT1L	NEFL	NFIB	NMU	NR4A2	NRCAM	OPN4	PABPN1	PAPPA2	PDE7A	PLAG1	PLCE1	PLPP4	POPDC3	PRR3	PRSS2	PRUNE2	PTGDR2	PTGER4	PURG	RAB33A	RAD9B	RASGRP3	RCSD1	RELT	RFX3	RGCC	RGS3	RHOH	RPS6KA6	SBSPON	SCG5	SH3TC2	SOX17	TACC1	TAS2R14	TCERG1L	TEDDM1	TEX14	TIE1	TNFRSF4	TNFSF9	TSC22D1	TSHB	TSPYL2	TXK	UNC13C	UNC45B	USP29	WFDC6	XIRP1	ZC2HC1B	ZEB2	ZNF117	ZNF273	ZNF43	ZNF536	ZNF771	APOPT1	ARMC2	CPA3	GTF3C6	LYSMD1	PNLDC1	GCG	SCAI	DAPK3	RGS10	IFT20	SSR2	OOEP	B3GAT2	CYB5B	PSG2	PSG7	C3orf67	PSG6	MGAT5B	SDK2	STAB1	ABCC1	ARMCX1	BCAT1	CAPN6	CDH11	CFD	COL5A1	EHF	GALNT3	HCLS1	HGF	LOXL1	LRRC17	LXN	MC5R	MEDAG	PDE3A	PDE4D	PTGER2	RGS17	SLC25A36	SPARCL1	THSD7A	TMOD2	HTR1B	NSMCE3	CDCA7	CDK2	FNTB	ODF2L	TMEM67	NME7	ADGRG6	APMAP	ARG2	ASB5	BEAN1	C5orf42	CAMKMT	CAPZA3	CHRNA5	COL12A1	COL4A5	CYYR1	ENTPD1	ESYT3	FASLG	FBXO3	FGF1	FHAD1	GALNT13	GPRASP1	GRIA1	HAUS5	HECTD4	HIST1H2BJ	HPSE	HRH4	HTRA3	INTS4	ITGBL1	KCNA3	KCNJ13	MAGT1	MAP3K7CL	MLLT3	PDZD2	PPP1R12B	PTPRB	RGS7	RSPH9	SECTM1	SERPINB7	SFRP4	SLC14A1	SLC6A2	SNAP91	SPATA9	TM6SF1	TNNI3K	TSPAN2	ZIC2	ZNF354C	OR2B2	SELL	TEKT3	PRLHR	ST8SIA3	ATL1	CCR6	MSTO1	CSF2RB	EFHC2	MYOZ2	ABCD4	BMP15	UBQLN3	ADCY10	NPFF	CRYBA2	EDA	KDR	MATN2	RAB39A	RD3	ST6GALNAC5	CCDC80	ZRANB3	ANGPT1	ASPN	ATP6V1G3	CCDC112	DNM3	FAM171B	FGF12	FOXR1	GABRA5	GIMAP7	HSPA2	IFNG	IL22RA2	KCNJ1	LCA5	LSMEM1	MMP8	NEFM	NKAIN2	PLCL1	PNPLA8	SGK494	SLC18A1	SMC1B	SUPT3H	UPK1A	MILR1	ABRA	ARHGEF12	ATP6V0A4	ATXN3L	CLEC2D	CSN2	DMP1	FCGR1A	FILIP1	FTHL17	GALP	GCNT4	GRIP1	GRM7	HOXA2	KCNJ2	KCNK13	KRT20	LHX2	MS4A2	MTMR7	NEFH	NRN1	NTS	POU2AF1	RBMS3	RIPPLY1	RNF32	SERPINB3	SPATA1	SYTL2	TMCO5A	UGT8	WISP3	ADRA2A	HEMGN	PTTG2	ANKRD45	ADGRF4	BCL2	C6orf201	EPHA5	KCNC1	MROH8	OPALIN	PRSS55	SCFD2	SLC32A1	UAP1L1	CHRNA9	ALDH1A3	CCDC81	CHRNB3	DDX25	FEZF2	GH2	HOXD1	NOL4	PIP5K1B	POF1B	TEX15	TEX33	HMGB4	FBXL22	NRARP	CD200R1	KRT13	SEZ6L2	LDLR	ACO1	PSG5	PSG9	CHGB	HLA-DQA1	OCM2	SLC22A12	ANKDD1A	CCDC155	DHRS7C	GLOD5	KLHDC1	PTH2R	SYNPO2L	WNT2B	ZNF112	ACKR4	CACNA2D3	GABRG1	NOG	NPVF	NXPE3	PIK3C3	REG3A	RUNX3	SEMA3D	SIGLEC6	SLC10A2	SYT1	UBA6	LPAR1	PNLIP	AIPL1	ANO3	COLEC12	CORO1C	DLGAP2	EMX1	FHOD3	GRIK5	LGR5	LMO7	NSF	OLAH	OSR2	OTP	PCSK2	RANBP17	RBFOX3	SHOX2	SIPA1L1	TCP11L1	TNN	TUB	ZIC3	CEACAM7	WDFY2	GABRA1	GALR1	SERPINB11	CNTN1	ACTN2	GPR83	RNASE6	SFMBT2	ERLIN1	ALOX12	CRISP1	FAM19A2	FAM49A	GRIA4	KIAA2022	MPP4	NKAIN3	PKD2L2	CPA1	PROK2	SPG7	AMELX	C5orf47	CD28	CST1	EFS	EOMES	FOXC1	HOXD11	PREX2	RBM4	RHEBL1	RYR1	SLC6A4	SLC12A5	ADAM23	APCDD1	BEX1	CX3CR1	PNLIPRP2	TRPC6	ATE1	CD80	ELAVL3	GIMAP1	GPR19	GRIA3	KLHL41	LEF1	RASGRP1	SCN2A	SEMA3A	CCDC9	ANKS1B	C1QTNF4	LACC1	ZNF667	BNC1	COX7B2	DRP2	EREG	GIMAP6	MSRB3	PDGFD	PIH1D2	RRAGB	SPAM1	TAS2R13	TFAP2C	TRIM63	BMP5	SIM1	UNC5A	FCER1A	NUP37	DCLK2	CLIC2	GPR89B	MMP28	XCL1	ITGA8	TRPM3	FMNL1	NAPSA	ALG3	PCDH8	PSG3	LARGE1	LZTFL1	CNTN2	TPP2	KLHL4	DCC	AMER2	KCNK15	MRE11	ANKHD1	RNF165	NCAM2	TMED4	DST	DOCK8	FOXO1	IPMK	TCHH	PNPLA7	RYBP	WDR60	ENO1	PSMB5	ZNF521	LRP2BP	PLXNB2	MAP3K3	TAS2R10	MSMB	ZNF486	HIVEP3	LRAT	DNASE2B	IRX1	NOVA2	RHAG	FBXL17	FAM234B	EPHA3	FIBIN	ID4	TLR7	BRINP2	MEX3C	SYT15	C8orf34	SCN3A	MPDU1	CACNB4	IRX5	CAVIN2	USP27X	TCTEX1D1	LIMS1	SYTL3	PLCG2	PIK3CA	LINGO2	TSHZ3	FABP6	CLK3	CNKSR3	COL10A1	UQCRC1	ZNF430	MFAP5	HECA	PLN	UBN2	PRRX1	ASIC5	KCTD4	SLC26A3	FAM19A5	MEGF11	HNRNPA2B1	FAM84A	FZD2	RALGPS2	RGS7BP	PPIL2	MARK1	IL36RN	LRRC4C	SHC4	TXLNB	TBC1D10A	SPAG16
HACD4	HEPH	INPP4B	GTPBP10	MYO10	PANK2	PRKD1	MMP10	ABI3BP	ADAMTS5	CLEC11A	COPZ1	CORO2B	CTHRC1	DACT1	EPB41L3	GULP1	HAS2	IL13RA2	INTS6L	MAP2	NID2	PDE8B	PROM1	PRSS3	SORT1	SPOCK1	TNFSF4	TRIM9	RSPO3	VGLL3	SRSF6	C3orf70	CALB1	CHL1	FGF20	GRIK1	GUCY1A2	HECW2	RDH5	RTN1	SCN11A	GPX8	ABCD2	AKAP14	C11orf70	C11orf87	C18orf54	C2CD6	CACNB2	CLEC12A	COL8A1	CYP2F1	CYSLTR1	DCLK1	DSC1	ENPP6	EPHA7	ERICH3	FAT3	FOXL2	FRRS1	GABRB1	GABRR1	GRIA2	HRASLS	HTR2C	IGDCC4	KCNG3	KRT12	MAP1B	MARCH1	MYEF2	NECAB1	NIPSNAP3B	NSUN7	OLIG1	PDE1A	PGR	POU2F3	PRKAR2B	PTH	PTPN22	PTPRR	RBM20	ROBO2	RORB	SCIN	SCN7A	SIDT1	SLC13A1	SLC5A12	SORCS1	SORCS3	STAP1	SYNPR	TFEC	TMEM35A	TMEM71	TRDN	TRPM1	TYRP1	UNC80	UTS2	ZNF208	ADIPOQ	COL6A6	EGR3	FREM3	NLGN1	RAVER2	SPDYA	STARD6	C16orf54	CRISP2	P2RY1	PDZRN4	P2RY14	CCNA1	ST18	C2orf40	CASQ1	CNTN4	DMRT2	ERMN	GOLGA8A	LMOD3	NEGR1	STEAP4	TAS2R16	TMEM119	TMEM70	ZNF382	TRPC3	ANKRD1	TOX	ADAM18	ADAM2	AFAP1	ALOX15	ARL11	ART3	BTBD8	C10orf107	C5orf49	CD69	CDH10	CDH13	CFAP161	CLCA4	CLMP	CNGA3	COL11A1	COL6A5	DCAF4L2	DEUP1	DGKB	DMRT1	F2RL1	FAM198B	FAM216B	FAP	FBN1	FGF7	FNDC1	GABRA6	GDF10	GIMAP4	GNAT3	GRIK3	IL12A	IL12B	IL2	ISL1	JCHAIN	KCNH8	KCNV1	KIAA0408	KLRC3	LHCGR	LRP4	NAP1L3	NMBR	NXNL2	OGN	OLIG3	OTX2	P2RY12	PANX3	PDE6H	PKHD1L1	PLP1	PRDM5	PTPN13	RIT2	RLN2	SCG3	SCN4B	SERPINB4	SGIP1	SLC25A21	SLC26A4	SLC2A4	SLCO1C1	SLITRK1	SOST	SOSTDC1	ST6GALNAC3	STT3A	TAC1	TBC1D32	TDRD1	THEM5	TMEM178A	TMEM26	TNFRSF11B	TXNIP	USP44	ZNF483	ZNF883	ZNF99	CDY1	DCLK3	DRD1	GOLGA6L2	KCNV2	KL	PCDHB15	SLC17A6	SNRPN	TNFRSF17	XKR4	C9orf152	CACNG7	CXCR2	GLP2R	KLRC4	LRRC38	NUMB	NXPH1	RERG	TRHDE	TWIST1	PDC	CASC1	CNTN5	EPHX4	HEPACAM2	METTL21C	OR2B6	PLPPR5	TAAR1	CISD1	FREM2	SH3GL2	SLC10A4	SPIC	ST8SIA1	GNGT1	CPNE4	CABS1	CAGE1	CDC42EP5	CNPY1	CNTN6	CRISP3	DPP10	EVI2B	GABRR3	GOLGA6L6	IMPG1	MAMDC2	MPPED2	PHACTR3	PLPPR4	RASSF10	RBM11	SDR16C5	SERTM1	SLC25A31	SPO11	SPTA1	TMEM200A	TRPC5	WDR17	ZNF257	NKX2-2	VIP	BMPER	DSG1	GJB6	MDGA2	MFSD4A	MMRN1	NRK	SLC35F4	TEX46	SCN1A	PARL	SHISA3	DACH1	NUBP2	PPBP	LRCH2	RYR3	ZNF431	COL24A1	PLA2R1	MKNK1	EVI2A	UBE2U	DYNC1I2	YIPF4	EGFL6	MEOX2	ASZ1	CEACAM8	MLF1	SLC2A3	EMX2	TSR3	ZFPM2	TAGAP	HIST1H2BA	SI	SERPINB6	RASSF9	WIF1
CFLAR	GAR1	GLS	ORAOV1	PAPOLB	PFKFB3	RBM48	SDE2	ADAMTS1	AFDN	AHSA1	AKIRIN2	ANO10	ATG101	ATG12	BRIX1	BUD31	C9orf72	CCDC59	CDC42SE1	CDKN2AIP	CHIC2	CLIC4	CSGALNACT2	CSTF3	DDX21	DEDD2	DNAJB1	DNAJB4	EDN1	EIF4A3	EIF5B	ETNK1	ETS1	F3	FAM76B	FEM1C	FOPNL	HNRNPF	HNRNPL	IER5	ILF2	ITSN2	KIAA1429	LBH	MAFG	MANBAL	MAPRE1	MED10	MKRN1	NAA25	OSER1	PFDN2	PPP3R1	PPP4R3A	PSMG3	RASSF1	RIOK2	RSRC2	SFPQ	SNAPC1	SNRNP200	SOX7	STK17B	SUPV3L1	TAF4B	TFIP11	TOR1AIP1	TOX4	WAPL	WDR47	YPEL5	ZNF23	ZNF654	ZRANB2	DUSP14	SDF2	TERF2IP	ARL1	ATF4	BCL10	BOLA2	BRD7	CALU	CBR3	CDC5L	CDV3	CLK1	CTSB	DHRSX	EIF2S3	FBXO11	GABARAPL1	GNG12	GTF2A2	HBP1	HMOX1	HNRNPH1	IFRD1	KLF6	LIN9	MAFF	MRPS5	NOP58	NUP43	OSGIN2	OTUD1	PHF5A	POLR3A	PPP1R15A	PRKX	RAB2A	RAB3GAP2	RND1	RPAIN	RPS15A	SEPT7	THBD	TIMM8B	TRMT10B	USF1	WAC	WRNIP1	ZFAND2A	ATP6V1F	COX17	IGBP1	MRPL21	CTSV	DCBLD2	DDX17	GFPT2	RFLNB	ADAM10	ARFIP1	SLC7A11	AP1S2	CRIM1	CSE1L	LCP1	PF4V1	STRN3	USP12	AJUBA	CAP1	FAF1	METTL5	PDGFRA	VPS50	MRPS17	ABHD5	ANXA11	ATL3	GPRC5A	LMCD1	DUSP5	C5orf15	CD46	GJA1	NUB1	RAB12	RCC1	SET	SSU72	UTP18	PRNP	ANO6	SEPT9	SNX24	ACP1	CRIPT	DLD	LARS	EXOSC3	SEMA3C	SERPINE1	ACTR8	TXNDC9	VCAN	GDI2	DOPEY1	CHST2	TMEM50A	MED18	ADM	PCBP2	RTN3	TACO1	BAG1	IFNGR1	IST1	RUFY1	VPS35	FBXO30	RAB7A	RRAD	TOMM22	ARPC2	FAM129A	RPL18	LAS1L	RAF1	RBM15	TLK2	ZBTB1	CTTN	DCTN2	TMBIM4	ARHGAP22	RPL22	ZNF519	CDK17	KDM6A	MEAF6	PGRMC1	CAST	FST	ANKRD10	SH3GLB1	CWC27	SRPRA	TRIOBP	BAMBI	ELOF1	SUPT4H1	EEF1D	RNH1	ZDHHC4	CNP	DYNC1LI1	PDPK1	MRPL12	TPM1	POLK	COG2	DNTTIP1	SFXN4	PRKRA	TIPRL
NCAPD2	BEX3	BIRC5	CDCA2	CDKN2C	CENPU	E2F8	GAS2L3	HJURP	KIF14	KIF18B	NCAPG2	NCAPH	PARPBP	PLK1	PSIP1	SKA3	STIL	TK1	CDCA8	EZH2	ITGB3BP	MCM7	PRIM1	RFC3	RRM1	TRIP13	ESPL1	KNTC1	KIF2C	EXO1	KIF20B	KIFC1	ASF1B	CENPE	CENPI	DEPDC1B	DLGAP5	E2F7	FAM83D	FANCD2	FSTL1	KIF23	OXCT1	SGO1	DIAPH3	TMPO	ZWILCH	ASPM	AURKB	BUB1	CENPW	ESCO2	MAD2L1	MELK	NUSAP1	RACGAP1	SMC2	SPAG5	TRIM59	TTK	UBE2T	CCDC34	CCNE2	CDC20	FEN1	FOXM1	GINS1	GTSE1	KIF11	KIF18A	PCNA	TYMS	MCM5	MKI67	PLK4	TCF19	HMMR	MND1	RAD51AP1	BUB1B	CENPF	CENPK	KIF15	SPC24	C4orf46	ARHGAP11A	AURKA	DEPDC1	MCM3	CDCA3	KIF20A	PTTG1	TCEAL3	TOP2A	DTL	CCNB2	CKAP2	IQGAP3	KNSTRN	NUF2	UBE2S	LMNB1	UHRF1	CCNA2	CCNB1	CDK1	CDKN3	PBK	PRC1	SHCBP1	SKA1	SPC25	UBE2C	PCLAF	AUNIP	SRPX2	STMN1	ORC1
DMGDH	PRODH2	AADAC	ACADM	ALDH2	AMACR	CSAD	CYP3A43	CYP4F11	CYP4F12	CYP4F3	GLYAT	HGD	LECT2	MARC1	NXPE4	RARRES2	RGN	SLC27A2	SLCO1B1	SPP2	THRSP	AADAT	CES1	F10	ASPDH	DCXR	SERPING1	CYP27A1	BPHL	CA5A	GPD1	IGFALS	PKLR	PON3	SULT1A1	TTPA	BDH1	AGXT2	CYP2J2	GAMT	OTC	AGXT	ALDH1B1	CYP4F2	CYP4F8	SEZ6	XPNPEP2	C8G	HACL1	TM7SF2	CFHR2	AFM	C8B	CPB2	CYP1A2	FBP1	PECR	PRDX4	PROC	PXMP2	SERPINA3	SULT1B1	ADHFE1	PEMT	EHHADH	KHK	ITIH1	BHMT	HMGCS2	SLC10A1	FADS2	APOA2	CFI	LCAT	LPA	PIGR	PLG	SERPINA6	SERPINC1	SERPINF1	AZGP1	ALDOB	EBP	VKORC1	CYP2E1	F2
ENPP4	IRF9	PARP12	DTX3L	LGALS9	HERC6	RNF213	SP110	STAT1	MITD1	LYSMD3	EIF2AK2	PSMB10	C19orf66	CISH	OGFR	TAP1	APOL3	CMPK2	DDX58	USP18	LGALS3BP	PARP9	PSMB9	DDX60	APOL1	DHX58	GBP4	CXCL10	CXCL11	IFIT3	IRF7	ISG15	MX1	OASL	RTP4	IFIT2	IFI44L	OAS1
C9orf172	MAPK8IP2	NOP53	RBBP8NL	CHST8	SPRED3	CCDC71	TBKBP1	SSC4D	C19orf68	IQCC	FOXO4	IL34	ARHGEF19	BRSK1	FAM3D	FAM57B	GPR162	MDFI	PI16	TMEM151A	LRRC71	SH3BP1	SIK1	PSD	CELF3	DLG4
TMEM45B	C17orf97	COL9A3	SLC38A5	MLIP	GPR88	MS4A7	NRG4	VIL1	REEP1	SLC18A2	C1orf43	CD163	MAB21L3	CALCA	KCNE2	TMED6	PPP1R1C	MRPS27	MSLN	PCP2	LINGO1
DNAJC3	HYOU1	ARMCX3	WIPI1	PDIA6	CDK2AP2	DNAJB9	SLC39A7	P4HB	DNAJB11	SDF2L1	CRELD2	MANF	PDIA4	PPIB	NUCB2	RABAC1	DDIT3	HSPA5	TXNDC15
GK	GK3P	IL36B	NT5E	SLC19A2	ZNF506	RNF125	SLC25A13	CHKA	CEACAM5	POLG2	COMMD7	GADD45GIP1	INHBA	FAHD1	RNASEH2C	PERP
ADRA1D	DUSP15	TPM2	CLCN1	ANKRD13B	SCNN1A	SCT	SNPH	APLP1	DRD4	RASGRP4	GPHA2	SHISA7	AOC3	HES5	JSRP1	HPCA
CA8	ST8SIA4	CPA6	IL10	ZNF738	KLHL32	ZNF492	ZNF732	ZNF90	ANP32D	IQUB	PDCD4	THOC7	POU1F1	RCL1
HADHB	CPT2	SLC25A20	ECH1	BBS2	NUDT7	HAL	KLHDC7A	TM4SF4	VNN1	SLC2A2	ELOVL2	HSDL2	QPCT	CROT
AKR1B10	SGCB	VAMP8	ENPP5	DEFB1	TSPAN15	SLC22A15	UNC5CL	HKDC1	AMIGO2	COL1A1	STC2	ROBO1	DCDC2
ANGPTL3	CYP2C18	DBI	DDC	GSTK1	GSTZ1	RMDN2	UPB1	LIPC	HPD	ALDH7A1	IGF1	CYP3A5
CNST	TFB1M	KBTBD2	PPP4R2	ATP6V1C1	THADA	SSFA2	ETS2	KLHL24	MBD4	LRPAP1	FOXO3	PLEKHA3
LTB4R2	PWWP2B	ZNF574	TRAF2	GPC2	SLC52A3	TIGD5	TMEM59L	AVP	HSF4	ATAD3C	TPSD1	MYOG
ATXN10	TAF13	ANAPC5	VDAC1	BECN1	ALG5	DERL2	CLPTM1L	PLA2G16	RAB1A	RDX	STXBP3	SUMO1
GHR	ACOX2	DPYS	HAO1	HAO2	SERPINA4	ABCG5	GSTM2	KMO	SMLR1	KLKB1	CREB3L3
LTK	PEAR1	RAB40A	LGALS2	PLVAP	ZNF385A	LAPTM4B	RASSF3	GLI1	BTBD17	MZT2B
A1BG	CYP2A13	CYP2A6	CYP2A7	CYP3A4	GCKR	HSD17B6	GNMT	SLC27A5	CYP3A7-CYP3A51P
ITGAX	MMP9	CCR1	ESAM	REG3G	EIF3C	STX11	CD83	SRGN	LY75
MS4A6E	CCL7	SLFN11	SLFN13	IRGM	IL1B	CH25H	IFI16	SLFN12	PYHIN1
SLC37A4	ENPP2	FMO1	RNASE4	SLC17A2	C1orf210	CYP8B1	SULT1C2	LPIN1	HSD17B2
MTPN	FAM45A	CFL1	IGSF5	VMP1	CACUL1	NCKAP1	EMC7	MSTN	GLTP
SMIM5	SBSN	CRYBB3	GABRR2	KCNJ3	EVPL	DDN	TMEM132C	KCNS1
COL4A1	COL6A2	RAB31	TMEM136	MMP7	LRRC1	PXDN	BEX2	PMP22
AKR7A3	EPHX1	G6PD	NQO1	BLVRB	GSTA1	GSTA3	GSTP1
FKBP7	GPX7	C5AR1	CD74	RAB8B	RAB3B	SH3BGR	SPIRE1
ITIH2	C5	PLA1A	C4BPB	ST6GAL1	FGA	SERPINA7
CD44	S100A11	ID1	S100A6	TAGLN	ANXA1	CCL2
CTBP2	MARCKS	COL3A1	RELN	SPARC	IGFBP7	GNB4
EDNRB	THBS2	CNN1	PLA2G2A	PLA2G4A	C15orf48	PPP2CB
EIF1AD	EMD	DCTN4	NUPR1	KIAA0513	FAM19A4
ZRSR2	RBM39	FGFBP3	IL5	ZFC3H1	TTLL7
DHX32	NONO	KDM5B	NKTR	CRYGS	ATG16L1
AATK	SCNN1G	PNPLA1	RDM1	LRP2	LRRC49
CXCL3	RGS2	NFKBIZ	CXCL2	CXCL1	IER3
MCRIP2	ACAA2	ACOT4	MPC2	ERGIC1
DPY30	BOLA3	INPP5F	NDUFA3	SMIM8
NUDT2	ISOC2	SUMF2	CDIPT	TMED9
DHX29	SKP1	IK	NOC2L	EIF2B2
MAT1A	SLC38A3	PCK1	TAT	TDO2
PERM1	RNF122	TSFM	RANBP3	PIK3CD
RAPGEF4	POR	PXMP4	TSKU	CPT1A
COMMD1	COMMD10	MBOAT1	CD59	INTS7
ATP5J2	TAF3	NDUFA4	ITM2B	NDUFB11
FHL2	EFNA1	BEX4	ELF3	ORMDL3
MT2A	MT1F	MT1E	MT1G	MT1M
MAGEA12	MAGEA1	MAGEA6	MAGEA8	MAGEA4
DRAM2	OPA1	DPP4	SLC39A8
MSMO1	ACLY	HMGCS1	ELOVL6
YBEY	ARHGAP39	VLDLR	XRCC1
ACSM1	DPT	UROC1	PRLR
FABP7	IYD	NOX4	OMD
FNIP1	LAMP2	JMJD1C	KANSL1
ASGR1	TMEM176A	APOA4	AGT
SEC14L2	TTC36	ADH1C	ADH1A
FBXO8	CETN2	HID1	SPPL3
HMGN3	VARS2	LGALS1	NRP1
MRPS7	RPL35	UBA52	RPL23A
CCDC58	DNAJC19	EMC3	UROD
IL1RN	SAT1	MAP3K8	GADD45G
CXCL5	CXCL6	CCL20	TNC
TEAD4	TGFB2	OXTR	NETO2
CYBRD1	NEXN	GALNT7	EZR
PINLYP	CIB2	ZNF862	RWDD2A
PLAUR	TFPI2	IL6	PTGS2
C4BPA	C6	CXCL9	C9
CHIA	PIWIL2	CLEC3A	MYCBPAP
GALM	SDR42E1	PRKAA2
BIVM	ZDHHC2	WDR19
PCSK9	SQLE	INSIG1
CA3	SLCO1B3	CDO1
LDB2	SATB1	BACE2
HSPD1	CLTC	TRADD
PHF20	MTHFD2	FAR1
PNPT1	RSAD2	ISG20
RNF7	MED6	MRPS31
MCEE	HSD17B11	ETFA
MYO18B	GRAMD2	FGF8
SSC5D	NEU2	AKR1E2
DBN1	TACSTD2	ADGRE5
GTF3A	CNDP2	COQ2
RPL30	PPA1	PFN1
FMO3	PHYH	MAFB
PNN	GGCT	VDAC3
EIF3G	PSMC5	PSMD8
FTCD	ASS1	CMBL
HSP90B1	TMED2	PREPL
TRIM37	AKR7A2	PTGR1
DHTKD1	BAAT	INHBE
PCSK5	GAL	TTC9
LGALSL	NPAS2	SLC6A6
TEF	NR1D2	DBP
RPRM	GCK	SLC34A2
ENTPD5	SLC17A3	MEST
CCDC65	HOXB3	SLC6A15
ABLIM3	FMO5	HAVCR1
LNX2	INSIG2	CLPX
PDZK1IP1	LIF	NNMT
SOD2	SGK1	OLR1
IL33	CXCL12	LPAR6
COX7A2L	ATP6V1E1	SOD1
MREG	SLC16A10	OAT
LSM2	CBX1	HNRNPA1
BTNL9	DZIP1L	TRMT44
ATF3	GADD45B	FOS
ITGB1	ANKRD13A	SMARCB1
HHEX	TOB1	CITED2
ORMDL2	RPL19	PPP1CA
CARHSP1	AAMDC
STAT2	SOCS1
HSD17B10	MACROD1
SERPIND1	RBP4
NTPCR	TMEM261
HK2	PDS5B
PTPRC	FABP4
WNT11	ZNF653
HPN	COQ8A
PLTP	WFDC2
CCDC167	TMED3
MVP	CAVIN3
SLC35B1	TIMM10
FN1	CPS1
MRPL41	NDUFAF5
MYL12A	CFAP97
OSBPL8	MAT2B
YIPF5	MORF4L2
MAB21L2	PTPRH
IGF2BP3	ESRRG
RARRES1	EPSTI1
CLDN1	ARNTL
GJB1	C4orf33
HDC	COLQ
LRIG1	MMP16
NPPA	PDLIM4
HK1	BATF
HOXB2	EDNRA
SLC1A5	IL1RL1
FLRT1	SERPINB10
PCF11	CBLB
GLIPR1	FILIP1L
GPT	FAH
STAC3	INMT
NDUFA13	UQCRQ
RIPK3	CXCL16
SMAD4	RBM17
LDHB	BCL2A1
ADH5	PRKDC
RECK	RBP1
PLEKHB1	OR51E2
CSRP2	MBNL3
TMEM140	PDK4
IFITM2	IFITM3
APOA5	CNBP
SCAND1	C19orf53
PEX11A	GDE1
CPN1	DHRS3
HDDC3	SLC46A3
SEC61B	LIMA1
TFG	STYXL1
CPNE2	CLDN4
COLEC11	HSD17B12
UBE2H	DIRC2
FAM3B	AJAP1
GCLM	PIR
VEPH1	ARHGAP6
ADGRV1	ERGIC3
SPRYD7	MAP3K12
SF3B5	RPS3
BTG2	GDF15
LAT	GLE1
CRY1	CLUH
MEA1	C14orf166
GEM	TSLP
NOV	TMEM144
PPP1R3A	SCEL
SLC5A7	C8orf88
AMPD3	CRYAB
ARFIP2	LGMN
CLDN5	IL17RE
PCBD1	ATP5B
F9	ITIH4
FABP1	TTR
KRT18	KRT8
AKAP12	EPCAM
NOCT	CTGF
TNFAIP6	MMP13
CGREF1	MYBL1
GTPBP2	PVR
DCN	LUM
DTD1	RBFA
ZNF646	SNAPC2
GOT1	N4BP2L1
ATCAY	EPB41L4A
CHAC1	FGF21
MALSU1	ATP5E
CPA2	CTRB2
KRTCAP2	MRPL52
PSG1	PSG4
RNASE3	RNASE2
CCZ1B	CCZ1
C3	ITIH3
STOML2	MRPS35
SLC22A5	MYOD1
TNFAIP8L1
FAM210B
ADTRP
CD86
CLPS
TVP23A
ME1
MDH1
RAB27A
SENP7
EDEM1
IRAK3
TCEAL9
BBOX1
F12
RAB32
SLC22A18
SULT1A2
SREBF1
ID3
PHLDA3
MOCS2
CIDEC
GCH1
FKBP5
ZNF189
STBD1
USP2
STK39
WARS
LBP
CRYL1
FGL2
TUBB2A
GYS2
DUSP10
FBXO32
PRELID1
RGS1
MYDGF
MMP12
SDC4
UGP2
SSR4
BGN
CCL4
APOL4
NPTX1
TIMP1
PARD6B
BEND5
