# Supplementary material for: T1000: a reduced gene set prioritized for toxicogenomic studies
Source: PeerJ. 2019 Oct 29;7:e7975. doi: 10.7717/peerj.7975 (PMC6824333; doi:10.7717/peerj.7975)
Supplement: Supplemental Information 6 [file peerj-07-7975-s011.txt]

IL20RB
CDHR5
CCL2
CCL13
ZNF445
LAMP2
SLC7A11
GPD1
ARFGEF1
LPIN1
PMM1
KIFC2
MXI1
C5
BCL11A
DYNC1I2
HBP1
IL36B
SRPX
CFHR3
IFIT2
GLRX
HAO1
CCR1
WTAP
WNT5B
GPX4
TCHH
COX6C
ETFA
PIGR
TDO2
EMC3
AZGP1
HSPB1
CA5A
BAAT
HDAC11
MED14
CFH
PCBD1
CA3
MYL7
ANKRD1
XDH
OCLN
TEX14
NUB1
S100A6
CFD
SERPINB6
OAT
F10
RGS2
SEPT9
PHF20
CYP2D6
S100A11
TTC9
PRKCSH
C1QTNF4
BLVRB
RELN
SLC10A2
KRT18
SLC28A2
ALDOB
PARL
SELENBP1
SERTAD1
GFPT2
ACADL
GRB14
SMAD4
CXCL1
MALSU1
S100A3
TOB1
MBOAT1
HSD17B2
TMEM140
RARB
AK4
FAR1
KBTBD2
MRPS27
GDF15
BHMT
DSG2
RBP4
C8orf37
ARG2
TRADD
SPC24
HTR1B
FABP7
HMGCS2
TM4SF4
DHRS3
RBL1
AGRN
KANSL1
ASPDH
FN1
GABARAP
PIKFYVE
MAN1B1
IGF2R
FMO3
ST3GAL6
TLK2
FMO1
CH25H
ST6GAL1
FILIP1L
MAP3K7CL
FGF21
ATF3
TFPI2
IL1RL1
RAB12
FCGR2C
RAVER2
RBP1
TTC25
ATL3
IFITM2
F5
STEAP4
TMCC1
ANKLE2
ACP1
FMNL1
RBBP8NL
BLZF1
ACSM1
CLPTM1L
UBE2H
SOCS1
MACROD1
HMOX1
CASP9
SULT1A1
FOXO3
MAB21L3
SULT1B1
DPY30
CNP
CHKA
CIB2
MED6
NUDT2
ING1
TPM1
MLIP
TNN
DHTKD1
LCP1
GAS1
DEDD2
VLDLR
CDC42SE1
AADAC
SQLE
IER3
FCGR2A
CNRIP1
SOST
SLC25A13
S100A4
CSF3
DCXR
NFIB
NUPR1
CYP2C18
EIF4A3
PSG5
CXCL10
TMBIM4
ARMCX1
TMEM119
EPHX1
DDIT3
PHYH
HSD3B7
INHBA
FADS2
FABP1
ATP6V1F
PKLR
RRAGD
PLA2G4A
POR
SFMBT2
MARC1
POLG2
MMP10
FCGR2B
ENPP2
CAVIN3
IER5
GUCA1A
LMNB1
HNRNPA2B1
RBM39
FHL2
SLFN12
KL
STYXL1
NRARP
ELOF1
TNNI2
ELOVL6
SNX24
ZNF385A
LTK
CDO1
MYH9
FAH
VARS
SMC4
MFAP5
DZIP1L
EPCAM
MAMDC2
PDE1B
SAT1
C5orf30
GJA1
CDKAL1
HES5
GPR88
COQ8A
TAGAP
STC2
PFDN2
SLC17A3
C5AR1
SLC22A15
IL1RN
GALNT7
KLHL24
HSD17B6
TYK2
CXCL11
FEM1C
EZR
AMIGO2
SLC39A7
PCK1
LUM
SKA3
IGFBP7
PNN
YBEY
EXOSC3
CYBRD1
TSKU
IFIT3
RAB8B
MAP3K8
SLC25A36
ATP5J2
GJB1
CTGF
PPP1R1C
MTHFD2
LMO7
NPAS2
RSAD2
GGCT
PDK4
FOXO4
FABP4
LAPTM4B
NPFF
CYP4A11
SLC23A1
WDR19
ENPP4
SULT1C2
TNC
CCNB2
LRRC71
INTS7
COL3A1
CITED2
SDR42E1
CTHRC1
LPAR6
ERGIC1
PI16
SLC38A3
DRAM2
CRIPT
ACOX2
LBH
RPRM
LNX2
PMP22
FTCD
PCBP2
ATP6V1E1
CLUH
DHFR
C15orf48
IRF7
SERPINE1
HGD
PCF11
ATP6V1C1
IGFALS
BRSK1
KHK
ETS1
EMD
TFG
SLC6A15
BSG
CXCL9
GBP4
NSF
APOPT1
NOV
TIMM10
RASSF3
OSGIN2
STAB1
LRAT
GABARAPL1
HHEX
PINLYP
RTP4
JSRP1
SLC16A10
BPHL
PSMD8
OSER1
IGSF11
HELB
ORMDL3
TRPM1
LGALSL
GADD45B
SRPX2
C8A
BRIX1
PECR
MAP2
MTX1
ZNF653
FLRT1
NAPSA
FAM3D
TAGLN
CDK17
FAM168A
MZT2B
HAL
DBP
FGA
GLS
IL6
GADD45GIP1
PYHIN1
CYP4F2
CYP1A2
SRSF6
DLG4
MAP3K12
MREG
GLYCTK
AJUBA
IFI44L
ZRANB2
XPNPEP2
PIK3CA
IFI16
APLP1
PTGS2
GAS2L3
SEPT7
RNF125
ENPP5
HLA-DRA
IGF1
SUPT4H1
LRPAP1
CTSA
C1S
VDAC3
ARHGEF19
GNG12
RARA
MCM3
GSTK1
CPA2
FOS
TTPA
UROD
CDH13
SLC25A20
RTN3
LGALS9
RIPK3
EHHADH
PTGR1
IFNGR1
MKRN1
FBP1
UBN2
HYOU1
ARNTL
CDV3
CKAP2
EFNA1
SEC14L2
LPA
FAM76B
MITD1
RPL18
BDH1
STOML2
NOCT
TEF
ASS1
GDE1
MEDAG
P4HB
YIPF4
DTX3L
IL7
EDN1
SAMSN1
PCSK9
LIF
C1QB
RERG
CPT1A
ID1
CLK3
SHISA7
TMED6
INHBE
SGCB
SLC2A3
CYP27A1
UPB1
FST
RND1
ABLIM3
CYP2F1
PDIA4
AATK
PIK3CD
CD44
COX7A2L
PLXNB2
TNFRSF11B
MAP1B
ODF2L
RAB40A
NUP43
SLC2A2
TRIM29
RAPGEF4
FRRS1
MYBL1
LINGO1
IQCC
SMLR1
DUSP5
SH3BGR
PPP1R15A
SLC24A3
MAT1A
CRELD2
TXNDC9
SLC34A2
CFHR2
ID4
ZBTB1
HSD17B12
LMCD1
CELF3
ESCO2
SLC25A1
FAM45A
EVPL
AKR1B10
CLK1
LGALS2
ESAM
GK
SHC4
TXNDC15
SKA1
CALB1
HADHB
C8orf82
CENPW
MGAT5B
GULP1
LTB4R2
PRKAA2
UBE2C
PSMB9
DERL2
P2RY14
HK1
RDH5
GAL
CNTN4
TSHZ3
OTUD1
CYP4F8
FAM83D
CHAC1
TAF3
NID2
WFDC2
C3
DPT
PIWIL2
NETO2
UROC1
STMN1
SLC27A5
ARHGAP22
SLC2A6
VNN1
SPIRE1
IL1B
TAT
CAP1
MMRN1
CP
EIF3C
NTPCR
UTP18
USF1
CACUL1
N4BP2L1
GABRR2
BCL2A1
MT1F
NPPA
TPSD1
GLIPR1
OTC
NIPSNAP3B
CISH
GTF3A
ANGPTL3
MAFG
KRT8
PCNA
BBS2
RNF122
IGF2BP3
NAA25
SGK1
CYP8B1
CLPX
GALM
DRD4
FLNA
AVP
FCGRT
HK2
PPP4R2
BIK
RAB1A
RORB
SMIM8
CTTN
HSD17B3
HAO2
C1orf210
KLHDC7A
DNASE2B
HSP90B1
ANXA11
CCDC9
RBM15
CAMK4
IL5
KDM5B
PPIB
SLCO1B1
RAB31
BECN1
GRIP2
ZNF574
ATCAY
SLC1A5
IFITM3
DNM3
IL23A
GLTP
INSIG2
HNRNPH1
C8orf88
PARP6
SERPING1
STX11
PRNP
ZC2HC1B
BTBD17
GHR
RARRES1
ATXN10
MAB21L2
ADM
CREB3L3
TSPYL2
CORO1C
DUSP15
APOL1
PRIM1
CYP3A4
DNTTIP1
CLTC
IL34
SIRPB1
ARMCX3
ALDH2
HOXB3
PARP9
PLA2G16
OXTR
MEA1
CPT2
TIGD5
EXO1
VIL1
RNASE3
PF4V1
ISG15
ZNF519
MSMO1
EDNRA
PRLR
CNN1
NOX4
CD69
IQGAP3
ITIH4
PDPK1
MT2A
NT5E
XCL1
CLDN4
ZDHHC4
MEST
EVI2A
TNFRSF1B
FAHD1
EGR3
AADAT
CPS1
SLC46A3
SLC17A2
CCNE2
A1BG
E2F7
SORT1
TMED9
BEX4
NKTR
DNAJB1
GSTP1
DHX32
CLDN7
SLC6A6
HDDC3
VEPH1
PLG
SNPH
GOT1
AP1S2
ZFC3H1
EZH2
JMJD1C
LIPC
PTPRC
INPP5F
OXCT1
MEX3C
DCTN4
CPE
ZDHHC2
AURKA
PDS5B
HAVCR1
GAMT
JUP
SH3GL2
MYOG
RBM20
SERPINA4
EREG
PEAR1
EEF1D
EPSTI1
COL4A1
ACOT4
ADAMTS5
ARHGAP39
CXCL16
AKIRIN2
ZFAND2A
IRGM
NDUFA4
TTLL7
RCL1
RNASE4
CHI3L1
CLDN5
OTX2
SMIM5
CDKN2C
PON3
UNC5CL
NQO1
INMT
EFS
TNFAIP6
XRCC1
UAP1L1
ALDOC
PLA2G2F
DYNC1LI1
FAF1
MAGEA8
C19orf53
ZNF23
SERPINA7
SLC13A1
ITIH2
DSG1
HTR2C
DTD1
TRMT44
GOLGA6L2
DNAJC3
HIST1H2BJ
PEX11A
GPHA2
MTPN
CARHSP1
ROBO1
MRPS5
MYOD1
MCRIP2
ANKRD13B
DMGDH
PWWP2B
MVP
COMMD10
HSF4
AFDN
CCDC71
LGMN
CXCL6
KIAA0513
CLEC12A
CHIA
WNT11
MPC2
C6
SLC18A2
CAPG
VDAC1
AMACR
GCK
CRISP2
PLCE1
AMPD3
DCAF4L2
WWC2
KCNE2
CPB2
COL9A3
GNB4
WDFY2
FBN1
KLKB1
NOC2L
CBX1
DCUN1D4
TK1
COL6A2
LAS1L
FBXO30
CCNA1
CDC20
HSPD1
GOLGA8A
F9
PSG7
SNAPC2
MAPK8IP2
SDR16C5
SSC4D
ACSM3
NEU2
C1orf43
AOC3
MARCH1
YIPF5
SGK494
DBI
TMEM70
APOA4
SYT1
PPP3R1
ANXA1
HAUS5
AKR1E2
HNRNPA1
LIMA1
TRIM37
PCP2
KNSTRN
ADGRF4
GADD45G
IL17RE
SMARCB1
ITGB1
FAP
RASGRP3
CSRP2
SLC19A2
TSLP
NCKAP1
DDX17
KIF18B
PLA1A
MRPL52
MPPED2
ADAMTSL4
SKP1
TAP1
TSPAN15
BPIFB6
FOXO1
RECK
MFSD4A
CRYBB3
AJAP1
SLC1A2
ANP32D
IL13RA2
CCDC34
GSTM2
POU1F1
PXDN
MTMR7
AKR7A3
GLI1
AGXT
ADAM10
MYCBPAP
STK17B
MT1M
MARCKS
CYP3A43
PLA2R1
PKHD1L1
PLTP
PDE8B
NAP1L3
OMD
WIPI1
MMP16
TFB1M
BEX2
PNPLA1
CROT
ATG16L1
LRRN4CL
MBNL3
AGXT2
PDLIM4
RMDN2
COPZ1
NR4A2
MT1G
MYL12A
PSMB10
HID1
ALDH5A1
STAC3
EBP
PSIP1
FGFBP3
MANF
CD83
CSGALNACT2
C4orf33
F3
KDM6A
TUT1
AKAP12
GK3P
MAT2B
NCAPH
MMP13
DMRT1
SH3BP1
F2RL1
CENPU
ZNF862
OR51E2
GEM
FAM19A4
DNAJB9
DCBLD2
PTPN13
PRKDC
ADH1A
PRKD1
HSPA5
FIBIN
INSIG1
CFL1
SATB1
ORMDL2
GTPBP10
CDK2AP2
ITGAX
ADHFE1
TMEM59L
SRGN
EIF3G
IFRD1
SLC52A3
GSTZ1
CNST
ZNF506
CCDC58
RASGRP4
LRRC1
ALG5
KRTCAP2
PSG1
SERPIND1
PSG3
RNH1
MKNK1
CLEC3A
KCNJ3
ARNT2
SERPINA6
CYP2J2
ACSL4
MSLN
LSM2
CPNE2
ZNF738
GSTA1
C10orf99
IL33
BEX3
CXCL14
MCM5
SCFD2
CYP4F3
ZFPM2
CCZ1
RGS3
DCLK1
C18orf54
KIAA1161
CYP3A7-CYP3A51P
CCDC167
DBN1
NXPE4
CXCL3
SGO1
MT1E
PPP1R3A
DLD
RAB2A
CA8
GPX8
PEMT
EDNRB
VGLL3
HERC6
DHX29
PLVAP
ISG20
CLDN3
RARRES2
NDUFA3
GRSF1
TYMS
THADA
SEZ6
SECTM1
KLHL32
CDC42EP5
PTPN6
OAS1
MEOX2
MBD4
SCAND1
SPP2
CRY1
THRSP
FGF1
CRYGS
PANK2
NRP1
LCAT
TMEM144
LECT2
GPC2
CEACAM5
ECH1
TMEM136
RDM1
PTPRH
MORF4L2
PPP2CB
HPN
SOD2
TMEM176A
NDUFAF5
GPR162
RPS6KA1
WIF1
TJP3
PSG4
BCAT1
CPNE4
COX17
SCNN1A
ACAA2
CYP2A13
SDF2L1
CFI
MS4A6E
CNTFR
DLGAP5
FBXW5
SF3B5
PNPT1
KNTC1
NONO
DNAJC19
RANBP3
TMEM132C
ITM2B
SIDT1
BATF
PLEKHB1
GCKR
PXMP4
SLITRK1
KIF20A
ETS2
BOLA3
SPARC
ZNF646
ARFIP2
PARPBP
DEPDC1B
GTPBP2
BIVM
PFKFB3
GLE1
CMBL
FMO5
COQ2
PIR
SLC22A5
PSD
RFC3
HOXB2
ZNF483
TMEM45B
CAPN5
UBE2S
IL12A
ATAD3C
TOP2A
CDK5R1
STAT2
SPRYD7
DGAT1
HSDL2
CXCL2
RNASEH2C
C19orf66
RDX
MAGEA6
DTL
ACLY
BAG1
TMEM151A
ERGIC3
SCT
AAMDC
CDK2
CNDP2
ANKRD13A
ADRA1D
ABCA2
RABAC1
TSFM
CTRB2
ADGRE5
CXCL5
BTBD2
SULF2
CGREF1
PDCD4
CHST8
ALDH7A1
PSMC5
ADGRV1
KIDINS220
CRIM1
SP110
SHCBP1
QPCT
KCNJ16
PFN1
IL10
SCNN1G
RNASE2
DPP4
ZNF492
GPC4
MRPS7
BOLA2
AURKB
FBXL17
FANCD2
COMMD7
CRYAB
CPA6
FNIP1
TMED3
HPD
STXBP3
ENTPD5
PERP
CYP2E1
LRRC49
TPM2
RHBDF2
VMP1
ATP2B3
MAGEA12
RBFA
HMGCS1
CD163
LY75
CENPF
IYD
ADH5
SSC5D
SEC61B
THBD
PIK3C3
LRIG1
TTC36
F2
HPCA
SPRED3
ATP5E
ZNF618
IRF9
ABCG5
C4BPB
RASSF1
FGF8
TBKBP1
TACSTD2
NEGR1
RWDD2A
BTG2
MYO10
GNMT
TRPC5
OGN
KCNS1
AFM
SIM1
ZNF257
SLFN13
SLCO1B3
MRPL41
RBM17
SUMO1
TERF2IP
PLK4
LRP2
CTSB
SNAPC1
PSG9
PROM1
RUFY1
MCEE
PLK1
ESRRG
NUCB2
MCM7
LDB2
CDK1
FAM57B
SSFA2
CENPI
DDX58
MDFI
GOLGA6L6
MRPS35
SPHK2
MAD2L1
PLEKHA3
DCDC2
CFAP97
C9orf172
DNAJB11
ITIH1
GCLM
NUF2
EPB41L3
CNTN1
CNKSR3
C4orf46
EPB41L4A
CSAD
KMO
HDC
COMMD1
PCSK5
AUNIP
SPOCK1
TGFB2
SERPINB10
EVI2B
GLYAT
MYO18B
EIF1AD
CCL20
MND1
CENPK
HKDC1
TOX
FKBP7
RNF213
RNF7
C14orf166
APOL3
C5orf15
IFT20
CCDC65
ETNK1
TAF13
NPAS1
REG3G
ORC1
NUBP2
OLR1
NEXN
TRHDE
DST
IGSF5
APOA2
ADH1C
SLC25A31
ACADM
PTGER3
TTR
CETN2
GUCY1A2
TCEAL3
ZNF90
CXCL12
ELMO3
ARHGAP6
BUB1
LAT
ELF3
KLF6
TRIM59
COG2
TSR3
TEAD4
CNBP
DDN
UQCRC1
WDR24
RASSF9
PLAUR
MLF1
EMX1
NCAPG2
FGFR4
LGALS1
FOXM1
CDHR2
ZNF732
C19orf68
VCAN
NUMB
STT3A
COLEC11
DCN
ELOVL2
CBLB
PSG6
SLC5A7
AKAP14
CYP4F11
ASGR1
CLDN1
PERM1
CDY1
DUOX2
ITGBL1
LDHB
NNMT
TMEM39B
C17orf97
FSTL1
AK1
NUDT7
SCEL
MAGEA1
RAB3B
GPT
G6PD
TMEM261
ARHGAP11A
CLIC4
DEPDC1
NOP53
UQCRQ
FOXL2
CNDP1
SORCS2
BUB1B
SLFN11
GSTA3
KIF14
TMED2
VAMP8
GPX7
OPA1
KIF2C
SCAP
CES1
BCKDK
GTF3C6
LYSMD3
RSPO3
FBXO8
PRDM5
BACE2
MS4A7
DDC
HMMR
LGALS3BP
ITGB3BP
MPDU1
MAD1L1
PRSS3
C11orf70
SLC38A5
CBR3
TRAF2
CLMP
FEN1
RRM1
ITIH3
STAT1
CCL7
REEP1
PVR
THOC7
PPP1CA
C4BPA
AKR7A2
ARL1
CD74
GRAMD2
SPPL3
SLC35B1
CMPK2
HMGN3
BIRC5
MYT1L
RPL35
SERPINF1
CITED4
C9
P2RY1
CD81
MMP9
ZRSR2
CPN1
ST8SIA4
BAMBI
CALCA
SIK1
COLQ
THPO
MAFB
BEND7
CNTN6
EIF2B2
HSD17B11
PTTG1
PXMP2
DEFB1
SUMF2
C8B
NFKBIZ
UHRF1
CYP4F12
KIFC1
SLC37A4
LLGL2
VARS2
TFEC
SERPINC1
CCZ1B
EMC7
PPA1
ZNF99
MKI67
PRDX4
CEACAM8
CTBP2
KIF18A
PROC
CCNA2
NDUFA13
SLC39A8
IQUB
STIL
AGT
NDUFB11
MSTN
PBK
CORO2B
ACO1
DPYS
CCNB1
THBS2
HSD17B10
SLC10A1
PLA2G2A
MRPS31
RAD51AP1
LAPTM5
ISOC2
CDCA2
ASPM
COL1A1
CYP2A6
RPL23A
PCLAF
FAM3B
HJURP
ZWILCH
OSBPL8
HACL1
BCL10
SPIC
CD59
SLC27A2
DIRC2
TXNIP
TMEM71
ANAPC5
NRG4
MAGEA4
CLEC11A
RPL19
SPAG5
SOD1
SERPINA3
CFLAR
PDZK1IP1
IK
RPL30
ANO6
BTNL9
ATP5B
MMP7
PREPL
CDIPT
SBSN
