# Supplementary material for: T1000: a reduced gene set prioritized for toxicogenomic studies
Source: PeerJ. 2019 Oct 29;7:e7975. doi: 10.7717/peerj.7975 (PMC6824333; doi:10.7717/peerj.7975)
Supplement: Table S1 [file peerj-07-7975-s013.xlsx]

## Sheet: Supplementary_Table_1
Gene (ranked)	Regulation	Ensembl ID	Gene description
IL20RB	Down	ENSG00000174564	Interleukin 20 receptor subunit beta
CDHR5	Down	ENSG00000099834	Cadherin related family member 5
CCL2	Up	ENSG00000108691	C-C motif chemokine ligand 2
CCL13	Up	ENSG00000181374	C-C motif chemokine ligand 13
ZNF445	Down	ENSG00000185219	Zinc finger protein 445
LAMP2	Down	ENSG00000005893	Lysosomal associated membrane protein 2
SLC7A11	Up	ENSG00000151012	Solute carrier family 7 member 11
GPD1	Down	ENSG00000167588	Glycerol-3-phosphate dehydrogenase 1
ARFGEF1	Down	ENSG00000066777	ADP ribosylation factor guanine nucleotide exchange factor 1
LPIN1	Down	ENSG00000134324	Lipin 1
PMM1	Up	ENSG00000100417	Phosphomannomutase 1
KIFC2	Down	ENSG00000167702	Kinesin family member C2
MXI1	Down	ENSG00000119950	MAX interactor 1, dimerization protein
C5	Down	ENSG00000106804	Complement C5
BCL11A	Down	ENSG00000119866	B-cell CLL/lymphoma 11A
DYNC1I2	Down	ENSG00000077380	Dynein cytoplasmic 1 intermediate chain 2
HBP1	Up	ENSG00000105856	HMG-box transcription factor 1
IL36B	Down	ENSG00000136696	Interleukin 36, beta
SRPX	Down	ENSG00000101955	Sushi repeat containing protein, X-linked
CFHR3	Down	ENSG00000116785	Complement factor H related 3
IFIT2	Up	ENSG00000119922	Interferon induced protein with tetratricopeptide repeats 2
GLRX	Down	ENSG00000173221	Glutaredoxin
HAO1	Down	ENSG00000101323	Hydroxyacid oxidase 1
CCR1	Up	ENSG00000163823	C-C motif chemokine receptor 1
WTAP	Up	ENSG00000146457	Wilms tumor 1 associated protein
WNT5B	Down	ENSG00000111186	Wnt family member 5B
GPX4	Down	ENSG00000167468	Glutathione peroxidase 4
TCHH	Down	ENSG00000159450	Trichohyalin
COX6C	Down	ENSG00000164919	Cytochrome c oxidase subunit 6C
ETFA	Down	ENSG00000140374	Electron transfer flavoprotein alpha subunit
PIGR	Up	ENSG00000162896	Polymeric immunoglobulin receptor
TDO2	Up	ENSG00000151790	Tryptophan 2,3-dioxygenase
EMC3	Down	ENSG00000125037	ER membrane protein complex subunit 3
AZGP1	Up	ENSG00000160862	Alpha-2-glycoprotein 1, zinc-binding
HSPB1	Up	ENSG00000106211	Heat shock protein family B (small) member 1
CA5A	Down	ENSG00000174990	Carbonic anhydrase 5A
BAAT	Down	ENSG00000136881	Bile acid-CoA:amino acid N-acyltransferase
HDAC11	Down	ENSG00000163517	Histone deacetylase 11
MED14	Down	ENSG00000180182	Mediator complex subunit 14
CFH	Down	ENSG00000000971	Complement factor H
PCBD1	Down	ENSG00000166228	Pterin-4 alpha-carbinolamine dehydratase 1
CA3	Down	ENSG00000164879	Carbonic anhydrase 3
MYL7	Down	ENSG00000106631	Myosin light chain 7
ANKRD1	Down	ENSG00000148677	Ankyrin repeat domain 1
XDH	Down	ENSG00000158125	Xanthine dehydrogenase
OCLN	Down	ENSG00000197822	Occludin
TEX14	Down	ENSG00000121101	Testis expressed 14, intercellular bridge forming factor
NUB1	Down	ENSG00000013374	Negative regulator of ubiquitin like proteins 1
S100A6	Down	ENSG00000197956	S100 calcium binding protein A6
CFD	Down	ENSG00000197766	Complement factor D
SERPINB6	Down	ENSG00000124570	Serpin family B member 6
OAT	Down	ENSG00000065154	Ornithine aminotransferase
F10	Down	ENSG00000126218	Coagulation factor X
RGS2	Down	ENSG00000116741	Regulator of G-protein signaling 2
2018-09-09	Down	ENSG00000184640	Septin 9
PHF20	Down	ENSG00000025293	PHD finger protein 20
CYP2D6	Down	ENSG00000100197	Cytochrome P450 family 2 subfamily D member 6
S100A11	Down	ENSG00000163191	S100 calcium binding protein A11
TTC9	Down	ENSG00000133985	Tetratricopeptide repeat domain 9
PRKCSH	Down	ENSG00000130175	Protein kinase C substrate 80K-H
C1QTNF4	Down	ENSG00000172247	C1q and tumor necrosis factor related protein 4
BLVRB	Up	ENSG00000090013	Biliverdin reductase B
RELN	Down	ENSG00000189056	Reelin
SLC10A2	Down	ENSG00000125255	Solute carrier family 10 member 2
KRT18	Up	ENSG00000111057	Keratin 18
SLC28A2	Down	ENSG00000137860	Solute carrier family 28 member 2
ALDOB	Down	ENSG00000136872	Aldolase, fructose-bisphosphate B
PARL	Down	ENSG00000175193	Presenilin associated rhomboid like
SELENBP1	Down	ENSG00000143416	Selenium binding protein 1
SERTAD1	Up	ENSG00000197019	SERTA domain containing 1
GFPT2	Down	ENSG00000131459	Glutamine-fructose-6-phosphate transaminase 2
ACADL	Down	ENSG00000115361	Acyl-CoA dehydrogenase, long chain
GRB14	Down	ENSG00000115290	Growth factor receptor bound protein 14
SMAD4	Up	ENSG00000141646	SMAD family member 4
CXCL1	Up	ENSG00000163739	C-X-C motif chemokine ligand 1
MALSU1	Down	ENSG00000156928	Mitochondrial assembly of ribosomal large subunit 1
S100A3	Down	ENSG00000188015	S100 calcium binding protein A3
TOB1	Down	ENSG00000141232	Transducer of ERBB2, 1
MBOAT1	Down	ENSG00000172197	Membrane bound O-acyltransferase domain containing 1
HSD17B2	Down	ENSG00000086696	Hydroxysteroid 17-beta dehydrogenase 2
TMEM140	Up	ENSG00000146859	Transmembrane protein 140
RARB	Down	ENSG00000077092	Retinoic acid receptor beta
AK4	Down	ENSG00000162433	Adenylate kinase 4
FAR1	Down	ENSG00000197601	Fatty acyl-CoA reductase 1
KBTBD2	Up	ENSG00000170852	Kelch repeat and BTB domain containing 2
MRPS27	Down	ENSG00000113048	Mitochondrial ribosomal protein S27
GDF15	Up	ENSG00000130513	Growth differentiation factor 15
BHMT	Down	ENSG00000145692	Betaine--homocysteine S-methyltransferase
DSG2	Down	ENSG00000046604	Desmoglein 2
RBP4	Down	ENSG00000138207	Retinol binding protein 4
C8orf37	Down	ENSG00000156172	Chromosome 8 open reading frame 37
ARG2	Down	ENSG00000081181	Arginase 2
TRADD	Down	ENSG00000102871	TNFRSF1A associated via death domain
SPC24	Down	ENSG00000161888	SPC24, NDC80 kinetochore complex component
HTR1B	Down	ENSG00000135312	5-hydroxytryptamine receptor 1B
FABP7	Down	ENSG00000164434	Fatty acid binding protein 7
HMGCS2	Up	ENSG00000134240	3-hydroxy-3-methylglutaryl-CoA synthase 2
TM4SF4	Down	ENSG00000169903	Transmembrane 4 L six family member 4
DHRS3	Down	ENSG00000162496	Dehydrogenase/reductase 3
RBL1	Down	ENSG00000080839	RB transcriptional corepressor like 1
AGRN	Down	ENSG00000188157	Agrin
KANSL1	Down	ENSG00000120071	KAT8 regulatory NSL complex subunit 1
ASPDH	Down	ENSG00000204653	Aspartate dehydrogenase domain containing
FN1	Down	ENSG00000115414	Fibronectin 1
GABARAP	Down	ENSG00000170296	GABA type A receptor-associated protein
PIKFYVE	Down	ENSG00000115020	Phosphoinositide kinase, FYVE-type zinc finger containing
MAN1B1	Up	ENSG00000177239	Mannosidase alpha class 1B member 1
IGF2R	Down	ENSG00000197081	Insulin like growth factor 2 receptor
FMO3	Down	ENSG00000007933	Flavin containing monooxygenase 3
ST3GAL6	Down	ENSG00000064225	ST3 beta-galactoside alpha-2,3-sialyltransferase 6
TLK2	Down	ENSG00000146872	Tousled like kinase 2
FMO1	Down	ENSG00000010932	Flavin containing monooxygenase 1
CH25H	Up	ENSG00000138135	Cholesterol 25-hydroxylase
ST6GAL1	Down	ENSG00000073849	ST6 beta-galactoside alpha-2,6-sialyltransferase 1
FILIP1L	Down	ENSG00000168386	Filamin A interacting protein 1 like
MAP3K7CL	Down	ENSG00000156265	MAP3K7 C-terminal like
FGF21	Up	ENSG00000105550	Fibroblast growth factor 21
ATF3	Up	ENSG00000162772	Activating transcription factor 3
TFPI2	Up	ENSG00000105825	Tissue factor pathway inhibitor 2
IL1RL1	Down	ENSG00000115602	Interleukin 1 receptor like 1
RAB12	Down	ENSG00000206418	RAB12, member RAS oncogene family
FCGR2C	Down
RAVER2	Down	ENSG00000162437	Ribonucleoprotein, PTB binding 2
RBP1	Down	ENSG00000114115	Retinol binding protein 1
TTC25	Down	ENSG00000204815	Tetratricopeptide repeat domain 25
ATL3	Down	ENSG00000184743	Atlastin GTPase 3
IFITM2	Down	ENSG00000185201	Interferon induced transmembrane protein 2
F5	Down	ENSG00000198734	Coagulation factor V
STEAP4	Down	ENSG00000127954	STEAP4 metalloreductase
TMCC1	Down	ENSG00000172765	Transmembrane and coiled-coil domain family 1
ANKLE2	Down	ENSG00000176915	Ankyrin repeat and LEM domain containing 2
ACP1	Down	ENSG00000143727	Acid phosphatase 1, soluble
FMNL1	Down	ENSG00000184922	Formin like 1
RBBP8NL	Down	ENSG00000130701	RBBP8 N-terminal like
BLZF1	Down	ENSG00000117475	Basic leucine zipper nuclear factor 1
ACSM1	Down	ENSG00000166743	Acyl-CoA synthetase medium-chain family member 1
CLPTM1L	Down	ENSG00000049656	CLPTM1 like
UBE2H	Down	ENSG00000186591	Ubiquitin conjugating enzyme E2 H
SOCS1	Down	ENSG00000185338	Suppressor of cytokine signaling 1
MACROD1	Down	ENSG00000133315	MACRO domain containing 1
HMOX1	Up	ENSG00000100292	Heme oxygenase 1
CASP9	Down	ENSG00000132906	Caspase 9
SULT1A1	Down	ENSG00000196502	Sulfotransferase family 1A member 1
FOXO3	Down	ENSG00000118689	Forkhead box O3
MAB21L3	Down	ENSG00000173212	Mab-21 like 3
SULT1B1	Down	ENSG00000173597	Sulfotransferase family 1B member 1
DPY30	Down	ENSG00000162961	Dpy-30, histone methyltransferase complex regulatory subunit
CNP	Down	ENSG00000173786	2',3'-cyclic nucleotide 3' phosphodiesterase
CHKA	Up	ENSG00000110721	Choline kinase alpha
CIB2	Down	ENSG00000136425	Calcium and integrin binding family member 2
MED6	Down	ENSG00000133997	Mediator complex subunit 6
NUDT2	Down	ENSG00000164978	Nudix hydrolase 2
ING1	Down	ENSG00000153487	Inhibitor of growth family member 1
TPM1	Down	ENSG00000140416	Tropomyosin 1 (alpha)
MLIP	Down	ENSG00000146147	Muscular LMNA interacting protein
TNN	Down	ENSG00000120332	Tenascin N
DHTKD1	Down	ENSG00000181192	Dehydrogenase E1 and transketolase domain containing 1
LCP1	Down	ENSG00000136167	Lymphocyte cytosolic protein 1
GAS1	Down	ENSG00000180447	Growth arrest specific 1
DEDD2	Up	ENSG00000160570	Death effector domain containing 2
VLDLR	Up	ENSG00000147852	Very low density lipoprotein receptor
CDC42SE1	Up	ENSG00000197622	CDC42 small effector 1
AADAC	Down	ENSG00000114771	Arylacetamide deacetylase
SQLE	Down	ENSG00000104549	Squalene epoxidase
IER3	Up	ENSG00000137331	Immediate early response 3
FCGR2A	Down	ENSG00000143226	Fc fragment of IgG receptor IIa
CNRIP1	Down	ENSG00000119865	Cannabinoid receptor interacting protein 1
SOST	Down	ENSG00000167941	Sclerostin
SLC25A13	Down	ENSG00000004864	Solute carrier family 25 member 13
S100A4	Down	ENSG00000196154	S100 calcium binding protein A4
CSF3	Down	ENSG00000108342	Colony stimulating factor 3
DCXR	Down	ENSG00000169738	Dicarbonyl and L-xylulose reductase
NFIB	Down	ENSG00000147862	Nuclear factor I B
NUPR1	Up	ENSG00000176046	Nuclear protein 1, transcriptional regulator
CYP2C18	Down	ENSG00000108242	Cytochrome P450 family 2 subfamily C member 18
EIF4A3	Down	ENSG00000141543	Eukaryotic translation initiation factor 4A3
PSG5	Down	ENSG00000204941	Pregnancy specific beta-1-glycoprotein 5
CXCL10	Up	ENSG00000169245	C-X-C motif chemokine ligand 10
TMBIM4	Down	ENSG00000155957	Transmembrane BAX inhibitor motif containing 4
ARMCX1	Down	ENSG00000126947	Armadillo repeat containing, X-linked 1
TMEM119	Down	ENSG00000183160	Transmembrane protein 119
EPHX1	Up	ENSG00000143819	Epoxide hydrolase 1
DDIT3	Up	ENSG00000175197	DNA damage inducible transcript 3
PHYH	Up	ENSG00000107537	Phytanoyl-CoA 2-hydroxylase
HSD3B7	Down	ENSG00000099377	Hydroxy-delta-5-steroid dehydrogenase, 3 beta- and steroid delta-isomerase 7
INHBA	Down	ENSG00000122641	Inhibin beta A subunit
FADS2	Down	ENSG00000134824	Fatty acid desaturase 2
FABP1	Up	ENSG00000163586	Fatty acid binding protein 1
ATP6V1F	Up	ENSG00000128524	ATPase H+ transporting V1 subunit F
PKLR	Down	ENSG00000143627	Pyruvate kinase, liver and RBC
RRAGD	Up	ENSG00000025039	Ras related GTP binding D
PLA2G4A	Down	ENSG00000116711	Phospholipase A2 group IVA
POR	Up	ENSG00000127948	Cytochrome p450 oxidoreductase
SFMBT2	Down	ENSG00000198879	Scm-like with four mbt domains 2
2018-03-01	Down	ENSG00000186205	Mitochondrial amidoxime reducing component 1
POLG2	Down	ENSG00000256525	DNA polymerase gamma 2, accessory subunit
MMP10	Down	ENSG00000166670	Matrix metallopeptidase 10
FCGR2B	Down	ENSG00000072694	Fc fragment of IgG receptor IIb
ENPP2	Down	ENSG00000136960	Ectonucleotide pyrophosphatase/phosphodiesterase 2
CAVIN3	Up	ENSG00000170955	Protein kinase C delta binding protein
IER5	Up	ENSG00000162783	Immediate early response 5
GUCA1A	Up	ENSG00000048545	Guanylate cyclase activator 1A
LMNB1	Down	ENSG00000113368	Lamin B1
HNRNPA2B1	Down	ENSG00000122566	Heterogeneous nuclear ribonucleoprotein A2/B1
RBM39	Up	ENSG00000131051	RNA binding motif protein 39
FHL2	Down	ENSG00000115641	Four and a half LIM domains 2
SLFN12	Up	ENSG00000172123	Schlafen family member 12
KL	Down	ENSG00000133116	Klotho
STYXL1	Down	ENSG00000127952	Serine/threonine/tyrosine interacting like 1
NRARP	Down	ENSG00000198435	NOTCH-regulated ankyrin repeat protein
ELOF1	Down	ENSG00000130165	Elongation factor 1 homolog
TNNI2	Down	ENSG00000130598	Troponin I2, fast skeletal type
ELOVL6	Down	ENSG00000170522	ELOVL fatty acid elongase 6
SNX24	Down	ENSG00000064652	Sorting nexin 24
ZNF385A	Down	ENSG00000161642	Zinc finger protein 385A
LTK	Down	ENSG00000062524	Leukocyte receptor tyrosine kinase
CDO1	Down	ENSG00000129596	Cysteine dioxygenase type 1
MYH9	Down	ENSG00000100345	Myosin heavy chain 9
FAH	Down	ENSG00000103876	Fumarylacetoacetate hydrolase
VARS	Up	ENSG00000204394	Valyl-tRNA synthetase
SMC4	Down	ENSG00000113810	Structural maintenance of chromosomes 4
MFAP5	Down	ENSG00000197614	Microfibrillar associated protein 5
DZIP1L	Down	ENSG00000158163	DAZ interacting zinc finger protein 1 like
EPCAM	Down	ENSG00000119888	Epithelial cell adhesion molecule
MAMDC2	Down	ENSG00000165072	MAM domain containing 2
PDE1B	Down	ENSG00000123360	Phosphodiesterase 1B
SAT1	Up	ENSG00000130066	Spermidine/spermine N1-acetyltransferase 1
C5orf30	Up	ENSG00000181751	Chromosome 5 open reading frame 30
GJA1	Down	ENSG00000152661	Gap junction protein alpha 1
CDKAL1	Down	ENSG00000145996	CDK5 regulatory subunit associated protein 1 like 1
HES5	Down	ENSG00000197921	Hes family bHLH transcription factor 5
GPR88	Down	ENSG00000181656	G protein-coupled receptor 88
COQ8A	Down	ENSG00000163050	Coenzyme Q8A
TAGAP	Up	ENSG00000164691	T-cell activation RhoGTPase activating protein
STC2	Down	ENSG00000113739	Stanniocalcin 2
PFDN2	Down	ENSG00000143256	Prefoldin subunit 2
SLC17A3	Down	ENSG00000124564	Solute carrier family 17 member 3
C5AR1	Down	ENSG00000197405	Complement C5a receptor 1
SLC22A15	Down	ENSG00000163393	Solute carrier family 22 member 15
IL1RN	Up	ENSG00000136689	Interleukin 1 receptor antagonist
GALNT7	Down	ENSG00000109586	Polypeptide N-acetylgalactosaminyltransferase 7
KLHL24	Down	ENSG00000114796	Kelch like family member 24
HSD17B6	Down	ENSG00000025423	Hydroxysteroid 17-beta dehydrogenase 6
TYK2	Down	ENSG00000105397	Tyrosine kinase 2
CXCL11	Up	ENSG00000169248	C-X-C motif chemokine ligand 11
FEM1C	Up	ENSG00000145780	Fem-1 homolog C
EZR	Down	ENSG00000092820	Ezrin
AMIGO2	Down	ENSG00000139211	Adhesion molecule with Ig like domain 2
SLC39A7	Down	ENSG00000112473	Solute carrier family 39 member 7
PCK1	Up	ENSG00000124253	Phosphoenolpyruvate carboxykinase 1
LUM	Down	ENSG00000139329	Lumican
SKA3	Down	ENSG00000165480	Spindle and kinetochore associated complex subunit 3
IGFBP7	Down	ENSG00000163453	Insulin like growth factor binding protein 7
PNN	Down	ENSG00000100941	Pinin, desmosome associated protein
YBEY	Down	ENSG00000182362	YbeY metallopeptidase (putative)
EXOSC3	Down	ENSG00000107371	Exosome component 3
CYBRD1	Down	ENSG00000071967	Cytochrome b reductase 1
TSKU	Up	ENSG00000182704	Tsukushi, small leucine rich proteoglycan
IFIT3	Up	ENSG00000119917	Interferon induced protein with tetratricopeptide repeats 3
RAB8B	Down	ENSG00000166128	RAB8B, member RAS oncogene family
MAP3K8	Up	ENSG00000107968	Mitogen-activated protein kinase kinase kinase 8
SLC25A36	Down	ENSG00000114120	Solute carrier family 25 member 36
ATP5J2	Up
GJB1	Down	ENSG00000169562	Gap junction protein beta 1
CTGF	Up	ENSG00000118523	Connective tissue growth factor
PPP1R1C	Down	ENSG00000150722	Protein phosphatase 1 regulatory inhibitor subunit 1C
MTHFD2	Up	ENSG00000065911	Methylenetetrahydrofolate dehydrogenase (NADP+ dependent) 2, methenyltetrahydrofolate cyclohydrolase
LMO7	Down	ENSG00000136153	LIM domain 7
NPAS2	Down	ENSG00000170485	Neuronal PAS domain protein 2
RSAD2	Up	ENSG00000134321	Radical S-adenosyl methionine domain containing 2
GGCT	Down	ENSG00000006625	Gamma-glutamylcyclotransferase
PDK4	Up	ENSG00000004799	Pyruvate dehydrogenase kinase 4
FOXO4	Down	ENSG00000184481	Forkhead box O4
FABP4	Up	ENSG00000170323	Fatty acid binding protein 4
LAPTM4B	Down	ENSG00000104341	Lysosomal protein transmembrane 4 beta
NPFF	Down	ENSG00000139574	Neuropeptide FF-amide peptide precursor
CYP4A11	Down	ENSG00000187048	Cytochrome P450 family 4 subfamily A member 11
SLC23A1	Down	ENSG00000170482	Solute carrier family 23 member 1
WDR19	Down	ENSG00000157796	WD repeat domain 19
ENPP4	Down	ENSG00000001561	Ectonucleotide pyrophosphatase/phosphodiesterase 4 (putative)
SULT1C2	Down	ENSG00000198203	Sulfotransferase family 1C member 2
TNC	Down	ENSG00000041982	Tenascin C
CCNB2	Down	ENSG00000157456	Cyclin B2
LRRC71	Down	ENSG00000160838	Leucine rich repeat containing 71
INTS7	Down	ENSG00000143493	Integrator complex subunit 7
COL3A1	Down	ENSG00000168542	Collagen type III alpha 1 chain
CITED2	Down	ENSG00000164442	Cbp/p300 interacting transactivator with Glu/Asp rich carboxy-terminal domain 2
SDR42E1	Down	ENSG00000184860	Short chain dehydrogenase/reductase family 42E, member 1
CTHRC1	Down	ENSG00000164932	Collagen triple helix repeat containing 1
LPAR6	Down	ENSG00000139679	Lysophosphatidic acid receptor 6
ERGIC1	Down	ENSG00000113719	Endoplasmic reticulum-golgi intermediate compartment 1
PI16	Down	ENSG00000164530	Peptidase inhibitor 16
SLC38A3	Down	ENSG00000188338	Solute carrier family 38 member 3
DRAM2	Down	ENSG00000156171	DNA damage regulated autophagy modulator 2
CRIPT	Down	ENSG00000119878	CXXC repeat containing interactor of PDZ3 domain
ACOX2	Down	ENSG00000168306	Acyl-CoA oxidase 2
LBH	Down	ENSG00000213626	Limb bud and heart development
RPRM	Down	ENSG00000177519	Reprimo, TP53 dependent G2 arrest mediator candidate
LNX2	Down	ENSG00000139517	Ligand of numb-protein X 2
PMP22	Down	ENSG00000109099	Peripheral myelin protein 22
FTCD	Down	ENSG00000160282	Formimidoyltransferase cyclodeaminase
PCBP2	Up	ENSG00000197111	Poly(rC) binding protein 2
ATP6V1E1	Down	ENSG00000131100	ATPase H+ transporting V1 subunit E1
CLUH	Down	ENSG00000132361	Clustered mitochondria homolog
DHFR	Down	ENSG00000228716	Dihydrofolate reductase
C15orf48	Up	ENSG00000166920	Chromosome 15 open reading frame 48
IRF7	Up	ENSG00000185507	Interferon regulatory factor 7
SERPINE1	Up	ENSG00000106366	Serpin family E member 1
HGD	Down	ENSG00000113924	Homogentisate 1,2-dioxygenase
PCF11	Up	ENSG00000165494	PCF11 cleavage and polyadenylation factor subunit
ATP6V1C1	Down	ENSG00000155097	ATPase H+ transporting V1 subunit C1
IGFALS	Down	ENSG00000099769	Insulin like growth factor binding protein acid labile subunit
BRSK1	Down	ENSG00000160469	BR serine/threonine kinase 1
KHK	Down	ENSG00000138030	Ketohexokinase
ETS1	Down	ENSG00000134954	ETS proto-oncogene 1, transcription factor
EMD	Down	ENSG00000102119	Emerin
TFG	Down	ENSG00000114354	TRK-fused gene
SLC6A15	Down	ENSG00000072041	Solute carrier family 6 member 15
BSG	Down	ENSG00000172270	Basigin (Ok blood group)
CXCL9	Up	ENSG00000138755	C-X-C motif chemokine ligand 9
GBP4	Down	ENSG00000162654	Guanylate binding protein 4
NSF	Down	ENSG00000073969	N-ethylmaleimide sensitive factor, vesicle fusing ATPase
APOPT1	Down	ENSG00000256053	Apoptogenic 1, mitochondrial
NOV	Down	ENSG00000136999	Nephroblastoma overexpressed
TIMM10	Up	ENSG00000134809	Translocase of inner mitochondrial membrane 10
RASSF3	Down	ENSG00000153179	Ras association domain family member 3
OSGIN2	Up	ENSG00000164823	Oxidative stress induced growth inhibitor family member 2
STAB1	Down	ENSG00000010327	Stabilin 1
LRAT	Down	ENSG00000121207	Lecithin retinol acyltransferase (phosphatidylcholine--retinol O-acyltransferase)
GABARAPL1	Up	ENSG00000139112	GABA type A receptor associated protein like 1
HHEX	Down	ENSG00000152804	Hematopoietically expressed homeobox
PINLYP	Down	ENSG00000234465	Phospholipase A2 inhibitor and LY6/PLAUR domain containing
RTP4	Down	ENSG00000136514	Receptor transporter protein 4
JSRP1	Down	ENSG00000167476	Junctional sarcoplasmic reticulum protein 1
SLC16A10	Down	ENSG00000112394	Solute carrier family 16 member 10
BPHL	Down	ENSG00000137274	Biphenyl hydrolase like
PSMD8	Up	ENSG00000099341	Proteasome 26S subunit, non-ATPase 8
OSER1	Up	ENSG00000132823	Oxidative stress responsive serine rich 1
IGSF11	Down	ENSG00000144847	Immunoglobulin superfamily member 11
HELB	Down	ENSG00000127311	DNA helicase B
ORMDL3	Down	ENSG00000172057	ORMDL sphingolipid biosynthesis regulator 3
TRPM1	Down	ENSG00000134160	Transient receptor potential cation channel subfamily M member 1
LGALSL	Up	ENSG00000119862	Galectin like
GADD45B	Up	ENSG00000099860	Growth arrest and DNA damage inducible beta
SRPX2	Down	ENSG00000102359	Sushi repeat containing protein, X-linked 2
C8A	Down	ENSG00000157131	Complement C8 alpha chain
BRIX1	Up	ENSG00000113460	BRX1, biogenesis of ribosomes
PECR	Down	ENSG00000115425	Peroxisomal trans-2-enoyl-CoA reductase
MAP2	Down	ENSG00000078018	Microtubule associated protein 2
MTX1	Down	ENSG00000173171	Metaxin 1
ZNF653	Down	ENSG00000161914	Zinc finger protein 653
FLRT1	Down	ENSG00000126500	Fibronectin leucine rich transmembrane protein 1
NAPSA	Down	ENSG00000131400	Napsin A aspartic peptidase
FAM3D	Down	ENSG00000198643	Family with sequence similarity 3 member D
TAGLN	Down	ENSG00000149591	Transgelin
CDK17	Down	ENSG00000059758	Cyclin dependent kinase 17
FAM168A	Down	ENSG00000054965	Family with sequence similarity 168 member A
MZT2B	Down	ENSG00000152082	Mitotic spindle organizing protein 2B
HAL	Down	ENSG00000084110	Histidine ammonia-lyase
DBP	Down	ENSG00000105516	D-box binding PAR bZIP transcription factor
FGA	Down	ENSG00000171560	Fibrinogen alpha chain
GLS	Down	ENSG00000115419	Glutaminase
IL6	Up	ENSG00000136244	Interleukin 6
GADD45GIP1	Down	ENSG00000179271	GADD45G interacting protein 1
PYHIN1	Up	ENSG00000163564	Pyrin and HIN domain family member 1
CYP4F2	Down	ENSG00000186115	Cytochrome P450 family 4 subfamily F member 2
CYP1A2	Up	ENSG00000140505	Cytochrome P450 family 1 subfamily A member 2
SRSF6	Down	ENSG00000124193	Serine and arginine rich splicing factor 6
DLG4	Down	ENSG00000132535	Discs large MAGUK scaffold protein 4
MAP3K12	Up	ENSG00000139625	Mitogen-activated protein kinase kinase kinase 12
MREG	Down	ENSG00000118242	Melanoregulin
GLYCTK	Down	ENSG00000168237	Glycerate kinase
AJUBA	Down	ENSG00000129474	Ajuba LIM protein
IFI44L	Up	ENSG00000137959	Interferon induced protein 44 like
ZRANB2	Down	ENSG00000132485	Zinc finger RANBP2-type containing 2
XPNPEP2	Down	ENSG00000122121	X-prolyl aminopeptidase 2
PIK3CA	Down	ENSG00000121879	Phosphatidylinositol-4,5-bisphosphate 3-kinase catalytic subunit alpha
IFI16	Up	ENSG00000163565	Interferon gamma inducible protein 16
APLP1	Down	ENSG00000105290	Amyloid beta precursor like protein 1
PTGS2	Up	ENSG00000073756	Prostaglandin-endoperoxide synthase 2
GAS2L3	Down	ENSG00000139354	Growth arrest specific 2 like 3
2018-09-07	Down	ENSG00000122545	Septin 7
RNF125	Down	ENSG00000101695	Ring finger protein 125
ENPP5	Down	ENSG00000112796	Ectonucleotide pyrophosphatase/phosphodiesterase 5 (putative)
HLA-DRA	Down	ENSG00000204287	Major histocompatibility complex, class II, DR alpha
IGF1	Down	ENSG00000017427	Insulin like growth factor 1
SUPT4H1	Down	ENSG00000213246	SPT4 homolog, DSIF elongation factor subunit
LRPAP1	Down	ENSG00000163956	LDL receptor related protein associated protein 1
CTSA	Down	ENSG00000064601	Cathepsin A
C1S	Down	ENSG00000182326	Complement C1s
VDAC3	Down	ENSG00000078668	Voltage dependent anion channel 3
ARHGEF19	Down	ENSG00000142632	Rho guanine nucleotide exchange factor 19
GNG12	Down	ENSG00000172380	G protein subunit gamma 12
RARA	Down	ENSG00000131759	Retinoic acid receptor alpha
MCM3	Down	ENSG00000112118	Minichromosome maintenance complex component 3
GSTK1	Down	ENSG00000197448	Glutathione S-transferase kappa 1
CPA2	Down	ENSG00000158516	Carboxypeptidase A2
FOS	Up	ENSG00000170345	Fos proto-oncogene, AP-1 transcription factor subunit
TTPA	Down	ENSG00000137561	Alpha tocopherol transfer protein
UROD	Down	ENSG00000126088	Uroporphyrinogen decarboxylase
CDH13	Down	ENSG00000140945	Cadherin 13
SLC25A20	Down	ENSG00000178537	Solute carrier family 25 member 20
RTN3	Down	ENSG00000133318	Reticulon 3
LGALS9	Down	ENSG00000168961	Galectin 9
RIPK3	Up	ENSG00000129465	Receptor interacting serine/threonine kinase 3
EHHADH	Down	ENSG00000113790	Enoyl-CoA hydratase and 3-hydroxyacyl CoA dehydrogenase
PTGR1	Down	ENSG00000106853	Prostaglandin reductase 1
IFNGR1	Down	ENSG00000027697	Interferon gamma receptor 1
MKRN1	Down	ENSG00000133606	Makorin ring finger protein 1
FBP1	Down	ENSG00000165140	Fructose-bisphosphatase 1
UBN2	Up	ENSG00000157741	Ubinuclein 2
HYOU1	Down	ENSG00000149428	Hypoxia up-regulated 1
ARNTL	Down	ENSG00000133794	Aryl hydrocarbon receptor nuclear translocator like
CDV3	Up	ENSG00000091527	CDV3 homolog
CKAP2	Down	ENSG00000136108	Cytoskeleton associated protein 2
EFNA1	Up	ENSG00000169242	Ephrin A1
SEC14L2	Down	ENSG00000100003	SEC14 like lipid binding 2
LPA	Up	ENSG00000198670	Lipoprotein(a)
FAM76B	Down	ENSG00000077458	Family with sequence similarity 76 member B
MITD1	Up	ENSG00000158411	Microtubule interacting and trafficking domain containing 1
RPL18	Up	ENSG00000063177	Ribosomal protein L18
BDH1	Down	ENSG00000161267	3-hydroxybutyrate dehydrogenase 1
STOML2	Down	ENSG00000165283	Stomatin like 2
NOCT	Up	ENSG00000151014	Nocturnin
TEF	Down	ENSG00000167074	TEF, PAR bZIP transcription factor
ASS1	Down	ENSG00000130707	Argininosuccinate synthase 1
GDE1	Up	ENSG00000006007	Glycerophosphodiester phosphodiesterase 1
MEDAG	Down	ENSG00000102802	Mesenteric estrogen dependent adipogenesis
P4HB	Down	ENSG00000185624	Prolyl 4-hydroxylase subunit beta
YIPF4	Down	ENSG00000119820	Yip1 domain family member 4
DTX3L	Down	ENSG00000163840	Deltex E3 ubiquitin ligase 3L
IL7	Down	ENSG00000104432	Interleukin 7
EDN1	Down	ENSG00000078401	Endothelin 1
SAMSN1	Down	ENSG00000155307	SAM domain, SH3 domain and nuclear localization signals 1
PCSK9	Down	ENSG00000169174	Proprotein convertase subtilisin/kexin type 9
LIF	Down	ENSG00000128342	Leukemia inhibitory factor
C1QB	Down	ENSG00000173369	Complement C1q B chain
RERG	Down	ENSG00000134533	RAS like estrogen regulated growth inhibitor
CPT1A	Up	ENSG00000110090	Carnitine palmitoyltransferase 1A
ID1	Up	ENSG00000125968	Inhibitor of DNA binding 1, HLH protein
CLK3	Up	ENSG00000179335	CDC like kinase 3
SHISA7	Down	ENSG00000187902	Shisa family member 7
TMED6	Down	ENSG00000157315	Transmembrane p24 trafficking protein 6
INHBE	Down	ENSG00000139269	Inhibin beta E subunit
SGCB	Down	ENSG00000163069	Sarcoglycan beta
SLC2A3	Down	ENSG00000059804	Solute carrier family 2 member 3
CYP27A1	Down	ENSG00000135929	Cytochrome P450 family 27 subfamily A member 1
UPB1	Down	ENSG00000100024	Beta-ureidopropionase 1
FST	Down	ENSG00000134363	Follistatin
RND1	Up	ENSG00000172602	Rho family GTPase 1
ABLIM3	Up	ENSG00000173210	Actin binding LIM protein family member 3
CYP2F1	Down	ENSG00000197446	Cytochrome P450 family 2 subfamily F member 1
PDIA4	Down	ENSG00000155660	Protein disulfide isomerase family A member 4
AATK	Down	ENSG00000181409	Apoptosis associated tyrosine kinase
PIK3CD	Down	ENSG00000171608	Phosphatidylinositol-4,5-bisphosphate 3-kinase catalytic subunit delta
CD44	Down	ENSG00000026508	CD44 molecule (Indian blood group)
COX7A2L	Down	ENSG00000115944	Cytochrome c oxidase subunit 7A2 like
PLXNB2	Down	ENSG00000196576	Plexin B2
TNFRSF11B	Down	ENSG00000164761	TNF receptor superfamily member 11b
MAP1B	Down	ENSG00000131711	Microtubule associated protein 1B
ODF2L	Down	ENSG00000122417	Outer dense fiber of sperm tails 2 like
RAB40A	Down	ENSG00000172476	RAB40A, member RAS oncogene family
NUP43	Down	ENSG00000120253	Nucleoporin 43
SLC2A2	Down	ENSG00000163581	Solute carrier family 2 member 2
TRIM29	Down	ENSG00000137699	Tripartite motif containing 29
RAPGEF4	Up	ENSG00000091428	Rap guanine nucleotide exchange factor 4
FRRS1	Down	ENSG00000156869	Ferric chelate reductase 1
MYBL1	Up	ENSG00000185697	MYB proto-oncogene like 1
LINGO1	Down	ENSG00000169783	Leucine rich repeat and Ig domain containing 1
IQCC	Down	ENSG00000160051	IQ motif containing C
SMLR1	Down	ENSG00000256162	Small leucine rich protein 1
DUSP5	Up	ENSG00000138166	Dual specificity phosphatase 5
SH3BGR	Down	ENSG00000185437	SH3 domain binding glutamate rich protein
PPP1R15A	Up	ENSG00000087074	Protein phosphatase 1 regulatory subunit 15A
SLC24A3	Down	ENSG00000185052	Solute carrier family 24 member 3
MAT1A	Down	ENSG00000151224	Methionine adenosyltransferase 1A
CRELD2	Up	ENSG00000184164	Cysteine rich with EGF like domains 2
TXNDC9	Down	ENSG00000115514	Thioredoxin domain containing 9
SLC34A2	Down	ENSG00000157765	Solute carrier family 34 member 2
CFHR2	Up	ENSG00000080910	Complement factor H related 2
ID4	Down	ENSG00000172201	Inhibitor of DNA binding 4, HLH protein
ZBTB1	Down	ENSG00000126804	Zinc finger and BTB domain containing 1
HSD17B12	Down	ENSG00000149084	Hydroxysteroid 17-beta dehydrogenase 12
LMCD1	Down	ENSG00000071282	LIM and cysteine rich domains 1
CELF3	Down	ENSG00000159409	CUGBP Elav-like family member 3
ESCO2	Down	ENSG00000171320	Establishment of sister chromatid cohesion N-acetyltransferase 2
SLC25A1	Down	ENSG00000100075	Solute carrier family 25 member 1
FAM45A	Down	ENSG00000119979	Family with sequence similarity 45 member A
EVPL	Down	ENSG00000167880	Envoplakin
AKR1B10	Down	ENSG00000198074	Aldo-keto reductase family 1 member B10
CLK1	Up	ENSG00000013441	CDC like kinase 1
LGALS2	Down	ENSG00000100079	Galectin 2
ESAM	Up	ENSG00000149564	Endothelial cell adhesion molecule
GK	Down	ENSG00000198814	Glycerol kinase
SHC4	Up	ENSG00000185634	SHC adaptor protein 4
TXNDC15	Down	ENSG00000113621	Thioredoxin domain containing 15
SKA1	Down	ENSG00000154839	Spindle and kinetochore associated complex subunit 1
CALB1	Down	ENSG00000104327	Calbindin 1
HADHB	Up	ENSG00000138029	Hydroxyacyl-CoA dehydrogenase/3-ketoacyl-CoA thiolase/enoyl-CoA hydratase (trifunctional protein), beta subunit
C8orf82	Up	ENSG00000213563	Chromosome 8 open reading frame 82
CENPW	Down	ENSG00000203760	Centromere protein W
MGAT5B	Down	ENSG00000167889	Mannosyl (alpha-1,6-)-glycoprotein beta-1,6-N-acetyl-glucosaminyltransferase, isozyme B
GULP1	Down	ENSG00000144366	GULP, engulfment adaptor PTB domain containing 1
LTB4R2	Down	ENSG00000213906	Leukotriene B4 receptor 2
PRKAA2	Down	ENSG00000162409	Protein kinase AMP-activated catalytic subunit alpha 2
UBE2C	Down	ENSG00000175063	Ubiquitin conjugating enzyme E2 C
PSMB9	Down	ENSG00000240065	Proteasome subunit beta 9
DERL2	Down	ENSG00000072849	Derlin 2
P2RY14	Down	ENSG00000174944	Purinergic receptor P2Y14
HK1	Down	ENSG00000156515	Hexokinase 1
RDH5	Down	ENSG00000135437	Retinol dehydrogenase 5
GAL	Down	ENSG00000069482	Galanin and GMAP prepropeptide
CNTN4	Down	ENSG00000144619	Contactin 4
TSHZ3	Down	ENSG00000121297	Teashirt zinc finger homeobox 3
OTUD1	Up	ENSG00000165312	OTU deubiquitinase 1
CYP4F8	Down	ENSG00000186526	Cytochrome P450 family 4 subfamily F member 8
FAM83D	Down	ENSG00000101447	Family with sequence similarity 83 member D
CHAC1	Up	ENSG00000128965	ChaC glutathione specific gamma-glutamylcyclotransferase 1
TAF3	Down	ENSG00000165632	TATA-box binding protein associated factor 3
NID2	Down	ENSG00000087303	Nidogen 2
WFDC2	Down	ENSG00000101443	WAP four-disulfide core domain 2
C3	Up	ENSG00000125730	Complement C3
DPT	Down	ENSG00000143196	Dermatopontin
PIWIL2	Up	ENSG00000197181	Piwi like RNA-mediated gene silencing 2
NETO2	Down	ENSG00000171208	Neuropilin and tolloid like 2
UROC1	Down	ENSG00000159650	Urocanate hydratase 1
STMN1	Down	ENSG00000117632	Stathmin 1
SLC27A5	Down	ENSG00000083807	Solute carrier family 27 member 5
ARHGAP22	Down	ENSG00000128805	Rho GTPase activating protein 22
SLC2A6	Down	ENSG00000160326	Solute carrier family 2 member 6
VNN1	Up	ENSG00000112299	Vanin 1
SPIRE1	Down	ENSG00000134278	Spire type actin nucleation factor 1
IL1B	Up	ENSG00000125538	Interleukin 1 beta
TAT	Up	ENSG00000198650	Tyrosine aminotransferase
CAP1	Down	ENSG00000131236	Adenylate cyclase associated protein 1
MMRN1	Down	ENSG00000138722	Multimerin 1
CP	Down	ENSG00000047457	Ceruloplasmin
EIF3C	Up	ENSG00000184110	Eukaryotic translation initiation factor 3 subunit C
NTPCR	Down	ENSG00000135778	Nucleoside-triphosphatase, cancer-related
UTP18	Down	ENSG00000011260	UTP18, small subunit processome component
USF1	Down	ENSG00000158773	Upstream transcription factor 1
CACUL1	Down	ENSG00000151893	CDK2 associated cullin domain 1
N4BP2L1	Up	ENSG00000139597	NEDD4 binding protein 2 like 1
GABRR2	Down	ENSG00000111886	Gamma-aminobutyric acid type A receptor rho2 subunit
BCL2A1	Down	ENSG00000140379	BCL2 related protein A1
MT1F	Down	ENSG00000198417	Metallothionein 1F
NPPA	Down	ENSG00000175206	Natriuretic peptide A
TPSD1	Down	ENSG00000095917	Tryptase delta 1
GLIPR1	Down	ENSG00000139278	GLI pathogenesis related 1
OTC	Down	ENSG00000036473	Ornithine carbamoyltransferase
NIPSNAP3B	Down	ENSG00000165028	Nipsnap homolog 3B
CISH	Up	ENSG00000114737	Cytokine inducible SH2 containing protein
GTF3A	Up	ENSG00000122034	General transcription factor IIIA
ANGPTL3	Down	ENSG00000132855	Angiopoietin like 3
MAFG	Up	ENSG00000197063	MAF bZIP transcription factor G
KRT8	Up	ENSG00000170421	Keratin 8
PCNA	Down	ENSG00000132646	Proliferating cell nuclear antigen
BBS2	Down	ENSG00000125124	Bardet-Biedl syndrome 2
RNF122	Up	ENSG00000133874	Ring finger protein 122
IGF2BP3	Down	ENSG00000136231	Insulin like growth factor 2 mRNA binding protein 3
NAA25	Down	ENSG00000111300	N(alpha)-acetyltransferase 25, NatB auxiliary subunit
SGK1	Down	ENSG00000118515	Serum/glucocorticoid regulated kinase 1
CYP8B1	Down	ENSG00000180432	Cytochrome P450 family 8 subfamily B member 1
CLPX	Down	ENSG00000166855	Caseinolytic mitochondrial matrix peptidase chaperone subunit
GALM	Down	ENSG00000143891	Galactose mutarotase
DRD4	Down	ENSG00000069696	Dopamine receptor D4
FLNA	Down	ENSG00000196924	Filamin A
AVP	Down	ENSG00000101200	Arginine vasopressin
FCGRT	Down	ENSG00000104870	Fc fragment of IgG receptor and transporter
HK2	Down	ENSG00000159399	Hexokinase 2
PPP4R2	Down	ENSG00000163605	Protein phosphatase 4 regulatory subunit 2
BIK	Down	ENSG00000100290	BCL2 interacting killer
RAB1A	Down	ENSG00000138069	RAB1A, member RAS oncogene family
RORB	Down	ENSG00000198963	RAR related orphan receptor B
SMIM8	Down	ENSG00000111850	Small integral membrane protein 8
CTTN	Up	ENSG00000085733	Cortactin
HSD17B3	Down	ENSG00000130948	Hydroxysteroid 17-beta dehydrogenase 3
HAO2	Down	ENSG00000116882	Hydroxyacid oxidase 2
C1orf210	Down	ENSG00000253313	Chromosome 1 open reading frame 210
KLHDC7A	Down	ENSG00000179023	Kelch domain containing 7A
DNASE2B	Down	ENSG00000137976	Deoxyribonuclease 2 beta
HSP90B1	Down	ENSG00000166598	Heat shock protein 90 beta family member 1
ANXA11	Down	ENSG00000122359	Annexin A11
CCDC9	Down	ENSG00000105321	Coiled-coil domain containing 9
RBM15	Up	ENSG00000162775	RNA binding motif protein 15
CAMK4	Down	ENSG00000152495	Calcium/calmodulin dependent protein kinase IV
IL5	Down	ENSG00000113525	Interleukin 5
KDM5B	Down	ENSG00000117139	Lysine demethylase 5B
PPIB	Down	ENSG00000166794	Peptidylprolyl isomerase B
SLCO1B1	Down	ENSG00000134538	Solute carrier organic anion transporter family member 1B1
RAB31	Down	ENSG00000168461	RAB31, member RAS oncogene family
BECN1	Down	ENSG00000126581	Beclin 1
GRIP2	Down	ENSG00000144596	Glutamate receptor interacting protein 2
ZNF574	Down	ENSG00000105732	Zinc finger protein 574
ATCAY	Down	ENSG00000167654	ATCAY, caytaxin
SLC1A5	Down	ENSG00000105281	Solute carrier family 1 member 5
IFITM3	Down	ENSG00000142089	Interferon induced transmembrane protein 3
DNM3	Down	ENSG00000197959	Dynamin 3
IL23A	Down	ENSG00000110944	Interleukin 23 subunit alpha
GLTP	Down	ENSG00000139433	Glycolipid transfer protein
INSIG2	Down	ENSG00000125629	Insulin induced gene 2
HNRNPH1	Up	ENSG00000169045	Heterogeneous nuclear ribonucleoprotein H1
C8orf88	Down	ENSG00000253250	Chromosome 8 open reading frame 88
PARP6	Down	ENSG00000137817	Poly(ADP-ribose) polymerase family member 6
SERPING1	Up	ENSG00000149131	Serpin family G member 1
STX11	Up	ENSG00000135604	Syntaxin 11
PRNP	Up	ENSG00000171867	Prion protein
ZC2HC1B	Down	ENSG00000118491	Zinc finger C2HC-type containing 1B
BTBD17	Down	ENSG00000204347	BTB domain containing 17
GHR	Down	ENSG00000112964	Growth hormone receptor
RARRES1	Down	ENSG00000118849	Retinoic acid receptor responder 1
ATXN10	Down	ENSG00000130638	Ataxin 10
MAB21L2	Down	ENSG00000181541	Mab-21 like 2
ADM	Up	ENSG00000148926	Adrenomedullin
CREB3L3	Up	ENSG00000060566	CAMP responsive element binding protein 3 like 3
TSPYL2	Down	ENSG00000184205	TSPY like 2
CORO1C	Down	ENSG00000110880	Coronin 1C
DUSP15	Down	ENSG00000149599	Dual specificity phosphatase 15
APOL1	Up	ENSG00000100342	Apolipoprotein L1
PRIM1	Down	ENSG00000198056	Primase (DNA) subunit 1
CYP3A4	Up	ENSG00000160868	Cytochrome P450 family 3 subfamily A member 4
DNTTIP1	Down	ENSG00000101457	Deoxynucleotidyltransferase terminal interacting protein 1
CLTC	Down	ENSG00000141367	Clathrin heavy chain
IL34	Down	ENSG00000157368	Interleukin 34
SIRPB1	Down	ENSG00000101307	Signal regulatory protein beta 1
ARMCX3	Up	ENSG00000102401	Armadillo repeat containing, X-linked 3
ALDH2	Down	ENSG00000111275	Aldehyde dehydrogenase 2 family (mitochondrial)
HOXB3	Down	ENSG00000120093	Homeobox B3
PARP9	Down	ENSG00000138496	Poly(ADP-ribose) polymerase family member 9
PLA2G16	Down	ENSG00000176485	Phospholipase A2 group XVI
OXTR	Down	ENSG00000180914	Oxytocin receptor
MEA1	Down	ENSG00000124733	Male-enhanced antigen 1
CPT2	Up	ENSG00000157184	Carnitine palmitoyltransferase 2
TIGD5	Down	ENSG00000179886	Tigger transposable element derived 5
EXO1	Down	ENSG00000174371	Exonuclease 1
VIL1	Down	ENSG00000127831	Villin 1
RNASE3	Down	ENSG00000169397	Ribonuclease A family member 3
PF4V1	Down	ENSG00000109272	Platelet factor 4 variant 1
ISG15	Up	ENSG00000187608	ISG15 ubiquitin-like modifier
ZNF519	Down	ENSG00000175322	Zinc finger protein 519
MSMO1	Down	ENSG00000052802	Methylsterol monooxygenase 1
EDNRA	Down	ENSG00000151617	Endothelin receptor type A
PRLR	Down	ENSG00000113494	Prolactin receptor
CNN1	Down	ENSG00000130176	Calponin 1
NOX4	Down	ENSG00000086991	NADPH oxidase 4
CD69	Down	ENSG00000110848	CD69 molecule
IQGAP3	Down	ENSG00000183856	IQ motif containing GTPase activating protein 3
ITIH4	Up	ENSG00000055955	Inter-alpha-trypsin inhibitor heavy chain family member 4
PDPK1	Up	ENSG00000140992	3-phosphoinositide dependent protein kinase 1
MT2A	Up	ENSG00000125148	Metallothionein 2A
NT5E	Down	ENSG00000135318	5'-nucleotidase ecto
XCL1	Down	ENSG00000143184	X-C motif chemokine ligand 1
CLDN4	Up	ENSG00000189143	Claudin 4
ZDHHC4	Down	ENSG00000136247	Zinc finger DHHC-type containing 4
MEST	Down	ENSG00000106484	Mesoderm specific transcript
EVI2A	Down	ENSG00000126860	Ecotropic viral integration site 2A
TNFRSF1B	Up	ENSG00000028137	TNF receptor superfamily member 1B
FAHD1	Down	ENSG00000180185	Fumarylacetoacetate hydrolase domain containing 1
EGR3	Down	ENSG00000179388	Early growth response 3
AADAT	Down	ENSG00000109576	Aminoadipate aminotransferase
CPS1	Down	ENSG00000021826	Carbamoyl-phosphate synthase 1
SLC46A3	Down	ENSG00000139508	Solute carrier family 46 member 3
SLC17A2	Down	ENSG00000112337	Solute carrier family 17 member 2
CCNE2	Down	ENSG00000175305	Cyclin E2
A1BG	Down	ENSG00000121410	Alpha-1-B glycoprotein
E2F7	Down	ENSG00000165891	E2F transcription factor 7
SORT1	Down	ENSG00000134243	Sortilin 1
TMED9	Down	ENSG00000184840	Transmembrane p24 trafficking protein 9
BEX4	Up	ENSG00000102409	Brain expressed X-linked 4
NKTR	Up	ENSG00000114857	Natural killer cell triggering receptor
DNAJB1	Up	ENSG00000132002	DnaJ heat shock protein family (Hsp40) member B1
GSTP1	Down	ENSG00000084207	Glutathione S-transferase pi 1
DHX32	Down	ENSG00000089876	DEAH-box helicase 32 (putative)
CLDN7	Down	ENSG00000181885	Claudin 7
SLC6A6	Down	ENSG00000131389	Solute carrier family 6 member 6
HDDC3	Down	ENSG00000184508	HD domain containing 3
VEPH1	Down	ENSG00000197415	Ventricular zone expressed PH domain containing 1
PLG	Up	ENSG00000122194	Plasminogen
SNPH	Down	ENSG00000101298	Syntaphilin
GOT1	Up	ENSG00000120053	Glutamic-oxaloacetic transaminase 1
AP1S2	Down	ENSG00000182287	Adaptor related protein complex 1 sigma 2 subunit
ZFC3H1	Down	ENSG00000133858	Zinc finger C3H1-type containing
EZH2	Down	ENSG00000106462	Enhancer of zeste 2 polycomb repressive complex 2 subunit
JMJD1C	Up	ENSG00000171988	Jumonji domain containing 1C
LIPC	Down	ENSG00000166035	Lipase C, hepatic type
PTPRC	Down	ENSG00000081237	Protein tyrosine phosphatase, receptor type C
INPP5F	Down	ENSG00000198825	Inositol polyphosphate-5-phosphatase F
OXCT1	Down	ENSG00000083720	3-oxoacid CoA-transferase 1
MEX3C	Down	ENSG00000176624	Mex-3 RNA binding family member C
DCTN4	Down	ENSG00000132912	Dynactin subunit 4
CPE	Down	ENSG00000109472	Carboxypeptidase E
ZDHHC2	Down	ENSG00000104219	Zinc finger DHHC-type containing 2
AURKA	Down	ENSG00000087586	Aurora kinase A
PDS5B	Down	ENSG00000083642	PDS5 cohesin associated factor B
HAVCR1	Down	ENSG00000113249	Hepatitis A virus cellular receptor 1
GAMT	Down	ENSG00000130005	Guanidinoacetate N-methyltransferase
JUP	Down	ENSG00000173801	Junction plakoglobin
SH3GL2	Down	ENSG00000107295	SH3 domain containing GRB2 like 2, endophilin A1
MYOG	Up	ENSG00000122180	Myogenin
RBM20	Down	ENSG00000203867	RNA binding motif protein 20
SERPINA4	Down	ENSG00000100665	Serpin family A member 4
EREG	Down	ENSG00000124882	Epiregulin
PEAR1	Down	ENSG00000187800	Platelet endothelial aggregation receptor 1
EEF1D	Up	ENSG00000104529	Eukaryotic translation elongation factor 1 delta
EPSTI1	Down	ENSG00000133106	Epithelial stromal interaction 1
COL4A1	Down	ENSG00000187498	Collagen type IV alpha 1 chain
ACOT4	Up	ENSG00000177465	Acyl-CoA thioesterase 4
ADAMTS5	Down	ENSG00000154736	ADAM metallopeptidase with thrombospondin type 1 motif 5
ARHGAP39	Down	ENSG00000147799	Rho GTPase activating protein 39
CXCL16	Down	ENSG00000161921	C-X-C motif chemokine ligand 16
AKIRIN2	Up	ENSG00000135334	Akirin 2
ZFAND2A	Up	ENSG00000178381	Zinc finger AN1-type containing 2A
IRGM	Down	ENSG00000237693	Immunity related GTPase M
NDUFA4	Down	ENSG00000189043	NDUFA4, mitochondrial complex associated
TTLL7	Down	ENSG00000137941	Tubulin tyrosine ligase like 7
RCL1	Down	ENSG00000120158	RNA terminal phosphate cyclase like 1
RNASE4	Down	ENSG00000258818	Ribonuclease A family member 4
CHI3L1	Up	ENSG00000133048	Chitinase 3 like 1
CLDN5	Down	ENSG00000184113	Claudin 5
OTX2	Down	ENSG00000165588	Orthodenticle homeobox 2
SMIM5	Down	ENSG00000204323	Small integral membrane protein 5
CDKN2C	Down	ENSG00000123080	Cyclin dependent kinase inhibitor 2C
PON3	Down	ENSG00000105852	Paraoxonase 3
UNC5CL	Down	ENSG00000124602	Unc-5 family C-terminal like
NQO1	Up	ENSG00000181019	NAD(P)H quinone dehydrogenase 1
INMT	Down	ENSG00000241644	Indolethylamine N-methyltransferase
EFS	Down	ENSG00000100842	Embryonal Fyn-associated substrate
TNFAIP6	Up	ENSG00000123610	TNF alpha induced protein 6
XRCC1	Down	ENSG00000073050	X-ray repair cross complementing 1
UAP1L1	Down	ENSG00000197355	UDP-N-acetylglucosamine pyrophosphorylase 1 like 1
ALDOC	Down	ENSG00000109107	Aldolase, fructose-bisphosphate C
PLA2G2F	Down	ENSG00000158786	Phospholipase A2 group IIF
DYNC1LI1	Down	ENSG00000144635	Dynein cytoplasmic 1 light intermediate chain 1
FAF1	Down	ENSG00000185104	Fas associated factor 1
MAGEA8	Up	ENSG00000156009	MAGE family member A8
C19orf53	Down	ENSG00000104979	Chromosome 19 open reading frame 53
ZNF23	Up	ENSG00000167377	Zinc finger protein 23
SERPINA7	Down	ENSG00000123561	Serpin family A member 7
SLC13A1	Down	ENSG00000081800	Solute carrier family 13 member 1
ITIH2	Down	ENSG00000151655	Inter-alpha-trypsin inhibitor heavy chain 2
DSG1	Down	ENSG00000134760	Desmoglein 1
HTR2C	Down	ENSG00000147246	5-hydroxytryptamine receptor 2C
DTD1	Down	ENSG00000125821	D-tyrosyl-tRNA deacylase 1
TRMT44	Down	ENSG00000155275	TRNA methyltransferase 44 homolog (S. cerevisiae)
GOLGA6L2	Down	ENSG00000174450	Golgin A6 family-like 2
DNAJC3	Up	ENSG00000102580	DnaJ heat shock protein family (Hsp40) member C3
HIST1H2BJ	Down	ENSG00000124635	Histone cluster 1 H2B family member j
PEX11A	Up	ENSG00000166821	Peroxisomal biogenesis factor 11 alpha
GPHA2	Down	ENSG00000149735	Glycoprotein hormone alpha 2
MTPN	Down	ENSG00000105887	Myotrophin
CARHSP1	Down	ENSG00000153048	Calcium regulated heat stable protein 1
ROBO1	Down	ENSG00000169855	Roundabout guidance receptor 1
MRPS5	Down	ENSG00000144029	Mitochondrial ribosomal protein S5
MYOD1	Up	ENSG00000129152	Myogenic differentiation 1
MCRIP2	Up	ENSG00000172366	MAPK regulated corepressor interacting protein 2
ANKRD13B	Down	ENSG00000198720	Ankyrin repeat domain 13B
DMGDH	Down	ENSG00000132837	Dimethylglycine dehydrogenase
PWWP2B	Down	ENSG00000171813	PWWP domain containing 2B
MVP	Up	ENSG00000013364	Major vault protein
COMMD10	Down	ENSG00000145781	COMM domain containing 10
HSF4	Down	ENSG00000102878	Heat shock transcription factor 4
AFDN	Down	ENSG00000130396	Afadin, adherens junction formation factor
CCDC71	Down	ENSG00000177352	Coiled-coil domain containing 71
LGMN	Down	ENSG00000100600	Legumain
CXCL6	Down	ENSG00000124875	C-X-C motif chemokine ligand 6
KIAA0513	Down	ENSG00000135709	KIAA0513
CLEC12A	Down	ENSG00000172322	C-type lectin domain family 12 member A
CHIA	Down	ENSG00000134216	Chitinase, acidic
WNT11	Up	ENSG00000085741	Wnt family member 11
MPC2	Up	ENSG00000143158	Mitochondrial pyruvate carrier 2
C6	Down	ENSG00000039537	Complement C6
SLC18A2	Down	ENSG00000165646	Solute carrier family 18 member A2
CAPG	Up	ENSG00000042493	Capping actin protein, gelsolin like
VDAC1	Down	ENSG00000213585	Voltage dependent anion channel 1
AMACR	Down	ENSG00000242110	Alpha-methylacyl-CoA racemase
GCK	Down	ENSG00000106633	Glucokinase
CRISP2	Down	ENSG00000124490	Cysteine rich secretory protein 2
PLCE1	Down	ENSG00000138193	Phospholipase C epsilon 1
AMPD3	Up	ENSG00000133805	Adenosine monophosphate deaminase 3
DCAF4L2	Down	ENSG00000176566	DDB1 and CUL4 associated factor 4 like 2
WWC2	Down	ENSG00000151718	WW and C2 domain containing 2
KCNE2	Down	ENSG00000159197	Potassium voltage-gated channel subfamily E regulatory subunit 2
CPB2	Down	ENSG00000080618	Carboxypeptidase B2
COL9A3	Down	ENSG00000092758	Collagen type IX alpha 3 chain
GNB4	Down	ENSG00000114450	G protein subunit beta 4
WDFY2	Down	ENSG00000139668	WD repeat and FYVE domain containing 2
FBN1	Down	ENSG00000166147	Fibrillin 1
KLKB1	Down	ENSG00000164344	Kallikrein B1
NOC2L	Up	ENSG00000188976	NOC2 like nucleolar associated transcriptional repressor
CBX1	Down	ENSG00000108468	Chromobox 1
DCUN1D4	Down	ENSG00000109184	Defective in cullin neddylation 1 domain containing 4
TK1	Down	ENSG00000167900	Thymidine kinase 1
COL6A2	Down	ENSG00000142173	Collagen type VI alpha 2 chain
LAS1L	Up	ENSG00000001497	LAS1 like, ribosome biogenesis factor
FBXO30	Up	ENSG00000118496	F-box protein 30
CCNA1	Down	ENSG00000133101	Cyclin A1
CDC20	Down	ENSG00000117399	Cell division cycle 20
HSPD1	Down	ENSG00000144381	Heat shock protein family D (Hsp60) member 1
GOLGA8A	Down	ENSG00000175265	Golgin A8 family member A
F9	Up	ENSG00000101981	Coagulation factor IX
PSG7	Down	ENSG00000221878	Pregnancy specific beta-1-glycoprotein 7 (gene/pseudogene)
SNAPC2	Up	ENSG00000104976	Small nuclear RNA activating complex polypeptide 2
MAPK8IP2	Down	ENSG00000008735	Mitogen-activated protein kinase 8 interacting protein 2
SDR16C5	Down	ENSG00000170786	Short chain dehydrogenase/reductase family 16C member 5
SSC4D	Down	ENSG00000146700	Scavenger receptor cysteine rich family member with 4 domains
ACSM3	Down	ENSG00000005187	Acyl-CoA synthetase medium-chain family member 3
NEU2	Down	ENSG00000115488	Neuraminidase 2
C1orf43	Down	ENSG00000143612	Chromosome 1 open reading frame 43
AOC3	Down	ENSG00000131471	Amine oxidase, copper containing 3
2018-03-01	Down	ENSG00000145416	Membrane associated ring-CH-type finger 1
YIPF5	Down	ENSG00000145817	Yip1 domain family member 5
SGK494	Down	ENSG00000167524	Uncharacterized serine/threonine-protein kinase SgK494
DBI	Down	ENSG00000155368	Diazepam binding inhibitor, acyl-CoA binding protein
TMEM70	Down	ENSG00000175606	Transmembrane protein 70
APOA4	Up	ENSG00000110244	Apolipoprotein A4
SYT1	Down	ENSG00000067715	Synaptotagmin 1
PPP3R1	Down	ENSG00000221823	Protein phosphatase 3 regulatory subunit B, alpha
ANXA1	Down	ENSG00000135046	Annexin A1
HAUS5	Down	ENSG00000249115	HAUS augmin like complex subunit 5
AKR1E2	Down	ENSG00000165568	Aldo-keto reductase family 1 member E2
HNRNPA1	Down	ENSG00000135486	Heterogeneous nuclear ribonucleoprotein A1
LIMA1	Down	ENSG00000050405	LIM domain and actin binding 1
TRIM37	Down	ENSG00000108395	Tripartite motif containing 37
PCP2	Down	ENSG00000174788	Purkinje cell protein 2
KNSTRN	Down	ENSG00000128944	Kinetochore localized astrin/SPAG5 binding protein
ADGRF4	Down	ENSG00000153294	Adhesion G protein-coupled receptor F4
GADD45G	Up	ENSG00000130222	Growth arrest and DNA damage inducible gamma
IL17RE	Down	ENSG00000163701	Interleukin 17 receptor E
SMARCB1	Down	ENSG00000099956	SWI/SNF related, matrix associated, actin dependent regulator of chromatin, subfamily b, member 1
ITGB1	Down	ENSG00000150093	Integrin subunit beta 1
FAP	Down	ENSG00000078098	Fibroblast activation protein alpha
RASGRP3	Down	ENSG00000152689	RAS guanyl releasing protein 3
CSRP2	Up	ENSG00000175183	Cysteine and glycine rich protein 2
SLC19A2	Down	ENSG00000117479	Solute carrier family 19 member 2
TSLP	Up	ENSG00000145777	Thymic stromal lymphopoietin
NCKAP1	Down	ENSG00000061676	NCK associated protein 1
DDX17	Down	ENSG00000100201	DEAD-box helicase 17
KIF18B	Down	ENSG00000186185	Kinesin family member 18B
PLA1A	Up	ENSG00000144837	Phospholipase A1 member A
MRPL52	Down	ENSG00000172590	Mitochondrial ribosomal protein L52
MPPED2	Down	ENSG00000066382	Metallophosphoesterase domain containing 2
ADAMTSL4	Down	ENSG00000143382	ADAMTS like 4
SKP1	Down	ENSG00000113558	S-phase kinase associated protein 1
TAP1	Up	ENSG00000168394	Transporter 1, ATP binding cassette subfamily B member
TSPAN15	Down	ENSG00000099282	Tetraspanin 15
BPIFB6	Down	ENSG00000167104	BPI fold containing family B member 6
FOXO1	Down	ENSG00000150907	Forkhead box O1
RECK	Down	ENSG00000122707	Reversion inducing cysteine rich protein with kazal motifs
MFSD4A	Down	ENSG00000174514	Major facilitator superfamily domain containing 4A
CRYBB3	Down	ENSG00000100053	Crystallin beta B3
AJAP1	Down	ENSG00000196581	Adherens junctions associated protein 1
SLC1A2	Down	ENSG00000110436	Solute carrier family 1 member 2
ANP32D	Down	ENSG00000139223	Acidic nuclear phosphoprotein 32 family member D
IL13RA2	Down	ENSG00000123496	Interleukin 13 receptor subunit alpha 2
CCDC34	Down	ENSG00000109881	Coiled-coil domain containing 34
GSTM2	Down	ENSG00000213366	Glutathione S-transferase mu 2
POU1F1	Down	ENSG00000064835	POU class 1 homeobox 1
PXDN	Down	ENSG00000130508	Peroxidasin
MTMR7	Down	ENSG00000003987	Myotubularin related protein 7
AKR7A3	Up	ENSG00000162482	Aldo-keto reductase family 7 member A3
GLI1	Down	ENSG00000111087	GLI family zinc finger 1
AGXT	Up	ENSG00000172482	Alanine-glyoxylate aminotransferase
ADAM10	Down	ENSG00000137845	ADAM metallopeptidase domain 10
MYCBPAP	Up	ENSG00000136449	MYCBP associated protein
STK17B	Up	ENSG00000081320	Serine/threonine kinase 17b
MT1M	Up	ENSG00000205364	Metallothionein 1M
MARCKS	Down	ENSG00000277443	Myristoylated alanine rich protein kinase C substrate
CYP3A43	Up	ENSG00000021461	Cytochrome P450 family 3 subfamily A member 43
PLA2R1	Down	ENSG00000153246	Phospholipase A2 receptor 1
PKHD1L1	Down	ENSG00000205038	Polycystic kidney and hepatic disease 1 (autosomal recessive)-like 1
PLTP	Down	ENSG00000100979	Phospholipid transfer protein
PDE8B	Down	ENSG00000113231	Phosphodiesterase 8B
NAP1L3	Down	ENSG00000186310	Nucleosome assembly protein 1 like 3
OMD	Down	ENSG00000127083	Osteomodulin
WIPI1	Down	ENSG00000070540	WD repeat domain, phosphoinositide interacting 1
MMP16	Down	ENSG00000156103	Matrix metallopeptidase 16
TFB1M	Up	ENSG00000029639	Transcription factor B1, mitochondrial
BEX2	Up	ENSG00000133134	Brain expressed X-linked 2
PNPLA1	Down	ENSG00000180316	Patatin like phospholipase domain containing 1
CROT	Down	ENSG00000005469	Carnitine O-octanoyltransferase
ATG16L1	Up	ENSG00000085978	Autophagy related 16 like 1
LRRN4CL	Down	ENSG00000177363	LRRN4 C-terminal like
MBNL3	Down	ENSG00000076770	Muscleblind like splicing regulator 3
AGXT2	Down	ENSG00000113492	Alanine--glyoxylate aminotransferase 2
PDLIM4	Up	ENSG00000131435	PDZ and LIM domain 4
RMDN2	Down	ENSG00000115841	Regulator of microtubule dynamics 2
COPZ1	Down	ENSG00000111481	Coatomer protein complex subunit zeta 1
NR4A2	Down	ENSG00000153234	Nuclear receptor subfamily 4 group A member 2
MT1G	Up	ENSG00000125144	Metallothionein 1G
MYL12A	Down	ENSG00000101608	Myosin light chain 12A
PSMB10	Down	ENSG00000205220	Proteasome subunit beta 10
HID1	Down	ENSG00000167861	HID1 domain containing
ALDH5A1	Down	ENSG00000112294	Aldehyde dehydrogenase 5 family member A1
STAC3	Down	ENSG00000185482	SH3 and cysteine rich domain 3
EBP	Down	ENSG00000147155	Emopamil binding protein (sterol isomerase)
PSIP1	Down	ENSG00000164985	PC4 and SFRS1 interacting protein 1
FGFBP3	Up	ENSG00000174721	Fibroblast growth factor binding protein 3
MANF	Up	ENSG00000145050	Mesencephalic astrocyte derived neurotrophic factor
CD83	Up	ENSG00000112149	CD83 molecule
CSGALNACT2	Up	ENSG00000169826	Chondroitin sulfate N-acetylgalactosaminyltransferase 2
C4orf33	Down	ENSG00000151470	Chromosome 4 open reading frame 33
F3	Down	ENSG00000117525	Coagulation factor III, tissue factor
KDM6A	Down	ENSG00000147050	Lysine demethylase 6A
TUT1	Up	ENSG00000149016	Terminal uridylyl transferase 1, U6 snRNA-specific
AKAP12	Down	ENSG00000131016	A-kinase anchoring protein 12
GK3P	Down	ENSG00000229894	Glycerol kinase 3 pseudogene
MAT2B	Down	ENSG00000038274	Methionine adenosyltransferase 2B
NCAPH	Down	ENSG00000121152	Non-SMC condensin I complex subunit H
MMP13	Up	ENSG00000137745	Matrix metallopeptidase 13
DMRT1	Down	ENSG00000137090	Doublesex and mab-3 related transcription factor 1
SH3BP1	Down	ENSG00000100092	SH3 domain binding protein 1
F2RL1	Down	ENSG00000164251	F2R like trypsin receptor 1
CENPU	Down	ENSG00000151725	Centromere protein U
ZNF862	Up	ENSG00000106479	Zinc finger protein 862
OR51E2	Down	ENSG00000167332	Olfactory receptor family 51 subfamily E member 2
GEM	Up	ENSG00000164949	GTP binding protein overexpressed in skeletal muscle
FAM19A4	Up	ENSG00000163377	Family with sequence similarity 19 member A4, C-C motif chemokine like
DNAJB9	Up	ENSG00000128590	DnaJ heat shock protein family (Hsp40) member B9
DCBLD2	Down	ENSG00000057019	Discoidin, CUB and LCCL domain containing 2
PTPN13	Down	ENSG00000163629	Protein tyrosine phosphatase, non-receptor type 13
PRKDC	Down	ENSG00000253729	Protein kinase, DNA-activated, catalytic polypeptide
ADH1A	Down	ENSG00000187758	Alcohol dehydrogenase 1A (class I), alpha polypeptide
PRKD1	Down	ENSG00000184304	Protein kinase D1
HSPA5	Down	ENSG00000044574	Heat shock protein family A (Hsp70) member 5
FIBIN	Down	ENSG00000176971	Fin bud initiation factor homolog (zebrafish)
INSIG1	Up	ENSG00000186480	Insulin induced gene 1
CFL1	Down	ENSG00000172757	Cofilin 1
SATB1	Down	ENSG00000182568	SATB homeobox 1
ORMDL2	Down	ENSG00000123353	ORMDL sphingolipid biosynthesis regulator 2
GTPBP10	Down	ENSG00000105793	GTP binding protein 10
CDK2AP2	Down	ENSG00000167797	Cyclin dependent kinase 2 associated protein 2
ITGAX	Down	ENSG00000140678	Integrin subunit alpha X
ADHFE1	Down	ENSG00000147576	Alcohol dehydrogenase, iron containing 1
TMEM59L	Down	ENSG00000105696	Transmembrane protein 59 like
SRGN	Up	ENSG00000122862	Serglycin
EIF3G	Up	ENSG00000130811	Eukaryotic translation initiation factor 3 subunit G
IFRD1	Up	ENSG00000006652	Interferon related developmental regulator 1
SLC52A3	Down	ENSG00000101276	Solute carrier family 52 member 3
GSTZ1	Down	ENSG00000100577	Glutathione S-transferase zeta 1
CNST	Down	ENSG00000162852	Consortin, connexin sorting protein
ZNF506	Down	ENSG00000081665	Zinc finger protein 506
CCDC58	Down	ENSG00000160124	Coiled-coil domain containing 58
RASGRP4	Down	ENSG00000171777	RAS guanyl releasing protein 4
LRRC1	Down	ENSG00000137269	Leucine rich repeat containing 1
ALG5	Down	ENSG00000120697	ALG5, dolichyl-phosphate beta-glucosyltransferase
KRTCAP2	Down	ENSG00000163463	Keratinocyte associated protein 2
PSG1	Down	ENSG00000231924	Pregnancy specific beta-1-glycoprotein 1
SERPIND1	Down	ENSG00000099937	Serpin family D member 1
PSG3	Down	ENSG00000221826	Pregnancy specific beta-1-glycoprotein 3
RNH1	Down	ENSG00000023191	Ribonuclease/angiogenin inhibitor 1
MKNK1	Down	ENSG00000079277	MAP kinase interacting serine/threonine kinase 1
CLEC3A	Up	ENSG00000166509	C-type lectin domain family 3 member A
KCNJ3	Down	ENSG00000162989	Potassium voltage-gated channel subfamily J member 3
ARNT2	Down	ENSG00000172379	Aryl hydrocarbon receptor nuclear translocator 2
SERPINA6	Down	ENSG00000170099	Serpin family A member 6
CYP2J2	Up	ENSG00000134716	Cytochrome P450 family 2 subfamily J member 2
ACSL4	Down	ENSG00000068366	Acyl-CoA synthetase long-chain family member 4
MSLN	Down	ENSG00000102854	Mesothelin
LSM2	Down	ENSG00000204392	LSM2 homolog, U6 small nuclear RNA and mRNA degradation associated
CPNE2	Up	ENSG00000140848	Copine 2
ZNF738	Down	ENSG00000172687	Zinc finger protein 738
GSTA1	Up	ENSG00000243955	Glutathione S-transferase alpha 1
C10orf99	Down	ENSG00000188373	Chromosome 10 open reading frame 99
IL33	Down	ENSG00000137033	Interleukin 33
BEX3	Down	ENSG00000166681	Brain expressed X-linked 3
CXCL14	Down	ENSG00000145824	C-X-C motif chemokine ligand 14
MCM5	Down	ENSG00000100297	Minichromosome maintenance complex component 5
SCFD2	Down	ENSG00000184178	Sec1 family domain containing 2
CYP4F3	Down	ENSG00000186529	Cytochrome P450 family 4 subfamily F member 3
ZFPM2	Down	ENSG00000169946	Zinc finger protein, FOG family member 2
CCZ1	Down	ENSG00000122674	CCZ1 homolog, vacuolar protein trafficking and biogenesis associated
RGS3	Down	ENSG00000138835	Regulator of G-protein signaling 3
DCLK1	Down	ENSG00000133083	Doublecortin like kinase 1
C18orf54	Down	ENSG00000166845	Chromosome 18 open reading frame 54
KIAA1161	Down
CYP3A7-CYP3A51P	Up	ENSG00000282301	CYP3A7-CYP3A51P readthrough
CCDC167	Down	ENSG00000198937	Coiled-coil domain containing 167
DBN1	Down	ENSG00000113758	Drebrin 1
NXPE4	Down	ENSG00000137634	Neurexophilin and PC-esterase domain family member 4
CXCL3	Up	ENSG00000163734	C-X-C motif chemokine ligand 3
SGO1	Down	ENSG00000129810	Shugoshin 1
MT1E	Down	ENSG00000169715	Metallothionein 1E
PPP1R3A	Down	ENSG00000154415	Protein phosphatase 1 regulatory subunit 3A
DLD	Down	ENSG00000091140	Dihydrolipoamide dehydrogenase
RAB2A	Down	ENSG00000104388	RAB2A, member RAS oncogene family
CA8	Down	ENSG00000178538	Carbonic anhydrase 8
GPX8	Down	ENSG00000164294	Glutathione peroxidase 8 (putative)
PEMT	Down	ENSG00000133027	Phosphatidylethanolamine N-methyltransferase
EDNRB	Down	ENSG00000136160	Endothelin receptor type B
VGLL3	Down	ENSG00000206538	Vestigial like family member 3
HERC6	Up	ENSG00000138642	HECT and RLD domain containing E3 ubiquitin protein ligase family member 6
DHX29	Down	ENSG00000067248	DExH-box helicase 29
PLVAP	Down	ENSG00000130300	Plasmalemma vesicle associated protein
ISG20	Up	ENSG00000172183	Interferon stimulated exonuclease gene 20
CLDN3	Down	ENSG00000165215	Claudin 3
RARRES2	Down	ENSG00000106538	Retinoic acid receptor responder 2
NDUFA3	Down	ENSG00000170906	NADH:ubiquinone oxidoreductase subunit A3
GRSF1	Down	ENSG00000132463	G-rich RNA sequence binding factor 1
TYMS	Down	ENSG00000176890	Thymidylate synthetase
THADA	Down	ENSG00000115970	THADA, armadillo repeat containing

## Sheet: Supplementary_Table_1_Detailed
Gene (ranked)	Regulation	Gene synonym	Ensembl	Gene description	Chromosome	Position	Protein class	Evidence	Antibody	Reliability (IH)	Reliability (Mouse Brain)	Reliability (IF)	Subcellular location	Prognostic p-value	RNA cancer category	RNA tissue category	RNA TS	RNA TS TPM	TPM max in non-specific	RNA cell line category	RNA CS	RNA CS TPM
IL20RB	Down	DIRS1, FNDC6, IL-20R2, MGC34923	ENSG00000174564	Interleukin 20 receptor subunit beta	3	136946230-137011085	Predicted membrane proteins	Evidence at protein level	HPA063914			Approved	Vesicles<br>Cytosol	Renal cancer:0.00e+0 (unfavourable), Pancreatic cancer:1.44e-4 (unfavourable)	Group enriched	Group enriched	9	esophagus: 56.6;skin: 165.5	breast: 12.4	Cell line enhanced		HaCaT: 70.0;HBEC3-KT: 93.7;HHSteC: 70.6;hTCEpi: 372.4;hTERT-HME1: 73.1
CDHR5	Down	FLJ20219, MU-PCDH, MUCDHL, MUPCDH	ENSG00000099834	Cadherin related family member 5	11	616565-626078	Plasma proteins, Predicted intracellular proteins, Predicted membrane proteins, Predicted secreted proteins	Evidence at protein level	HPA009081, HPA009173, CAB025004	Enhanced					Group enriched	Group enriched	9	colon: 41.7;duodenum: 82.7;kidney: 23.6;liver: 21.0;rectum: 54.3;small intestine: 64.3	gallbladder: 5.3	Cell line enhanced		CACO-2: 2.1
CCL2	Up	GDCF-2, HC11, MCAF, MCP-1, MCP1, MGC9434, SCYA2, SMC-CF	ENSG00000108691	C-C motif chemokine ligand 2	17	34255218-34257203	Cancer-related genes, Candidate cardiovascular disease genes, FDA approved drug targets, Plasma proteins, Predicted secreted proteins	Evidence at protein level	CAB013676, HPA019163	Approved		Approved	Golgi apparatus<br>Vesicles	Renal cancer:4.51e-4 (unfavourable)	Expressed in all	Expressed in all			gallbladder: 411.3	Group enriched	5	BJ hTERT+: 1539.3;BJ hTERT+ SV40 Large T+ RasG12V: 503.9;HMC-1: 2137.8
CCL13	Up	CKb10, MCP-4, MGC17134, NCC-1, SCYA13, SCYL1	ENSG00000181374	C-C motif chemokine ligand 13	17	34356452-34358610	Cancer-related genes, Predicted intracellular proteins, Predicted secreted proteins	Evidence at protein level							Mixed	Mixed			lung: 31.6	Cell line enhanced		ASC diff: 1.2;BJ hTERT+: 1.3;BJ hTERT+ SV40 Large T+ RasG12V: 1.0;HMC-1: 1.1;HSkMC: 1.1
ZNF445	Down	ZKSCAN15, ZNF168, ZSCAN47	ENSG00000185219	Zinc finger protein 445	3	44431720-44477670	Plasma proteins, Predicted intracellular proteins, Transcription factors	Evidence at protein level	HPA006678	Uncertain		Approved	Nucleus<br>Mitochondria<br>Cytosol		Expressed in all	Mixed			parathyroid gland: 7.2	Mixed
LAMP2	Down	CD107b	ENSG00000005893	Lysosomal associated membrane protein 2	X	120427827-120469365	CD markers, Disease related genes, Plasma proteins, Potential drug targets, Predicted membrane proteins, Transporters	Evidence at protein level	CAB005272, HPA029100	Enhanced					Expressed in all	Expressed in all			gallbladder: 223.2	Expressed in all
SLC7A11	Up	xCT	ENSG00000151012	Solute carrier family 7 member 11	4	138164097-138242349	FDA approved drug targets, Plasma proteins, Predicted membrane proteins, Transporters	Evidence at protein level	HPA064215			Supported	Vesicles	Ovarian cancer:1.77e-4 (favourable)	Expressed in all	Tissue enhanced		cerebral cortex: 22.4	epididymis: 8.2	Expressed in all
GPD1	Down		ENSG00000167588	Glycerol-3-phosphate dehydrogenase 1	12	50103819-50111319	Disease related genes, Enzymes, Plasma proteins, Potential drug targets, Predicted intracellular proteins	Evidence at protein level	HPA044620	Enhanced					Mixed	Tissue enhanced		adipose tissue: 636.1;skeletal muscle: 195.7	kidney: 148.1	Cell line enhanced		ASC diff: 86.3;CACO-2: 22.1;Hep G2: 17.0;RPMI-8226: 20.7
ARFGEF1	Down	ARFGEP1, BIG1, DKFZP434L057, p200	ENSG00000066777	ADP ribosylation factor guanine nucleotide exchange factor 1	8	67173511-67343677	Predicted intracellular proteins	Evidence at protein level	HPA023399, HPA023822	Supported	Approved	Enhanced	Nucleoplasm<br>Golgi apparatus<br>Cytosol	Renal cancer:2.48e-4 (favourable), Breast cancer:8.76e-4 (unfavourable)	Expressed in all	Expressed in all			parathyroid gland: 59.5	Expressed in all
LPIN1	Down	KIAA0188	ENSG00000134324	Lipin 1	2	11677595-11827409	Disease related genes, Enzymes, Plasma proteins, Potential drug targets, Predicted intracellular proteins	Evidence at protein level	HPA038021	Approved		Approved	Nucleus<br>Nucleoli fibrillar center		Expressed in all	Expressed in all			testis: 102.1	Expressed in all
PMM1	Up	Sec53	ENSG00000100417	Phosphomannomutase 1	22	41576894-41589890	Enzymes, Predicted intracellular proteins	Evidence at protein level	HPA030712	Uncertain				Endometrial cancer:6.09e-6 (favourable), Pancreatic cancer:2.05e-4 (favourable), Cervical cancer:5.92e-4 (favourable)	Expressed in all	Expressed in all			ovary: 54.9	Expressed in all
KIFC2	Down		ENSG00000167702	Kinesin family member C2	8	144466043-144474202	Predicted secreted proteins	Evidence at protein level	HPA029264	Approved		Supported	Nucleoplasm<br>Cytosol		Expressed in all	Expressed in all			skin: 73.1	Mixed
MXI1	Down	bHLHc11, MAD2, MXD2, MXI	ENSG00000119950	MAX interactor 1, dimerization protein	10	110207605-110287365	Cancer-related genes, Disease related genes, Predicted intracellular proteins, Transcription factors	Evidence at protein level	HPA035319, HPA056762	Approved		Supported	Nucleus<br>Nucleoli	Renal cancer:1.02e-5 (unfavourable), Prostate cancer:9.17e-4 (unfavourable)	Expressed in all	Expressed in all			cerebral cortex: 88.1	Expressed in all
C5	Down	C5a, C5b, CPAMD4	ENSG00000106804	Complement C5	9	120952335-121050276	Disease related genes, FDA approved drug targets, Plasma proteins, Predicted secreted proteins	Evidence at protein level	HPA029339	Uncertain				Liver cancer:9.43e-4 (favourable)	Tissue enriched	Tissue enriched	21	liver: 225.6	lung: 10.5	Cell line enhanced		A549: 25.6;Hep G2: 20.6
BCL11A	Down	BCL11A-L, BCL11A-S, BCL11A-XL, CTIP1, EVI9, HBFQTL5, ZNF856	ENSG00000119866	B-cell CLL/lymphoma 11A	2	60451167-60553567	Cancer-related genes, Disease related genes, Plasma proteins, Predicted intracellular proteins, Transcription factors	Evidence at protein level	CAB014891, HPA029003	Enhanced		Enhanced	Nucleoplasm<br>Nuclear bodies		Mixed	Tissue enhanced		skin: 41.0	tonsil: 30.6	Cell line enhanced		Daudi: 24.7;MOLT-4: 28.5;REH: 32.5;U-698: 43.2
DYNC1I2	Down	DIC74, DNCI2	ENSG00000077380	Dynein cytoplasmic 1 intermediate chain 2	2	171687409-171748420	Predicted intracellular proteins	Evidence at protein level	CAB033836, HPA040619, HPA053987	Enhanced		Supported	Nucleoli<br>Endoplasmic reticulum<br>Microtubules<br>Cytosol	Renal cancer:8.04e-4 (favourable)	Expressed in all	Expressed in all			cerebral cortex: 146.6	Expressed in all
HBP1	Up		ENSG00000105856	HMG-box transcription factor 1	7	107168961-107202529	Predicted intracellular proteins, Transcription factors	Evidence at protein level	HPA020225, CAB032824	Approved		Enhanced	Nuclear speckles	Renal cancer:7.70e-5 (favourable)	Expressed in all	Expressed in all			thyroid gland: 54.2	Expressed in all
IL36B	Down	FIL1, FILI-(ETA), IL-1F8, IL-1H2, IL1-ETA, IL1F8, IL1H2, MGC126880, MGC126882	ENSG00000136696	Interleukin 36, beta	2	113022091-113052867	Predicted intracellular proteins	Evidence at transcript level	HPA035664	Uncertain					Tissue enhanced	Tissue enhanced		esophagus: 2.2;skin: 7.3;tonsil: 3.4	breast: 1.2	Cell line enriched	21	U-87 MG: 71.9
SRPX	Down	ETX1	ENSG00000101955	Sushi repeat containing protein, X-linked	X	38149336-38220924	Plasma proteins, Predicted secreted proteins	Evidence at protein level						Renal cancer:7.80e-13 (unfavourable), Endometrial cancer:1.18e-4 (unfavourable), Urothelial cancer:3.36e-4 (unfavourable)	Group enriched	Tissue enhanced		adipose tissue: 162.7	placenta: 122.1	Cell line enhanced		ASC diff: 2526.0;ASC TERT1: 571.9;HSkMC: 899.7;HUVEC TERT2: 659.1
CFHR3	Down	CFHL3, DOWN16, FHR-3, FHR3, HLF4	ENSG00000116785	Complement factor H related 3	1	196774795-196795406	Plasma proteins, Predicted secreted proteins	Evidence at protein level						Liver cancer:2.86e-5 (favourable)	Tissue enriched	Tissue enriched	244	liver: 314.2	adipose tissue: 1.2	Cell line enhanced		NTERA-2: 2.1;T-47d: 4.2;U-266/70: 6.1
IFIT2	Up	cig42, G10P2, GARG-39, IFI-54, IFI54, ISG-54K	ENSG00000119922	Interferon induced protein with tetratricopeptide repeats 2	10	89283694-89309276	Predicted intracellular proteins	Evidence at protein level	HPA003408	Approved		Approved	Vesicles	Renal cancer:6.99e-4 (unfavourable)	Expressed in all	Mixed			spleen: 39.1	Cell line enhanced		BJ hTERT+ SV40 Large T+: 132.1;BJ hTERT+ SV40 Large T+ RasG12V: 108.9
GLRX	Down	GRX, GRX1	ENSG00000173221	Glutaredoxin	5	95751319-95823005	Plasma proteins, Predicted intracellular proteins	Evidence at protein level	CAB008634, HPA046431, CAB069419	Approved		Approved	Plasma membrane<br>Cytosol		Expressed in all	Expressed in all			kidney: 218.9	Expressed in all
HAO1	Down	GOX, GOX1	ENSG00000101323	Hydroxyacid oxidase 1	20	7882981-7940474	Enzymes, Predicted intracellular proteins	Evidence at protein level	HPA049552	Enhanced					Tissue enriched	Tissue enriched	305	liver: 308.6	kidney: 1.0	Not detected
CCR1	Up	CD191, CKR-1, CMKBR1, MIP1aR, SCYAR1	ENSG00000163823	C-C motif chemokine receptor 1	3	46201709-46208396	CD markers, G-protein coupled receptors, Predicted membrane proteins	Evidence at protein level						Renal cancer:1.01e-4 (unfavourable)	Expressed in all	Tissue enhanced		appendix: 57.5	spleen: 41.1	Cell line enhanced		Karpas-707: 230.1;RPMI-8226: 105.8;U-266/84: 123.3
WTAP	Up	KIAA0105, MGC3925, Mum2	ENSG00000146457	Wilms tumor 1 associated protein	6	159725585-159756319	Predicted intracellular proteins	Evidence at protein level	HPA010549, HPA010550	Supported		Enhanced	Nucleoplasm<br>Nuclear speckles	Liver cancer:6.57e-6 (unfavourable), Renal cancer:3.01e-5 (unfavourable), Ovarian cancer:7.51e-4 (unfavourable)	Expressed in all	Expressed in all			bone marrow: 177.1	Expressed in all
WNT5B	Down		ENSG00000111186	Wnt family member 5B	12	1529891-1647243	Predicted secreted proteins	Evidence at protein level	HPA061991			Approved	Vesicles		Expressed in all	Tissue enhanced		prostate: 34.7	seminal vesicle: 27.9	Cell line enhanced		BJ: 195.3;BJ hTERT+ SV40 Large T+: 154.0;BJ hTERT+ SV40 Large T+ RasG12V: 132.9;HBF TERT88: 139.5;hTEC/SVTERT24-B: 144.8;U-138 MG: 140.4
GPX4	Down	MCSP, PHGPx	ENSG00000167468	Glutathione peroxidase 4	19	1103926-1106791	Disease related genes, Enzymes, Plasma proteins, Potential drug targets, Predicted intracellular proteins, Predicted secreted proteins	Evidence at protein level	CAB008630, HPA047224, HPA058546	Enhanced		Supported	Nucleoplasm<br>Mitochondria	Endometrial cancer:1.84e-5 (favourable), Cervical cancer:7.18e-4 (favourable), Pancreatic cancer:7.72e-4 (favourable), Renal cancer:8.61e-4 (favourable)	Expressed in all	Expressed in all			testis: 1140.7	Expressed in all
TCHH	Down	THH	ENSG00000159450	Trichohyalin	1	152106317-152115454	Disease related genes, Plasma proteins, Predicted intracellular proteins	Evidence at protein level	HPA028375	Uncertain					Tissue enhanced	Tissue enhanced		placenta: 1.6;spleen: 2.1	testis: 1.2	Cell line enhanced		HaCaT: 3.2;SCLC-21H: 1.3;THP-1: 1.3
COX6C	Down		ENSG00000164919	Cytochrome c oxidase subunit 6C	8	99873200-99894062	Cancer-related genes, Predicted membrane proteins	Evidence at protein level	HPA014295, CAB016244	Enhanced		Enhanced	Mitochondria		Expressed in all	Expressed in all			duodenum: 339.6	Expressed in all
ETFA	Down	EMA, GA2, MADD	ENSG00000140374	Electron transfer flavoprotein alpha subunit	15	76215355-76311472	Disease related genes, Plasma proteins, Predicted intracellular proteins	Evidence at protein level	HPA018990, HPA018993, HPA018996, HPA024089	Enhanced		Enhanced	Mitochondria	Renal cancer:5.04e-8 (favourable)	Expressed in all	Expressed in all			liver: 197.8	Expressed in all
PIGR	Up		ENSG00000162896	Polymeric immunoglobulin receptor	1	206928518-206946466	Cancer-related genes, Plasma proteins, Predicted membrane proteins	Evidence at protein level	HPA006154, CAB009454, HPA012012	Enhanced				Breast cancer:1.22e-5 (favourable), Renal cancer:5.08e-5 (favourable), Endometrial cancer:2.57e-4 (favourable)	Tissue enhanced	Tissue enhanced		colon: 1688.0;duodenum: 2659.3	rectum: 1335.9	Cell line enriched	7	EFO-21: 33.8
TDO2	Up	TDO, TPH2	ENSG00000151790	Tryptophan 2,3-dioxygenase	4	155854738-155920406	Enzymes, Predicted intracellular proteins	Evidence at protein level	HPA039611	Uncertain		Uncertain	Plasma membrane<br>Cytosol		Tissue enriched	Tissue enriched	18	liver: 278.3	appendix: 15.7	Group enriched	5	EFO-21: 7.3;HDLM-2: 14.7;U-87 MG: 8.6
EMC3	Down	TMEM111	ENSG00000125037	ER membrane protein complex subunit 3	3	9962537-10011116	Predicted membrane proteins	Evidence at protein level	HPA042372	Approved		Approved	Microtubules<br>Cytosol	Renal cancer:2.81e-6 (favourable)	Expressed in all	Expressed in all			testis: 90.8	Expressed in all
AZGP1	Up	ZA2G, ZAG	ENSG00000160862	Alpha-2-glycoprotein 1, zinc-binding	7	99966720-99976157	Cancer-related genes, Plasma proteins, Predicted intracellular proteins, Predicted secreted proteins	Evidence at protein level	HPA012582, CAB016087, CAB032276	Enhanced				Renal cancer:1.53e-4 (favourable), Liver cancer:2.90e-4 (favourable)	Group enriched	Tissue enhanced		breast: 1201.5;liver: 1272.1;prostate: 1490.2;salivary gland: 1423.5	kidney: 294.4	Cell line enhanced		Hep G2: 33.7;RPMI-8226: 79.5;T-47d: 35.0
HSPB1	Up	CMT2F, Hs.76067, Hsp25, HSP27, HSP28	ENSG00000106211	Heat shock protein family B (small) member 1	7	76302544-76304295	Cancer-related genes, Disease related genes, Plasma proteins, Predicted intracellular proteins	Evidence at protein level	HPA000497, CAB004439, CAB047330, CAB047331, CAB047332	Enhanced		Enhanced	Plasma membrane<br>Cytosol	Colorectal cancer:9.94e-5 (unfavourable)	Expressed in all	Expressed in all			esophagus: 1615.3	Expressed in all
CA5A	Down	CA5, CAV, CAVA	ENSG00000174990	Carbonic anhydrase 5A	16	87881546-87936529	Disease related genes, Enzymes, Potential drug targets, Predicted intracellular proteins	Evidence at protein level							Tissue enriched	Tissue enhanced		liver: 1.3	bone marrow: 0.8	Cell line enhanced		Hep G2: 1.4
BAAT	Down	BAT	ENSG00000136881	Bile acid-CoA:amino acid N-acyltransferase	9	101360417-101383519	Disease related genes, Enzymes, Potential drug targets, Predicted intracellular proteins	Evidence at protein level	HPA021251, HPA021330	Supported		Uncertain	Vesicles	Renal cancer:4.24e-7 (unfavourable), Liver cancer:4.97e-4 (favourable)	Tissue enriched	Tissue enriched	16	liver: 340.4	gallbladder: 21.1	Cell line enhanced		A549: 1.8
HDAC11	Down		ENSG00000163517	Histone deacetylase 11	3	13479724-13506424	Enzymes, FDA approved drug targets, Predicted intracellular proteins	Evidence at protein level						Renal cancer:7.88e-10 (favourable), Liver cancer:1.20e-5 (unfavourable)	Expressed in all	Mixed			cerebral cortex: 66.7	Cell line enhanced		T-47d: 39.9
MED14	Down	CRSP150, CRSP2, CSRP, CXorf4, EXLM1, RGR1, TRAP170	ENSG00000180182	Mediator complex subunit 14	X	40648306-40735858	Predicted intracellular proteins	Evidence at protein level	HPA064182			Approved	Nucleoplasm		Expressed in all	Expressed in all			parathyroid gland: 32.3	Expressed in all
CFH	Down	ARMD4, ARMS1, FHL1, HF, HF1, HF2, HUS	ENSG00000000971	Complement factor H	1	196651878-196747504	Cancer-related genes, Disease related genes, Plasma proteins, Predicted secreted proteins	Evidence at protein level	CAB016385, CAB016769, HPA038922, HPA049176, HPA053326	Supported		Approved	Vesicles	Renal cancer:1.92e-6 (unfavourable)	Tissue enriched	Tissue enhanced		liver: 839.5	gallbladder: 205.3	Cell line enhanced		HHSteC: 100.0;RT4: 176.9
PCBD1	Down	DCOH, PCBD, PCD	ENSG00000166228	Pterin-4 alpha-carbinolamine dehydratase 1	10	70882280-70888784	Disease related genes, Enzymes, Potential drug targets, Predicted intracellular proteins	Evidence at protein level	HPA037575, HPA061723	Approved		Enhanced	Nucleoplasm<br>Cytosol		Expressed in all	Expressed in all			liver: 157.7	Mixed
CA3	Down	CAIII, Car3	ENSG00000164879	Carbonic anhydrase 3	8	85373436-85449040	Enzymes, FDA approved drug targets, Plasma proteins, Predicted intracellular proteins	Evidence at protein level	CAB004967, HPA021775, HPA026700	Enhanced				Breast cancer:4.24e-6 (favourable)	Group enriched	Tissue enriched	13	skeletal muscle: 1838.7	prostate: 138.3	Group enriched	34	HEL: 44.2;RH-30: 77.2
MYL7	Down	MYL2A, MYLC2A	ENSG00000106631	Myosin light chain 7	7	44138864-44141332	Predicted intracellular proteins	Evidence at protein level	HPA013331, CAB033884, HPA039262	Enhanced					Tissue enriched	Tissue enriched	1272	heart muscle: 8172.3	breast: 6.4	Group enriched	26	BEWO: 34.4;CACO-2: 103.4
ANKRD1	Down	ALRP, C-193, CARP, CVARP, MCARP	ENSG00000148677	Ankyrin repeat domain 1	10	90912096-90921276	Disease related genes, Predicted intracellular proteins	Evidence at protein level	HPA038736	Enhanced		Supported	Nucleus<br>Nucleoli fibrillar center	Head and neck cancer:1.95e-4 (unfavourable)	Tissue enhanced	Tissue enriched	108	heart muscle: 3714.2	lung: 34.4	Group enriched	6	CACO-2: 348.0;EFO-21: 1053.3;HUVEC TERT2: 325.0;LHCN-M2: 1166.6;TIME: 1606.3
XDH	Down	XO, XOR	ENSG00000158125	Xanthine dehydrogenase	2	31334321-31414715	Disease related genes, Enzymes, FDA approved drug targets, Plasma proteins, Predicted intracellular proteins	Evidence at protein level	HPA062641, HPA069323	Supported		Supported	Nucleus	Urothelial cancer:8.73e-6 (favourable)	Mixed	Tissue enhanced		breast: 48.3;duodenum: 45.6;liver: 35.9;small intestine: 54.6	colon: 11.2	Cell line enhanced		HBEC3-KT: 14.4;hTERT-HME1: 23.9
OCLN	Down	PPP1R115	ENSG00000197822	Occludin	5	69492292-69558104	Disease related genes, Potential drug targets, Predicted membrane proteins, Predicted secreted proteins, Transporters	Evidence at protein level	HPA005933, CAB013075, CAB068212, CAB068213, CAB068214	Enhanced		Supported	Plasma membrane<br>Cell Junctions	Renal cancer:6.59e-11 (favourable)	Mixed	Tissue enhanced		thyroid gland: 78.7	lung: 39.8	Cell line enhanced		CAPAN-2: 60.2;HaCaT: 48.8
TEX14	Down	CT113	ENSG00000121101	Testis expressed 14, intercellular bridge forming factor	17	58556678-58692055	Enzymes, Predicted intracellular proteins, Transporters	Evidence at protein level	HPA030620, HPA077020	Enhanced		Approved	Vesicles<br>Plasma membrane<br>Cell Junctions<br>Cytosol		Mixed	Tissue enriched	43	testis: 48.9	bone marrow: 1.1	Cell line enhanced		HDLM-2: 5.9;Karpas-707: 5.7;MCF7: 2.5
NUB1	Down	BS4, NUB1L, NYREN18	ENSG00000013374	Negative regulator of ubiquitin like proteins 1	7	151341699-151378449	Predicted intracellular proteins	Evidence at protein level	HPA021220, HPA050722, HPA053648	Approved		Enhanced	Nucleus<br>Nucleoli	Liver cancer:8.70e-4 (unfavourable)	Expressed in all	Expressed in all			testis: 97.9	Expressed in all
S100A6	Down	2A9, CABP, CACY, PRA	ENSG00000197956	S100 calcium binding protein A6	1	153534599-153536244	Cancer-related genes, Plasma proteins, Predicted intracellular proteins	Evidence at protein level	CAB002601, HPA007575, CAB040549, CAB047354	Enhanced		Enhanced	Plasma membrane<br>Cytosol	Urothelial cancer:7.56e-4 (favourable)	Expressed in all	Expressed in all			lung: 1678.1	Cell line enhanced		RPTEC TERT1: 7409.7
CFD	Down	ADN, DF, PFD	ENSG00000197766	Complement factor D	19	859643-863630	Disease related genes, Enzymes, Plasma proteins, Potential drug targets, Predicted secreted proteins	Evidence at protein level	HPA052799			Uncertain	Plasma membrane	Pancreatic cancer:1.77e-4 (favourable), Renal cancer:7.09e-4 (unfavourable)	Expressed in all	Tissue enriched	7	adipose tissue: 378.5	breast: 52.5	Group enriched	6	ASC diff: 82.6;THP-1: 121.6
SERPINB6	Down	CAP, DFNB91, PI6, PTI	ENSG00000124570	Serpin family B member 6	6	2948159-2972165	Disease related genes, Plasma proteins, Predicted intracellular proteins	Evidence at protein level	HPA009668, HPA012736	Enhanced		Approved	Centrosome	Renal cancer:2.21e-4 (unfavourable), Ovarian cancer:4.81e-4 (favourable)	Expressed in all	Expressed in all			testis: 255.6	Mixed
OAT	Down	HOGA	ENSG00000065154	Ornithine aminotransferase	10	124397303-124418976	Disease related genes, Enzymes, Potential drug targets, Predicted intracellular proteins	Evidence at protein level	CAB033576, HPA040098, HPA064742	Enhanced		Supported	Nucleoplasm<br>Mitochondria		Expressed in all	Expressed in all			small intestine: 859.8	Mixed
F10	Down		ENSG00000126218	Coagulation factor X	13	113122814-113149529	Candidate cardiovascular disease genes, Disease related genes, Enzymes, FDA approved drug targets, Plasma proteins, Predicted secreted proteins	Evidence at protein level						Pancreatic cancer:1.82e-5 (favourable), Renal cancer:5.14e-5 (unfavourable)	Tissue enriched	Tissue enhanced		liver: 67.5	cervix, uterine: 51.6	Cell line enhanced		BJ: 12.5;Hep G2: 40.8;SH-SY5Y: 30.0
RGS2	Down	G0S8	ENSG00000116741	Regulator of G-protein signaling 2	1	192809039-192812283	Plasma proteins, Predicted intracellular proteins	Evidence at protein level	HPA013385			Approved	Cytosol	Renal cancer:2.90e-5 (unfavourable), Breast cancer:2.43e-4 (favourable), Stomach cancer:3.56e-4 (unfavourable)	Expressed in all	Expressed in all			smooth muscle: 749.0	Cell line enhanced		hTCEpi: 101.7;PC-3: 208.8
2018-09-09	Down	AF17q25, KIAA0991, MSF, MSF1, PNUTL4, SeptD1	ENSG00000184640	Septin 9	17	77280569-77500596	Cancer-related genes, Disease related genes, Plasma proteins, Predicted intracellular proteins, Predicted secreted proteins	Evidence at protein level	HPA042564, HPA050627	Approved		Enhanced	Actin filaments	Liver cancer:1.61e-5 (unfavourable)	Expressed in all	Expressed in all			lymph node: 268.9	Expressed in all
PHF20	Down	C20orf104, dJ1121G12.1, TDRD20A	ENSG00000025293	PHD finger protein 20	20	35771974-35950381	Cancer-related genes, Plasma proteins, Predicted intracellular proteins	Evidence at protein level	HPA029619, HPA029620, HPA029621	Approved		Supported	Nucleoplasm<br>Nuclear membrane<br>Cytosol	Liver cancer:2.49e-4 (unfavourable)	Expressed in all	Expressed in all			cerebral cortex: 22.4	Expressed in all
CYP2D6	Down	CPD6, CYP2D, CYP2D7AP, CYP2D7BP, CYP2D7P2, CYP2D8P2, CYP2DL1, P450-DB1, P450C2D	ENSG00000100197	Cytochrome P450 family 2 subfamily D member 6	22	42126499-42130906	Enzymes, Predicted intracellular proteins, Predicted membrane proteins	Evidence at protein level	HPA045223	Enhanced		Approved	Golgi apparatus		Tissue enriched	Group enriched	5	duodenum: 3.7;liver: 10.0;small intestine: 13.0	testis: 1.7	Cell line enhanced		Hep G2: 1.2;HMC-1: 2.2;REH: 1.4;U-266/70: 1.3
S100A11	Down	S100C	ENSG00000163191	S100 calcium binding protein A11	1	152032506-152047907	Plasma proteins, Predicted intracellular proteins	Evidence at protein level	CAB034320, HPA042745	Enhanced				Renal cancer:3.24e-6 (unfavourable), Liver cancer:3.64e-5 (unfavourable)	Expressed in all	Expressed in all			esophagus: 2721.4	Expressed in all
TTC9	Down	KIAA0227, TTC9A	ENSG00000133985	Tetratricopeptide repeat domain 9	14	70641787-70675360	Predicted intracellular proteins	Evidence at protein level						Renal cancer:2.10e-8 (favourable), Endometrial cancer:1.82e-5 (favourable)	Expressed in all	Tissue enhanced		esophagus: 44.6	fallopian tube: 15.9	Cell line enhanced		A-431: 15.5;RH-30: 20.2;SK-BR-3: 26.6
PRKCSH	Down	G19P1, GIIB, PCLD, PLD1, VASAP-60	ENSG00000130175	Protein kinase C substrate 80K-H	19	11435288-11450968	Disease related genes, Plasma proteins, Predicted secreted proteins	Evidence at protein level	CAB004465, HPA041940, HPA043560	Enhanced		Enhanced	Endoplasmic reticulum	Renal cancer:7.69e-4 (unfavourable)	Expressed in all	Expressed in all			ovary: 237.6	Expressed in all
C1QTNF4	Down	CTRP4, ZACRP4	ENSG00000172247	C1q and tumor necrosis factor related protein 4	11	47589664-47594659	Predicted secreted proteins	Evidence at protein level	HPA041032	Approved					Mixed	Tissue enriched	5	cerebral cortex: 28.2	parathyroid gland: 5.2	Cell line enriched	6	REH: 10.4
BLVRB	Up	FLR, SDR43U1	ENSG00000090013	Biliverdin reductase B	19	40447789-40465840	Enzymes, FDA approved drug targets, Plasma proteins, Predicted intracellular proteins, Predicted secreted proteins	Evidence at protein level	HPA041698, HPA041937	Enhanced		Supported	Nucleoplasm<br>Plasma membrane<br>Cytosol	Pancreatic cancer:3.90e-4 (unfavourable)	Expressed in all	Expressed in all			bone marrow: 338.3	Cell line enhanced		A549: 442.0;K-562: 413.4
RELN	Down	PRO1598, RL	ENSG00000189056	Reelin	7	103471784-103989516	Disease related genes, Plasma proteins, Predicted intracellular proteins, Predicted secreted proteins	Evidence at protein level	HPA046512			Approved	Plasma membrane<br>Focal adhesion sites		Tissue enhanced	Tissue enhanced		liver: 17.8	cerebral cortex: 7.3	Cell line enhanced		Hep G2: 43.5;PC-3: 11.6;SCLC-21H: 17.5;SH-SY5Y: 17.2;TIME: 29.6
SLC10A2	Down	ASBT, ISBT	ENSG00000125255	Solute carrier family 10 member 2	13	103043998-103066846	Disease related genes, Potential drug targets, Predicted membrane proteins, Transporters	Evidence at protein level	HPA004795	Approved				Renal cancer:5.78e-5 (favourable)	Tissue enriched	Group enriched	31	duodenum: 21.0;kidney: 15.4;small intestine: 51.4	gallbladder: 0.9	Not detected
KRT18	Up		ENSG00000111057	Keratin 18	12	52948871-52952901	Cancer-related genes, Disease related genes, Predicted intracellular proteins	Evidence at protein level	CAB000008, CAB000030, HPA001605	Enhanced		Enhanced	Cytosol	Pancreatic cancer:1.78e-4 (unfavourable), Lung cancer:5.06e-4 (unfavourable)	Expressed in all	Mixed			placenta: 658.9	Cell line enhanced		A549: 5013.4;CACO-2: 5077.2;CAPAN-2: 3861.0;MCF7: 6322.5
SLC28A2	Down	CNT2, HCNT2, HsT17153, SPNT1	ENSG00000137860	Solute carrier family 28 member 2	15	45252230-45277845	Predicted membrane proteins, Transporters	Evidence at protein level	HPA046068, HPA055623	Enhanced					Tissue enhanced	Tissue enhanced		duodenum: 64.9;rectum: 37.1;small intestine: 97.9	stomach: 21.0	Not detected
ALDOB	Down		ENSG00000136872	Aldolase, fructose-bisphosphate B	9	101420578-101435823	Cancer-related genes, Disease related genes, Enzymes, Plasma proteins, Potential drug targets, Predicted intracellular proteins	Evidence at protein level	HPA002198, CAB020827	Enhanced					Tissue enriched	Group enriched	23	duodenum: 3705.7;kidney: 6574.8;liver: 5092.2;small intestine: 5611.2	gallbladder: 231.1	Cell line enhanced		BEWO: 16.8;NB-4: 10.8;RPMI-8226: 13.6;SH-SY5Y: 17.3
PARL	Down	PRO2207, PSARL, PSARL1, RHBDS1	ENSG00000175193	Presenilin associated rhomboid like	3	183829271-183884933	Enzymes, Predicted intracellular proteins, Predicted membrane proteins, Transporters	Evidence at protein level	HPA019545	Approved		Approved	Mitochondria	Urothelial cancer:9.11e-5 (favourable)	Expressed in all	Expressed in all			epididymis: 71.1	Expressed in all
SELENBP1	Down	hSBP, hSP56, LPSB	ENSG00000143416	Selenium binding protein 1	1	151364302-151372733	Plasma proteins, Predicted intracellular proteins	Evidence at protein level	HPA005741, CAB008366, HPA011731	Enhanced		Supported	Nucleoli	Head and neck cancer:6.63e-4 (favourable)	Expressed in all	Expressed in all			rectum: 488.9	Cell line enhanced		ASC diff: 97.2;HEL: 100.3;SK-BR-3: 194.4
SERTAD1	Up	SEI1, TRIP-Br1	ENSG00000197019	SERTA domain containing 1	19	40421592-40426025	Predicted intracellular proteins	Evidence at protein level	HPA063323			Approved	Nucleoplasm<br>Golgi apparatus		Expressed in all	Expressed in all			gallbladder: 19.6	Mixed
GFPT2	Down	GFAT2	ENSG00000131459	Glutamine-fructose-6-phosphate transaminase 2	5	180300690-180353387	Enzymes, Predicted intracellular proteins, Predicted membrane proteins, Predicted secreted proteins	Evidence at protein level	HPA056892, HPA059910	Uncertain		Supported	Vesicles	Renal cancer:2.58e-14 (unfavourable), Lung cancer:2.95e-4 (unfavourable), Thyroid cancer:3.47e-4 (unfavourable), Cervical cancer:9.09e-4 (unfavourable)	Expressed in all	Tissue enhanced		adipose tissue: 90.9	appendix: 25.7	Cell line enhanced		ASC TERT1: 138.7;hTEC/SVTERT24-B: 242.9;U-87 MG: 409.1
ACADL	Down	ACAD4, LCAD	ENSG00000115361	Acyl-CoA dehydrogenase, long chain	2	210187939-210225491	Disease related genes, Enzymes, Potential drug targets, Predicted intracellular proteins	Evidence at protein level	HPA011990	Enhanced	Supported			Renal cancer:1.58e-11 (favourable)	Group enriched	Tissue enhanced		thyroid gland: 32.0	prostate: 27.0	Cell line enhanced		HAP1: 1.6;HeLa: 2.5;RPTEC TERT1: 2.5;U-2 OS: 1.9
GRB14	Down		ENSG00000115290	Growth factor receptor bound protein 14	2	164492812-164621848	Predicted intracellular proteins	Evidence at protein level	CAB022294, HPA035052, HPA035053	Uncertain		Approved	Nucleoplasm<br>Cytosol		Mixed	Tissue enhanced		epididymis: 6.1;kidney: 6.2;liver: 6.6	testis: 4.3	Cell line enhanced		HUVEC TERT2: 7.9;RPTEC TERT1: 5.9;TIME: 9.9
SMAD4	Up	DPC4, MADH4	ENSG00000141646	SMAD family member 4	18	51028394-51085045	Cancer-related genes, Disease related genes, Predicted intracellular proteins, Transcription factors	Evidence at protein level	HPA019154	Approved		Supported	Nucleoplasm<br>Centrosome<br>Cytosol	Renal cancer:1.92e-5 (favourable)	Expressed in all	Expressed in all			parathyroid gland: 39.3	Expressed in all
CXCL1	Up	FSP, GRO1, GROa, MGSA, MGSA-a, NAP-3, SCYB1	ENSG00000163739	C-X-C motif chemokine ligand 1	4	73869393-73871242	Cancer-related genes, Plasma proteins, Predicted secreted proteins	Evidence at protein level						Renal cancer:1.60e-4 (unfavourable), Liver cancer:2.91e-4 (unfavourable), Cervical cancer:7.23e-4 (unfavourable), Breast cancer:7.83e-4 (favourable)	Expressed in all	Tissue enhanced		cervix, uterine: 178.6;spleen: 112.8	urinary bladder: 92.0	Group enriched	7	BJ hTERT+: 658.8;EFO-21: 1914.4;RPTEC TERT1: 559.0
MALSU1	Down	C7orf30, mtRsfA	ENSG00000156928	Mitochondrial assembly of ribosomal large subunit 1	7	23298739-23311729	Predicted secreted proteins	Evidence at protein level	HPA020487, HPA052210	Approved		Enhanced	Mitochondria	Head and neck cancer:9.71e-4 (unfavourable)	Expressed in all	Mixed			thyroid gland: 5.2	Expressed in all
S100A3	Down	S100E	ENSG00000188015	S100 calcium binding protein A3	1	153547329-153549372	Predicted intracellular proteins	Evidence at protein level	HPA042674, HPA056140	Approved		Enhanced	Nucleoli<br>Cytosol	Renal cancer:1.61e-6 (unfavourable)	Expressed in all	Tissue enhanced		lung: 19.9;skin: 17.3	esophagus: 7.5	Cell line enhanced		A549: 71.3;U-2197: 41.8
TOB1	Down	APRO5, TOB, TROB, TROB1	ENSG00000141232	Transducer of ERBB2, 1	17	50862223-50867978	Predicted intracellular proteins	Evidence at protein level	HPA047839	Approved		Approved	Nucleoplasm<br>Vesicles	Pancreatic cancer:5.04e-5 (unfavourable), Prostate cancer:3.37e-4 (unfavourable)	Expressed in all	Expressed in all			adrenal gland: 278.7	Expressed in all
MBOAT1	Down	dJ434O11.1, LPEAT1, MGC44669, OACT1	ENSG00000172197	Membrane bound O-acyltransferase domain containing 1	6	20102145-20212399	Enzymes, Predicted membrane proteins	Evidence at protein level	HPA052996			Approved	Mitochondria	Pancreatic cancer:9.15e-4 (unfavourable)	Expressed in all	Mixed			fallopian tube: 55.7	Cell line enhanced		HaCaT: 55.4;HEL: 47.2
HSD17B2	Down	HSD17, SDR9C2	ENSG00000086696	Hydroxysteroid 17-beta dehydrogenase 2	16	82035004-82098534	Enzymes, Plasma proteins, Predicted intracellular proteins, Predicted membrane proteins	Evidence at protein level	HPA021826, HPA050235	Enhanced		Approved	Endoplasmic reticulum	Urothelial cancer:3.83e-4 (favourable)	Tissue enhanced	Tissue enhanced		duodenum: 430.9;placenta: 552.6	small intestine: 199.4	Cell line enhanced		BJ hTERT+: 47.0;Hep G2: 32.2;RT4: 77.0;TIME: 44.0
TMEM140	Up	FLJ11000	ENSG00000146859	Transmembrane protein 140	7	135148072-135166215	Predicted membrane proteins	Evidence at protein level							Expressed in all	Expressed in all			spleen: 38.1	Mixed
RARB	Down	HAP, NR1B2, RRB2	ENSG00000077092	Retinoic acid receptor beta	3	25174332-25597932	Cancer-related genes, Disease related genes, FDA approved drug targets, Nuclear receptors, Predicted intracellular proteins, Transcription factors	Evidence at protein level	CAB002617, HPA004174	Enhanced		Enhanced	Nucleoplasm	Renal cancer:3.43e-5 (favourable)	Expressed in all	Mixed			placenta: 20.6	Cell line enhanced		HEK93: 14.7;HUVEC TERT2: 11.2;WM-115: 36.1
AK4	Down	AK3, AK3L1	ENSG00000162433	Adenylate kinase 4	1	65147549-65232145	Enzymes, Predicted intracellular proteins, Predicted secreted proteins	Evidence at protein level	HPA042753, HPA049461	Enhanced		Supported	Mitochondria	Pancreatic cancer:4.34e-5 (unfavourable), Cervical cancer:4.17e-4 (unfavourable), Renal cancer:4.36e-4 (unfavourable), Stomach cancer:4.87e-4 (unfavourable), Head and neck cancer:8.83e-4 (unfavourable)	Expressed in all	Tissue enhanced		kidney: 190.7	liver: 53.7	Cell line enhanced		Hep G2: 141.9
FAR1	Down	FLJ22728, MLSTD2, SDR10E1	ENSG00000197601	Fatty acyl-CoA reductase 1	11	13668670-13732346	Disease related genes, Enzymes, Potential drug targets, Predicted intracellular proteins, Predicted membrane proteins	Evidence at protein level	HPA017322	Approved		Enhanced	Peroxisomes	Colorectal cancer:2.27e-4 (favourable)	Expressed in all	Expressed in all			parathyroid gland: 58.9	Mixed
KBTBD2	Up	BKLHD1, DKFZP566C134	ENSG00000170852	Kelch repeat and BTB domain containing 2	7	32868172-32894131	Predicted intracellular proteins	Evidence at protein level	HPA021133	Uncertain		Approved	Nucleus<br>Nucleoli fibrillar center	Cervical cancer:1.89e-4 (unfavourable), Liver cancer:5.69e-4 (unfavourable)	Expressed in all	Expressed in all			gallbladder: 38.6	Expressed in all
MRPS27	Down	KIAA0264	ENSG00000113048	Mitochondrial ribosomal protein S27	5	72219409-72320646	Predicted intracellular proteins, Ribosomal proteins	Evidence at protein level	HPA071751	Approved					Expressed in all	Expressed in all			thyroid gland: 59.5	Expressed in all
GDF15	Up	MIC-1, MIC1, NAG-1, PDF, PLAB, PTGFB	ENSG00000130513	Growth differentiation factor 15	19	18374731-18389176	Cancer-related genes, Plasma proteins, Predicted intracellular proteins, Predicted secreted proteins	Evidence at protein level	HPA011191, CAB062554, HPA070957	Enhanced		Enhanced	Golgi apparatus		Expressed in all	Tissue enhanced		placenta: 122.1;prostate: 74.5	kidney: 41.6	Cell line enhanced		BEWO: 401.5;HHSteC: 474.6
BHMT	Down	BHMT1	ENSG00000145692	Betaine--homocysteine S-methyltransferase	5	79111779-79132290	Enzymes, Plasma proteins, Predicted intracellular proteins	Evidence at protein level	HPA038285, HPA058310	Enhanced		Supported	Cytosol	Liver cancer:7.32e-4 (favourable)	Tissue enhanced	Group enriched	225	kidney: 788.8;liver: 563.6	urinary bladder: 3.0	Cell line enhanced		Hep G2: 2.4;NTERA-2: 1.4;SCLC-21H: 1.1
DSG2	Down	CDHF5	ENSG00000046604	Desmoglein 2	18	31498043-31549008	Disease related genes, Plasma proteins, Predicted membrane proteins, Predicted secreted proteins	Evidence at protein level	HPA004896, CAB025122	Enhanced		Enhanced	Plasma membrane<br>Cell Junctions	Renal cancer:3.14e-10 (favourable), Pancreatic cancer:4.94e-5 (unfavourable), Lung cancer:2.43e-4 (unfavourable), Head and neck cancer:5.63e-4 (unfavourable), Colorectal cancer:7.81e-4 (favourable), Cervical cancer:8.22e-4 (unfavourable)	Expressed in all	Tissue enhanced		parathyroid gland: 251.3	rectum: 106.9	Cell line enhanced		HaCaT: 233.0;hTERT-HME1: 159.3
RBP4	Down		ENSG00000138207	Retinol binding protein 4	10	93591687-93601744	Cancer-related genes, Disease related genes, Plasma proteins, Predicted intracellular proteins, Predicted secreted proteins	Evidence at protein level	HPA001641, CAB004555	Supported				Liver cancer:1.74e-8 (favourable), Endometrial cancer:1.50e-4 (unfavourable)	Tissue enriched	Tissue enriched	10	liver: 6109.2	adipose tissue: 630.9	Cell line enhanced		CACO-2: 219.3;Hep G2: 755.1;PC-3: 113.0
C8orf37	Down	BBS21, CORD16, FLJ30600, RP64	ENSG00000156172	Chromosome 8 open reading frame 37	8	95244919-95269201	Disease related genes, Predicted intracellular proteins	Evidence at protein level	HPA024198	Approved		Approved	Plasma membrane<br>Cell Junctions<br>Cytosol	Endometrial cancer:4.63e-4 (unfavourable)	Expressed in all	Mixed			fallopian tube: 6.3	Mixed
ARG2	Down		ENSG00000081181	Arginase 2	14	67619798-67651720	Cancer-related genes, Enzymes, Predicted intracellular proteins	Evidence at protein level	HPA000663, CAB009435	Enhanced		Supported	Mitochondria		Expressed in all	Tissue enhanced		parathyroid gland: 94.0;prostate: 161.0;thyroid gland: 157.2	kidney: 63.4	Cell line enhanced		HAP1: 54.8
TRADD	Down	Hs.89862	ENSG00000102871	TNFRSF1A associated via death domain	16	67154180-67160298	Predicted intracellular proteins	Evidence at protein level	CAB004602, HPA071341	Enhanced		Approved	Cytosol	Endometrial cancer:1.40e-4 (favourable)	Expressed in all	Mixed			spleen: 17.6	Mixed
SPC24	Down	FLJ90806, SPBC24	ENSG00000161888	SPC24, NDC80 kinetochore complex component	19	11131520-11155808	Predicted intracellular proteins	Evidence at protein level	HPA051234	Approved		Supported	Nucleus<br>Nucleoli	Renal cancer:0.00e+0 (unfavourable), Pancreatic cancer:1.22e-4 (unfavourable), Liver cancer:1.46e-4 (unfavourable), Cervical cancer:3.59e-4 (favourable)	Expressed in all	Mixed			bone marrow: 16.6	Mixed
HTR1B	Down	5-HT1B, 5-HT1DB, HTR1D2, S12	ENSG00000135312	5-hydroxytryptamine receptor 1B	6	77461753-77463773	FDA approved drug targets, G-protein coupled receptors, Predicted membrane proteins, Transporters	Evidence at protein level	HPA028808	Enhanced		Uncertain	Plasma membrane		Mixed	Tissue enhanced		placenta: 10.0;stomach: 4.7	cerebral cortex: 2.4	Group enriched	16	HUVEC TERT2: 68.8;TIME: 29.9
FABP7	Down	B-FABP, BLBP	ENSG00000164434	Fatty acid binding protein 7	6	122779475-122784074	Predicted intracellular proteins	Evidence at protein level	CAB025488, HPA028825, CAB058697	Enhanced				Renal cancer:1.65e-6 (unfavourable), Breast cancer:2.49e-4 (favourable)	Group enriched	Group enriched	13	breast: 33.1;cerebral cortex: 102.3	skin: 5.2	Group enriched	8	AF22: 75.1;U-251 MG: 17.6;WM-115: 45.7
HMGCS2	Up		ENSG00000134240	3-hydroxy-3-methylglutaryl-CoA synthase 2	1	119747996-119768905	Disease related genes, Enzymes, Plasma proteins, Potential drug targets, Predicted intracellular proteins	Evidence at protein level	HPA027423, HPA027442, CAB032906	Enhanced		Supported	Mitochondria	Liver cancer:2.43e-7 (favourable), Renal cancer:3.43e-5 (favourable), Ovarian cancer:2.17e-4 (favourable)	Tissue enhanced	Tissue enhanced		liver: 1270.5	colon: 363.4	Cell line enriched	15	RT4: 161.6
TM4SF4	Down	il-TMP	ENSG00000169903	Transmembrane 4 L six family member 4	3	149473974-149503281	Predicted membrane proteins, Transporters	Evidence at protein level	HPA046430	Enhanced		Approved	Plasma membrane<br>Cytosol		Group enriched	Group enriched	34	duodenum: 579.6;gallbladder: 1319.6;liver: 346.9;small intestine: 504.0	stomach: 20.2	Group enriched	6	A549: 19.4;RPTEC TERT1: 24.4
DHRS3	Down	RDH17, retSDR1, Rsdr1, SDR1, SDR16C1	ENSG00000162496	Dehydrogenase/reductase 3	1	12567910-12617731	Enzymes, Predicted intracellular proteins, Predicted membrane proteins	Evidence at protein level	HPA010844	Supported		Approved	Nucleoli<br>Mitochondria	Thyroid cancer:2.65e-4 (favourable)	Expressed in all	Expressed in all			adipose tissue: 99.9	Cell line enhanced		CAPAN-2: 219.3;WM-115: 228.2
RBL1	Down	cp107, p107, PRB1	ENSG00000080839	RB transcriptional corepressor like 1	20	36996349-37095995	Cancer-related genes, Plasma proteins, Predicted intracellular proteins, Predicted membrane proteins	Evidence at protein level	HPA054962, HPA056525	Enhanced		Enhanced	Nucleoplasm	Renal cancer:2.52e-6 (unfavourable)	Expressed in all	Mixed			bone marrow: 9.2	Expressed in all
AGRN	Down	AGRIN	ENSG00000188157	Agrin	1	1020123-1056118	Disease related genes, Plasma proteins, Predicted intracellular proteins, Predicted membrane proteins, Predicted secreted proteins	Evidence at protein level	HPA040090	Approved		Supported	Plasma membrane<br>Cytosol	Liver cancer:4.62e-4 (unfavourable)	Expressed in all	Expressed in all			cerebral cortex: 33.2	Cell line enhanced		EFO-21: 223.9
KANSL1	Down	CENP-36, DKFZP727C091, KIAA1267, MSL1v1, NSL1	ENSG00000120071	KAT8 regulatory NSL complex subunit 1	17	46029916-46225389	Predicted intracellular proteins	Evidence at protein level	HPA006874, HPA007208	Approved		Supported	Nucleoplasm	Liver cancer:3.74e-4 (unfavourable)	Expressed in all	Expressed in all			testis: 32.4	Mixed
ASPDH	Down		ENSG00000204653	Aspartate dehydrogenase domain containing	19	50511600-50514690	Enzymes, Predicted intracellular proteins	Evidence at protein level	HPA042631, HPA042654	Approved					Tissue enriched	Tissue enhanced		cerebral cortex: 17.9;kidney: 27.9;liver: 34.6	duodenum: 6.9	Cell line enhanced		HEK93: 12.4;MOLT-4: 13.3;SH-SY5Y: 9.8
FN1	Down	CIG, FINC, GFND2, LETS, MSF	ENSG00000115414	Fibronectin 1	2	215360440-215436172	Cancer-related genes, Candidate cardiovascular disease genes, Disease related genes, FDA approved drug targets, Plasma proteins, Predicted intracellular proteins, Predicted secreted proteins	Evidence at protein level	CAB000126, HPA027066	Enhanced				Renal cancer:3.44e-8 (unfavourable), Stomach cancer:8.82e-5 (unfavourable), Urothelial cancer:3.33e-4 (unfavourable)	Expressed in all	Tissue enhanced		placenta: 4284.3	lung: 1167.5	Cell line enhanced		ASC TERT1: 24376.9;HSkMC: 11926.5;hTERT-HME1: 7509.7
GABARAP	Down	ATG8A, MM46	ENSG00000170296	GABA type A receptor-associated protein	17	7240014-7242770	Predicted intracellular proteins, Transporters	Evidence at protein level	HPA065883			Approved	Vesicles	Pancreatic cancer:9.52e-5 (favourable)	Expressed in all	Expressed in all			epididymis: 763.1	Expressed in all
PIKFYVE	Down	FAB1, KIAA0981, MGC40423, p235, PIKfyve, PIP5K, PIP5K3, ZFYVE29	ENSG00000115020	Phosphoinositide kinase, FYVE-type zinc finger containing	2	208266267-208358751	Disease related genes, Enzymes, Potential drug targets, Predicted intracellular proteins	Evidence at protein level	HPA042604	Uncertain		Uncertain	Nuclear speckles	Head and neck cancer:6.81e-4 (favourable)	Expressed in all	Expressed in all			testis: 25.8	Expressed in all
MAN1B1	Up	ERManI, MANA-ER, MRT15	ENSG00000177239	Mannosidase alpha class 1B member 1	9	137086927-137109187	Disease related genes, Enzymes, Plasma proteins, Potential drug targets, Predicted intracellular proteins, Predicted membrane proteins	Evidence at protein level	HPA051516	Approved		Uncertain	Vesicles	Liver cancer:1.45e-4 (unfavourable)	Expressed in all	Expressed in all			fallopian tube: 33.4	Expressed in all
IGF2R	Down	CD222, CI-M6PR, CI-MPR, CIMPR, M6P-R, MPR1, MPR300, MPRI	ENSG00000197081	Insulin like growth factor 2 receptor	6	159969099-160113507	Cancer-related genes, CD markers, Plasma proteins, Predicted intracellular proteins, Predicted membrane proteins	Evidence at protein level	CAB009661, HPA011332	Supported		Enhanced	Golgi apparatus<br>Vesicles	Cervical cancer:2.92e-5 (unfavourable), Breast cancer:3.01e-4 (unfavourable), Urothelial cancer:6.08e-4 (unfavourable)	Expressed in all	Expressed in all			parathyroid gland: 50.5	Expressed in all
FMO3	Down		ENSG00000007933	Flavin containing monooxygenase 3	1	171090877-171117819	Disease related genes, Enzymes, Potential drug targets, Predicted membrane proteins, Predicted secreted proteins	Evidence at protein level	HPA013750	Enhanced				Lung cancer:5.60e-5 (favourable), Renal cancer:1.13e-4 (unfavourable), Liver cancer:3.46e-4 (favourable)	Tissue enriched	Tissue enriched	24	liver: 556.7	fallopian tube: 22.8	Group enriched	13	ASC diff: 23.4;ASC TERT1: 17.9;HSkMC: 5.1
ST3GAL6	Down	SIAT10, ST3GALVI	ENSG00000064225	ST3 beta-galactoside alpha-2,3-sialyltransferase 6	3	98732236-98821201	Predicted intracellular proteins, Predicted membrane proteins	Evidence at protein level	HPA018792	Approved					Tissue enhanced	Mixed			liver: 28.4	Cell line enhanced		RPMI-8226: 65.1;SK-MEL-30: 85.2
TLK2	Down	MGC44450, PKU-ALPHA	ENSG00000146872	Tousled like kinase 2	17	62458658-62615481	Enzymes, Plasma proteins, Predicted intracellular proteins	Evidence at protein level						Liver cancer:9.40e-4 (unfavourable)	Expressed in all	Expressed in all			testis: 96.2	Expressed in all
FMO1	Down		ENSG00000010932	Flavin containing monooxygenase 1	1	171248471-171285978	Enzymes, Predicted membrane proteins	Evidence at protein level	HPA023680	Uncertain				Renal cancer:2.81e-4 (favourable)	Tissue enriched	Tissue enriched	9	kidney: 203.2	small intestine: 22.8	Cell line enriched	8	HSkMC: 14.8
CH25H	Up		ENSG00000138135	Cholesterol 25-hydroxylase	10	89205629-89207314	Enzymes, Predicted membrane proteins	Evidence at protein level							Expressed in all	Mixed			gallbladder: 23.0	Cell line enhanced		ASC diff: 6.0;fHDF/TERT166: 25.5;HSkMC: 6.0
ST6GAL1	Down	SIAT1	ENSG00000073849	ST6 beta-galactoside alpha-2,6-sialyltransferase 1	3	186930485-187078553	Enzymes, Predicted intracellular proteins, Predicted secreted proteins	Evidence at protein level	CAB015018, CAB016122	Supported					Expressed in all	Expressed in all			liver: 270.5	Cell line enhanced		U-266/70: 590.1;U-266/84: 742.8;U-698: 257.3
FILIP1L	Down	DOC-1, GIP130	ENSG00000168386	Filamin A interacting protein 1 like	3	99830141-100114513	Predicted intracellular proteins	Evidence at protein level	HPA043133	Approved		Approved	Plasma membrane	Renal cancer:9.40e-4 (unfavourable)	Expressed in all	Mixed			smooth muscle: 217.1	Cell line enhanced		HDLM-2: 74.0;TIME: 118.7
MAP3K7CL	Down	C21orf7, TAK1L, TAKL, TAKL-1, TAKL-2, TAKL-4	ENSG00000156265	MAP3K7 C-terminal like	21	29077471-29175889	Predicted intracellular proteins	Evidence at protein level	HPA030079, HPA042439	Uncertain		Approved	Nucleoplasm	Renal cancer:8.31e-6 (unfavourable)	Expressed in all	Mixed			heart muscle: 17.9	Cell line enhanced		HBF TERT88: 56.2;RH-30: 242.2
FGF21	Up		ENSG00000105550	Fibroblast growth factor 21	19	48755559-48758330	Predicted secreted proteins, RAS pathway related proteins	Evidence at protein level	HPA061286	Supported					Tissue enriched	Tissue enriched	38	liver: 6.6	thyroid gland: 0.1	Group enriched	8	HHSteC: 1.2;U-2 OS: 5.2
ATF3	Up		ENSG00000162772	Activating transcription factor 3	1	212565334-212620777	Predicted intracellular proteins, Transcription factors	Evidence at protein level	HPA001562	Approved		Enhanced	Nucleus<br>Nucleoli		Expressed in all	Expressed in all			smooth muscle: 450.5	Cell line enhanced		BEWO: 126.9
TFPI2	Up	PP5, REF1, TFPI-2	ENSG00000105825	Tissue factor pathway inhibitor 2	7	93885397-93890991	Predicted intracellular proteins, Predicted secreted proteins	Evidence at protein level	CAB010142, HPA049158	Enhanced				Breast cancer:8.33e-7 (favourable), Endometrial cancer:5.42e-4 (favourable), Renal cancer:8.53e-4 (unfavourable)	Expressed in all	Tissue enriched	23	placenta: 1208.2	ovary: 52.0	Cell line enhanced		EFO-21: 1987.5;hTEC/SVTERT24-B: 1055.6;U-138 MG: 999.0;U-2197: 850.7;U-87 MG: 1680.0
IL1RL1	Down	DER4, FIT-1, IL33R, ST2, ST2L, ST2V, T1	ENSG00000115602	Interleukin 1 receptor like 1	2	102311502-102352037	Candidate cardiovascular disease genes, Plasma proteins, Predicted intracellular proteins, Predicted membrane proteins, Predicted secreted proteins	Evidence at protein level	HPA007406, HPA007917	Uncertain		Approved	Vesicles		Tissue enhanced	Tissue enriched	12	placenta: 289.6	gallbladder: 23.7	Group enriched	6	HHSteC: 206.0;HMC-1: 327.3;HUVEC TERT2: 154.2
RAB12	Down		ENSG00000206418	RAB12, member RAS oncogene family	18	8609445-8639381	Predicted intracellular proteins	Evidence at protein level	HPA040727	Approved		Approved	Vesicles		Expressed in all	Expressed in all			skeletal muscle: 67.4	Expressed in all
FCGR2C	Down
RAVER2	Down	FLJ10770, KIAA1579	ENSG00000162437	Ribonucleoprotein, PTB binding 2	1	64745095-64833232	Predicted intracellular proteins	Evidence at protein level	HPA045785	Approved		Approved	Nucleoplasm	Renal cancer:5.14e-6 (favourable)	Expressed in all	Mixed			rectum: 29.4	Mixed
RBP1	Down	CRABP-I, CRBP, CRBP1, CRBPI, RBPC	ENSG00000114115	Retinol binding protein 1	3	139517434-139539829	Predicted intracellular proteins	Evidence at protein level	HPA007338, CAB018603, CAB019276	Enhanced		Approved	Nucleoplasm<br>Cytosol		Expressed in all	Tissue enhanced		fallopian tube: 634.8;ovary: 1297.7	adrenal gland: 376.4	Cell line enriched	6	SH-SY5Y: 887.3
TTC25	Down	DKFZP434H0115	ENSG00000204815	Tetratricopeptide repeat domain 25	17	41930635-41965651	Disease related genes, Predicted intracellular proteins	Evidence at protein level	HPA023908	Enhanced					Mixed	Group enriched	8	fallopian tube: 47.3;testis: 70.5	parathyroid gland: 7.4	Cell line enhanced		SCLC-21H: 4.9;U-87 MG: 4.8
ATL3	Down	DKFZP564J0863	ENSG00000184743	Atlastin GTPase 3	11	63624087-63671921	Disease related genes, Predicted intracellular proteins, Predicted membrane proteins	Evidence at protein level	HPA065702, HPA076616			Enhanced	Endoplasmic reticulum	Pancreatic cancer:1.04e-4 (unfavourable)	Expressed in all	Expressed in all			testis: 65.6	Mixed
IFITM2	Down	1-8D	ENSG00000185201	Interferon induced transmembrane protein 2	11	307631-315272	Predicted membrane proteins, Transporters	Evidence at protein level	HPA004337	Uncertain				Renal cancer:2.37e-9 (unfavourable)	Expressed in all	Expressed in all			appendix: 705.4	Cell line enhanced		HMC-1: 1031.9;HSkMC: 907.1
F5	Down		ENSG00000198734	Coagulation factor V	1	169514166-169586588	Candidate cardiovascular disease genes, Disease related genes, FDA approved drug targets, Plasma proteins, Predicted secreted proteins	Evidence at protein level	HPA002036	Uncertain		Approved	Golgi apparatus	Stomach cancer:3.39e-4 (unfavourable)	Tissue enriched	Group enriched	11	gallbladder: 28.4;liver: 93.7;placenta: 68.2	fallopian tube: 5.9	Cell line enriched	7	Hep G2: 22.8
STEAP4	Down	FLJ23153, STAMP2, TIARP, TNFAIP9	ENSG00000127954	STEAP4 metalloreductase	7	88270892-88306891	Predicted membrane proteins, Transporters	Evidence at protein level	HPA075871			Supported	Golgi apparatus	Liver cancer:2.97e-4 (favourable), Stomach cancer:5.77e-4 (unfavourable)	Tissue enhanced	Expressed in all			adipose tissue: 130.7	Group enriched	6	HSkMC: 88.7;SiHa: 126.7;U-2197: 154.7
TMCC1	Down	KIAA0779	ENSG00000172765	Transmembrane and coiled-coil domain family 1	3	129647792-129893576	Predicted intracellular proteins, Predicted membrane proteins	Evidence at protein level	HPA053894	Uncertain				Renal cancer:1.77e-6 (unfavourable), Pancreatic cancer:1.87e-4 (unfavourable), Liver cancer:9.15e-4 (unfavourable)	Expressed in all	Expressed in all			testis: 25.2	Expressed in all
ANKLE2	Down	KIAA0692, Lem4, LEMD7	ENSG00000176915	Ankyrin repeat and LEM domain containing 2	12	132725503-132761888	Disease related genes, Predicted intracellular proteins, Predicted membrane proteins	Evidence at protein level	HPA003602, HPA074838	Uncertain		Supported	Endoplasmic reticulum<br>Plasma membrane	Renal cancer:1.90e-8 (unfavourable), Liver cancer:3.97e-6 (unfavourable)	Expressed in all	Expressed in all			testis: 80.4	Expressed in all
ACP1	Down	HAAP, LMW-PTP, LMWPTP	ENSG00000143727	Acid phosphatase 1, soluble	2	264140-278283	Enzymes, Plasma proteins, Predicted intracellular proteins	Evidence at protein level	HPA016754	Approved		Approved	Nucleus<br>Cytosol	Liver cancer:6.67e-6 (unfavourable), Melanoma:3.04e-4 (unfavourable)	Expressed in all	Expressed in all			adrenal gland: 128.8	Expressed in all
FMNL1	Down	C17orf1, C17orf1B, FMNL	ENSG00000184922	Formin like 1	17	45221444-45247320	Predicted intracellular proteins, Predicted membrane proteins	Evidence at protein level	HPA008129, HPA028288	Enhanced		Approved	Cytosol	Renal cancer:4.23e-8 (unfavourable)	Expressed in all	Expressed in all			bone marrow: 175.0	Cell line enhanced		Karpas-707: 137.1;MOLT-4: 110.5;U-266/70: 120.6
RBBP8NL	Down	C20orf151, dJ908M14.3	ENSG00000130701	RBBP8 N-terminal like	20	62410237-62427533	Predicted intracellular proteins	Evidence at protein level	HPA042627	Uncertain				Urothelial cancer:6.91e-4 (favourable)	Mixed	Tissue enhanced		small intestine: 5.2	duodenum: 4.5	Cell line enhanced		BEWO: 17.9;CACO-2: 22.7;MCF7: 8.7;SK-BR-3: 9.3
BLZF1	Down	JEM-1	ENSG00000117475	Basic leucine zipper nuclear factor 1	1	169367970-169396540	Predicted intracellular proteins	Evidence at protein level	HPA025703, HPA027331, HPA067113	Supported		Supported	Nucleus<br>Golgi apparatus	Renal cancer:2.33e-4 (unfavourable)	Expressed in all	Expressed in all			testis: 58.3	Expressed in all
ACSM1	Down	BUCS1, MACS1	ENSG00000166743	Acyl-CoA synthetase medium-chain family member 1	16	20623237-20698890	Enzymes, Predicted intracellular proteins, Predicted membrane proteins	Evidence at protein level	HPA046291	Uncertain					Group enriched	Tissue enriched	49	breast: 298.7	prostate: 6.0	Group enriched	11	K-562: 3.2;NTERA-2: 15.6
CLPTM1L	Down	CRR9, FLJ14400	ENSG00000049656	CLPTM1 like	5	1317744-1345099	Predicted membrane proteins	Evidence at protein level	HPA014791	Approved		Approved	Endoplasmic reticulum	Liver cancer:3.75e-4 (unfavourable)	Expressed in all	Expressed in all			testis: 54.1	Expressed in all
UBE2H	Down	GID3, UBC8, UBCH	ENSG00000186591	Ubiquitin conjugating enzyme E2 H	7	129830732-129952949	Enzymes, Predicted intracellular proteins	Evidence at protein level	HPA003302	Approved		Supported	Mitochondria	Pancreatic cancer:2.33e-5 (unfavourable)	Expressed in all	Expressed in all			parathyroid gland: 94.5	Expressed in all
SOCS1	Down	Cish1, JAB, SOCS-1, SSI-1, TIP3	ENSG00000185338	Suppressor of cytokine signaling 1	16	11254405-11256179	Cancer-related genes, Predicted intracellular proteins	Evidence at protein level	CAB010355, HPA074108	Approved		Supported	Nucleoplasm<br>Cytoplasmic bodies	Renal cancer:1.08e-6 (unfavourable), Head and neck cancer:1.10e-4 (favourable)	Expressed in all	Tissue enhanced		appendix: 19.3	lymph node: 15.7	Cell line enriched	6	HDLM-2: 102.4
MACROD1	Down	LRP16	ENSG00000133315	MACRO domain containing 1	11	63998558-64166106	Disease related genes, Predicted intracellular proteins	Evidence at protein level	HPA041031, HPA071075	Uncertain		Supported	Nucleoplasm	Renal cancer:4.68e-6 (favourable), Pancreatic cancer:2.90e-4 (unfavourable)	Expressed in all	Tissue enriched	6	skeletal muscle: 106.6	kidney: 17.4	Cell line enhanced		RPMI-8226: 99.7
HMOX1	Up	bK286B10, HO-1	ENSG00000100292	Heme oxygenase 1	22	35380361-35394214	Cancer-related genes, Disease related genes, Enzymes, Potential drug targets, Predicted intracellular proteins, Predicted membrane proteins	Evidence at protein level	HPA000635, CAB017444	Enhanced		Uncertain	Golgi apparatus<br>Plasma membrane	Liver cancer:1.59e-4 (unfavourable)	Expressed in all	Expressed in all			spleen: 428.5	Cell line enhanced		BEWO: 701.9;U-138 MG: 414.7;U-87 MG: 399.9
CASP9	Down	APAF-3, ICE-LAP6, MCH6, PPP1R56	ENSG00000132906	Caspase 9	1	15490832-15526534	Cancer-related genes, Enzymes, Predicted intracellular proteins	Evidence at protein level	HPA001473, CAB004348, HPA046488	Approved		Approved	Mitochondria	Urothelial cancer:1.67e-5 (favourable), Breast cancer:5.91e-4 (favourable)	Expressed in all	Expressed in all			adrenal gland: 37.1	Expressed in all
SULT1A1	Down	P-PST, STP, STP1	ENSG00000196502	Sulfotransferase family 1A member 1	16	28605196-28623625	Enzymes, Predicted intracellular proteins	Evidence at protein level	HPA049500, HPA051051	Supported				Lung cancer:7.02e-4 (favourable)	Expressed in all	Expressed in all			duodenum: 136.6	Cell line enhanced		EFO-21: 161.0;Hep G2: 241.3
FOXO3	Down	AF6q21, FKHRL1, FOXO2, FOXO3A	ENSG00000118689	Forkhead box O3	6	108559835-108684774	Cancer-related genes, Disease related genes, Predicted intracellular proteins, Transcription factors	Evidence at protein level	CAB004074, HPA063104	Supported		Enhanced	Nucleus		Expressed in all	Expressed in all			ovary: 55.1	Expressed in all
MAB21L3	Down	C1orf161, FLJ38716	ENSG00000173212	Mab-21 like 3	1	116111755-116135240	Predicted intracellular proteins	Evidence at protein level	HPA039551, HPA046187	Uncertain		Approved	Nucleoplasm		Mixed	Group enriched	5	esophagus: 7.5;skin: 7.2	colon,kidney,rectum: 1.3	Cell line enhanced		BEWO: 3.7;EFO-21: 8.0;RT4: 10.4
SULT1B1	Down	ST1B2	ENSG00000173597	Sulfotransferase family 1B member 1	4	69721162-69787961	Plasma proteins, Predicted intracellular proteins	Evidence at protein level	HPA002107	Enhanced		Approved	Nucleoplasm<br>Golgi apparatus		Group enriched	Group enriched	5	colon: 68.9;duodenum: 99.0;rectum: 67.1;small intestine: 103.7;stomach: 41.6	appendix: 13.8	Group enriched	6	HUVEC TERT2: 92.0;TIME: 29.6;U-2197: 29.2
DPY30	Down	Cps25, HDPY-30, Saf19	ENSG00000162961	Dpy-30, histone methyltransferase complex regulatory subunit	2	31867809-32039812	Predicted intracellular proteins	Evidence at protein level	HPA043761	Supported		Enhanced	Nucleoplasm<br>Golgi apparatus	Renal cancer:4.26e-4 (unfavourable)	Expressed in all	Expressed in all			fallopian tube: 138.5	Expressed in all
CNP	Down		ENSG00000173786	2',3'-cyclic nucleotide 3' phosphodiesterase	17	41966741-41977731	Enzymes, Plasma proteins, Predicted intracellular proteins	Evidence at protein level	CAB002672, HPA023266, HPA023278, HPA023280, HPA023338	Enhanced	Supported	Enhanced	Nucleus<br>Cytosol		Expressed in all	Tissue enriched	11	cerebral cortex: 614.8	prostate: 54.9	Expressed in all
CHKA	Up	CHK, CKI	ENSG00000110721	Choline kinase alpha	11	68052859-68121444	Enzymes, Predicted intracellular proteins	Evidence at protein level	HPA024153, CAB072803	Approved		Approved	Endoplasmic reticulum	Liver cancer:7.75e-4 (unfavourable)	Expressed in all	Expressed in all			testis: 136.1	Expressed in all
CIB2	Down	DFNB48, KIP2, USH1J	ENSG00000136425	Calcium and integrin binding family member 2	15	78104606-78131544	Cancer-related genes, Disease related genes, Predicted intracellular proteins	Evidence at protein level	HPA036697	Approved	Supported			Renal cancer:6.16e-4 (favourable), Endometrial cancer:7.05e-4 (unfavourable)	Expressed in all	Mixed			testis: 31.4	Cell line enhanced		AN3-CA: 39.7;HAP1: 43.8;SCLC-21H: 46.7;SH-SY5Y: 48.9
MED6	Down	NY-REN-28	ENSG00000133997	Mediator complex subunit 6	14	70581257-70600690	Predicted intracellular proteins	Evidence at protein level	HPA030764, HPA069039	Approved		Enhanced	Nucleoplasm	Liver cancer:1.04e-4 (unfavourable), Melanoma:2.75e-4 (unfavourable)	Expressed in all	Expressed in all			lymph node: 28.6	Expressed in all
NUDT2	Down	APAH1	ENSG00000164978	Nudix hydrolase 2	9	34329506-34343713	Enzymes, Predicted intracellular proteins	Evidence at protein level	CAB004684, HPA044903, HPA058623, HPA067639	Uncertain		Enhanced	Nucleoplasm		Expressed in all	Expressed in all			epididymis: 43.6	Expressed in all
ING1	Down	p24ING1c, p33, p33ING1, p33ING1b, p47, p47ING1a	ENSG00000153487	Inhibitor of growth family member 1	13	110712736-110723339	Cancer-related genes, Disease related genes, Predicted intracellular proteins	Evidence at protein level	CAB016136, CAB017773, HPA052591	Approved		Approved	Nucleoplasm<br>Cytosol	Endometrial cancer:5.81e-4 (favourable)	Expressed in all	Expressed in all			ovary: 20.9	Expressed in all
TPM1	Down	C15orf13, CMH3	ENSG00000140416	Tropomyosin 1 (alpha)	15	63042632-63071915	Cancer-related genes, Candidate cardiovascular disease genes, Disease related genes, Plasma proteins, Predicted intracellular proteins, Predicted membrane proteins	Evidence at protein level	HPA000261, HPA009066, CAB017698, HPA047089, HPA053624	Supported		Approved	Actin filaments<br>Cytosol	Urothelial cancer:7.30e-4 (unfavourable)	Expressed in all	Expressed in all			heart muscle: 7139.0	Expressed in all
MLIP	Down	C6orf142, CIP, MGC18257	ENSG00000146147	Muscular LMNA interacting protein	6	53929982-54266280	Predicted intracellular proteins	Evidence at protein level	HPA029252, HPA046654	Approved		Approved	Nucleoplasm		Tissue enhanced	Tissue enhanced		heart muscle: 112.5;liver: 67.0;skeletal muscle: 45.7	skin: 20.6	Group enriched	7	HUVEC TERT2: 16.4;SK-MEL-30: 14.9
TNN	Down		ENSG00000120332	Tenascin N	1	175067858-175148066	Plasma proteins, Predicted secreted proteins	Evidence at protein level	CAB010907, HPA026726, HPA026764	Uncertain					Tissue enhanced	Tissue enhanced		adipose tissue: 12.4	breast: 4.1	Group enriched	11	AF22: 5.6;NB-4: 2.3;THP-1: 7.4;U-266/70: 2.1;U-937: 1.6
DHTKD1	Down	CMT2Q, DKFZP762M115, KIAA1630, MGC3090	ENSG00000181192	Dehydrogenase E1 and transketolase domain containing 1	10	12068972-12123225	Disease related genes, Enzymes, Plasma proteins, Potential drug targets, Predicted intracellular proteins	Evidence at protein level	HPA037949, HPA037950, HPA066098	Approved		Supported	Mitochondria	Renal cancer:3.43e-4 (favourable)	Expressed in all	Expressed in all			liver: 66.5	Expressed in all
LCP1	Down	CP64, L-PLASTIN, LC64P, PLS2	ENSG00000136167	Lymphocyte cytosolic protein 1	13	46125920-46211871	Cancer-related genes, Disease related genes, Plasma proteins, Predicted intracellular proteins	Evidence at protein level	HPA019493, CAB020673	Enhanced		Approved	Plasma membrane<br>Actin filaments<br>Cytosol		Expressed in all	Expressed in all			lymph node: 614.4	Cell line enhanced		HDLM-2: 728.6;HL-60: 666.2;HMC-1: 741.0;U-698: 751.3
GAS1	Down		ENSG00000180447	Growth arrest specific 1	9	86944363-86947189	Cancer-related genes, Predicted secreted proteins	Evidence at protein level	CAB024164, HPA036085, HPA066902	Approved		Approved	Nuclear speckles	Thyroid cancer:1.13e-5 (unfavourable), Renal cancer:1.96e-5 (unfavourable), Colorectal cancer:1.55e-4 (unfavourable), Stomach cancer:8.26e-4 (unfavourable)	Expressed in all	Tissue enhanced		endometrium: 110.8	smooth muscle: 74.4	Cell line enhanced		AN3-CA: 44.7;BJ hTERT+: 53.4;RH-30: 95.7
DEDD2	Up	FLAME-3	ENSG00000160570	Death effector domain containing 2	19	42198598-42220140	Predicted intracellular proteins	Evidence at protein level	HPA043419			Approved	Nucleoplasm	Urothelial cancer:3.26e-6 (favourable)	Expressed in all	Mixed			spleen: 11.8	Mixed
VLDLR	Up	CARMQ1, CHRMQ1, VLDLRCH	ENSG00000147852	Very low density lipoprotein receptor	9	2621834-2660053	Disease related genes, Predicted membrane proteins, Predicted secreted proteins	Evidence at protein level	CAB032462, HPA051312	Uncertain		Approved	Vesicles<br>Cytokinetic bridge<br>Microtubule organizing center	Endometrial cancer:5.95e-4 (favourable)	Expressed in all	Tissue enhanced		ovary: 110.0;parathyroid gland: 124.0	fallopian tube: 43.7	Cell line enhanced		BEWO: 60.5
CDC42SE1	Up	SCIP1, SPEC1	ENSG00000197622	CDC42 small effector 1	1	151050971-151070325	Predicted intracellular proteins	Evidence at protein level	HPA027634	Approved		Supported	Plasma membrane	Renal cancer:2.19e-6 (unfavourable)	Expressed in all	Expressed in all			parathyroid gland: 119.4	Expressed in all
AADAC	Down	CES5A1, DAC	ENSG00000114771	Arylacetamide deacetylase	3	151814037-151828488	Enzymes, Predicted intracellular proteins	Evidence at protein level	HPA002911	Approved				Ovarian cancer:5.58e-6 (favourable), Stomach cancer:2.19e-4 (unfavourable), Pancreatic cancer:5.02e-4 (unfavourable)	Tissue enriched	Group enriched	5	adrenal gland: 150.1;duodenum: 182.4;liver: 386.8;small intestine: 215.8	stomach: 43.5	Cell line enhanced		A549: 7.3;EFO-21: 3.9;HBEC3-KT: 2.7
SQLE	Down		ENSG00000104549	Squalene epoxidase	8	124998497-125022283	Enzymes, FDA approved drug targets, Predicted intracellular proteins, Predicted membrane proteins	Evidence at protein level	HPA018038, HPA020762	Enhanced		Uncertain	Vesicles<br>Cytosol	Pancreatic cancer:2.73e-4 (unfavourable), Lung cancer:4.67e-4 (unfavourable), Renal cancer:5.70e-4 (unfavourable), Head and neck cancer:7.42e-4 (unfavourable)	Expressed in all	Mixed			testis: 107.8	Expressed in all
IER3	Up	DIF-2, IEX-1, IEX-1L, PRG1	ENSG00000137331	Immediate early response 3	6	30743199-30744554	Predicted intracellular proteins, Predicted membrane proteins	Evidence at protein level	HPA043847	Approved				Renal cancer:3.10e-7 (unfavourable), Liver cancer:6.36e-5 (unfavourable), Head and neck cancer:5.57e-4 (unfavourable)	Expressed in all	Tissue enhanced		appendix: 20.7	adipose tissue: 11.4	Group enriched	6	A-431: 133.8;EFO-21: 51.6;HBEC3-KT: 133.4;RPTEC TERT1: 150.4
FCGR2A	Down	CD32, CD32A, CDw32, FCG2, FCGR2, FCGR2A1, IGFR2	ENSG00000143226	Fc fragment of IgG receptor IIa	1	161505430-161524013	CD markers, FDA approved drug targets, Plasma proteins, Predicted intracellular proteins, Predicted membrane proteins	Evidence at protein level	HPA010718, HPA014730	Enhanced				Renal cancer:6.49e-7 (unfavourable)	Expressed in all	Tissue enhanced		placenta: 160.6	appendix: 148.6	Cell line enhanced		HEL: 26.6;HMC-1: 50.4;K-562: 16.0;THP-1: 42.6;U-937: 21.3
CNRIP1	Down	C2orf32, CRIP1, CRIP1a, CRIP1b, DKFZP566K1924	ENSG00000119865	Cannabinoid receptor interacting protein 1	2	68284171-68320051	Predicted intracellular proteins	Evidence at protein level	HPA035337			Approved	Cytosol	Renal cancer:1.21e-4 (unfavourable)	Expressed in all	Tissue enhanced		cerebral cortex: 53.8	adipose tissue: 24.9	Cell line enhanced		HEL: 139.6
SOST	Down	DAND6, VBCH	ENSG00000167941	Sclerostin	17	43753731-43758788	Disease related genes, Predicted secreted proteins	Evidence at protein level	CAB025660	Approved					Group enriched	Tissue enriched	16	kidney: 10.3	lung: 0.6	Cell line enriched	37	HaCaT: 4.6
SLC25A13	Down	ARALAR2, CITRIN, CTLN2	ENSG00000004864	Solute carrier family 25 member 13	7	96120220-96322147	Disease related genes, Plasma proteins, Potential drug targets, Predicted intracellular proteins, Transporters	Evidence at protein level	HPA018997	Approved		Supported	Mitochondria	Renal cancer:9.14e-4 (favourable)	Expressed in all	Expressed in all			liver: 77.3	Mixed
S100A4	Down	18A2, 42A, CAPL, FSP1, MTS1, P9KA, PEL98	ENSG00000196154	S100 calcium binding protein A4	1	153543613-153550136	Cancer-related genes, Plasma proteins, Predicted intracellular proteins	Evidence at protein level	CAB002618, HPA007973, CAB027387, CAB058698, CAB068227, CAB068228	Enhanced		Enhanced	Plasma membrane	Head and neck cancer:4.03e-5 (favourable), Renal cancer:2.90e-4 (unfavourable)	Expressed in all	Expressed in all			lung: 990.6	Cell line enhanced		BJ hTERT+: 4403.5;fHDF/TERT166: 3054.2
CSF3	Down	C17orf33, G-CSF, GCSF, MGC45931	ENSG00000108342	Colony stimulating factor 3	17	40015361-40017813	Cancer-related genes, Plasma proteins, Predicted secreted proteins	Evidence at protein level						Endometrial cancer:8.45e-4 (favourable)	Mixed	Tissue enhanced		appendix: 19.1;cervix, uterine: 38.2	adipose tissue: 10.3	Cell line enhanced		BJ hTERT+: 57.2;hTEC/SVTERT24-B: 34.2;U-87 MG: 265.0
DCXR	Down	DCR, KIDCR, SDR20C1	ENSG00000169738	Dicarbonyl and L-xylulose reductase	17	82035136-82037732	Disease related genes, Enzymes, Plasma proteins, Potential drug targets, Predicted intracellular proteins	Evidence at protein level	HPA023371, HPA023863	Enhanced		Uncertain	Nucleoli<br>Microtubules	Renal cancer:2.13e-4 (favourable), Pancreatic cancer:4.70e-4 (favourable)	Expressed in all	Group enriched	6	epididymis: 297.5;kidney: 217.3;liver: 640.9;prostate: 137.5	adipose tissue: 56.7	Expressed in all
NFIB	Down	NFI-RED, NFIB2, NFIB3	ENSG00000147862	Nuclear factor I B	9	14081843-14398983	Cancer-related genes, Predicted intracellular proteins, Transcription factors	Evidence at protein level	HPA003956	Supported		Supported	Nucleus<br>Nucleoli fibrillar center	Renal cancer:3.53e-4 (favourable)	Expressed in all	Mixed			breast: 44.5	Cell line enhanced		AN3-CA: 151.3
NUPR1	Up	COM1, p8	ENSG00000176046	Nuclear protein 1, transcriptional regulator	16	28532708-28539174	Predicted intracellular proteins	Evidence at protein level	HPA053895			Approved	Nucleus<br>Cytosol		Expressed in all	Tissue enhanced		thyroid gland: 512.5	pancreas: 235.5	Cell line enhanced		HHSteC: 221.9;hTCEpi: 321.9;SK-MEL-30: 256.2;T-47d: 179.8
CYP2C18	Down	CPCI, CYP2C, CYP2C17, P450IIC17	ENSG00000108242	Cytochrome P450 family 2 subfamily C member 18	10	94683621-94736190	Enzymes, Plasma proteins, Predicted secreted proteins	Evidence at protein level							Tissue enhanced	Group enriched	11	duodenum: 103.1;esophagus: 24.6;gallbladder: 24.5;liver: 97.8;small intestine: 88.1;stomach: 62.2	tonsil: 6.2	Cell line enhanced		BEWO: 3.0
EIF4A3	Down	DDX48, EIF4AIII, KIAA0111	ENSG00000141543	Eukaryotic translation initiation factor 4A3	17	80135214-80147183	Disease related genes, Enzymes, Plasma proteins, Potential drug targets, Predicted intracellular proteins, Transporters	Evidence at protein level	HPA021878	Enhanced		Supported	Nucleoplasm	Liver cancer:1.68e-5 (unfavourable), Colorectal cancer:3.57e-5 (favourable), Lung cancer:1.87e-4 (unfavourable)	Expressed in all	Expressed in all			bone marrow: 112.1	Expressed in all
PSG5	Down	FL-NCA-3, PSG	ENSG00000204941	Pregnancy specific beta-1-glycoprotein 5	19	43166256-43186536	Predicted secreted proteins	Evidence at protein level	HPA046327	Approved					Mixed	Tissue enriched	108	placenta: 157.6	smooth muscle: 1.4	Group enriched	8	BJ: 363.6;fHDF/TERT166: 1157.5
CXCL10	Up	C7, crg-2, gIP-10, IFI10, INP10, IP-10, mob-1, SCYB10	ENSG00000169245	C-X-C motif chemokine ligand 10	4	76021117-76023497	Cancer-related genes, Plasma proteins, Predicted secreted proteins	Evidence at protein level						Renal cancer:1.16e-6 (unfavourable), Ovarian cancer:1.12e-5 (favourable), Pancreatic cancer:4.61e-4 (unfavourable)	Expressed in all	Tissue enhanced		appendix: 129.4	lymph node: 72.5	Cell line enhanced		BJ hTERT+: 4.9;BJ hTERT+ SV40 Large T+: 2.0;BJ hTERT+ SV40 Large T+ RasG12V: 2.1;RPMI-8226: 2.9;THP-1: 2.0
TMBIM4	Down	CGI-119, GAAP, LFG4, S1R, ZPRO	ENSG00000155957	Transmembrane BAX inhibitor motif containing 4	12	66135846-66170072	Predicted intracellular proteins, Predicted membrane proteins, Transporters	Evidence at protein level	HPA077642			Supported	Golgi apparatus		Expressed in all	Expressed in all			thyroid gland: 164.3	Expressed in all
ARMCX1	Down	ALEX1, GASP7	ENSG00000126947	Armadillo repeat containing, X-linked 1	X	101550531-101554700	Predicted membrane proteins	Evidence at protein level	HPA005685, CAB020695	Supported		Approved	Nucleus<br>Mitochondria<br>Cytosol	Pancreatic cancer:7.32e-5 (favourable), Cervical cancer:3.62e-4 (unfavourable)	Expressed in all	Expressed in all			ovary: 59.0	Cell line enhanced		BJ hTERT+ SV40 Large T+ RasG12V: 75.6;RH-30: 84.3
TMEM119	Down		ENSG00000183160	Transmembrane protein 119	12	108589846-108598320	Predicted membrane proteins, Predicted secreted proteins	Evidence at protein level	HPA051870, HPA052650	Enhanced				Renal cancer:2.06e-6 (unfavourable), Ovarian cancer:8.37e-4 (unfavourable)	Expressed in all	Tissue enhanced		cervix, uterine: 93.0	gallbladder: 55.2	Cell line enhanced		ASC diff: 378.8;ASC TERT1: 106.4;BJ hTERT+: 134.8;HSkMC: 171.1
EPHX1	Up	EPHX	ENSG00000143819	Epoxide hydrolase 1	1	225810092-225845563	Cancer-related genes, Disease related genes, Enzymes, Potential drug targets, Predicted intracellular proteins	Evidence at protein level	HPA020593, HPA048847	Enhanced				Lung cancer:7.02e-5 (favourable), Prostate cancer:1.32e-4 (favourable)	Tissue enriched	Expressed in all			adrenal gland: 1085.6	Cell line enhanced		ASC diff: 821.1;SiHa: 629.7
DDIT3	Up	CHOP, CHOP10, GADD153	ENSG00000175197	DNA damage inducible transcript 3	12	57516588-57520517	Cancer-related genes, Disease related genes, Predicted intracellular proteins, Transcription factors	Evidence at protein level	HPA058416, HPA068416	Approved		Supported	Nucleoplasm	Liver cancer:6.55e-4 (unfavourable)	Expressed in all	Expressed in all			thyroid gland: 263.6	Expressed in all
PHYH	Up	PAHX, PHYH1, RD	ENSG00000107537	Phytanoyl-CoA 2-hydroxylase	10	13277796-13302412	Disease related genes, Enzymes, Potential drug targets, Predicted intracellular proteins	Evidence at protein level	HPA007598, HPA011796	Enhanced				Renal cancer:7.28e-12 (favourable)	Expressed in all	Expressed in all			liver: 334.1	Mixed
HSD3B7	Down	C(27)-3BETA-HSD, SDR11E3	ENSG00000099377	Hydroxy-delta-5-steroid dehydrogenase, 3 beta- and steroid delta-isomerase 7	16	30985207-30989152	Disease related genes, Enzymes, Potential drug targets, Predicted intracellular proteins, Predicted membrane proteins	Evidence at protein level	HPA050521, HPA060847	Uncertain		Supported	Lipid droplets	Renal cancer:1.60e-6 (unfavourable), Colorectal cancer:5.95e-4 (unfavourable)	Expressed in all	Expressed in all			liver: 21.9	Cell line enhanced		HDLM-2: 83.9;HMC-1: 85.9;U-2197: 89.0
INHBA	Down		ENSG00000122641	Inhibin beta A subunit	7	41667168-41705834	Cancer-related genes, Candidate cardiovascular disease genes, Plasma proteins, Predicted secreted proteins	Evidence at protein level						Renal cancer:7.91e-8 (unfavourable), Cervical cancer:1.46e-5 (unfavourable), Head and neck cancer:4.34e-4 (unfavourable), Lung cancer:7.72e-4 (unfavourable)	Expressed in all	Tissue enhanced		endometrium: 28.7;gallbladder: 35.1	lung: 16.4	Group enriched	6	HBEC3-KT: 54.3;hTEC/SVTERT24-B: 227.2;hTERT-HME1: 71.4;TIME: 97.6;U-138 MG: 172.4;U-2 OS: 52.9
FADS2	Down	D6D, DES6, FADSD6, LLCDL2, SLL0262, TU13	ENSG00000134824	Fatty acid desaturase 2	11	61792980-61867354	Enzymes, FDA approved drug targets, Predicted intracellular proteins, Predicted membrane proteins	Evidence at protein level	HPA006741	Approved				Renal cancer:1.00e-7 (unfavourable), Urothelial cancer:3.42e-4 (unfavourable)	Expressed in all	Expressed in all			adrenal gland: 414.3	Expressed in all
FABP1	Up	L-FABP	ENSG00000163586	Fatty acid binding protein 1	2	88122982-88128116	Cancer-related genes, Plasma proteins, Predicted intracellular proteins	Evidence at protein level	CAB002305, HPA028275	Enhanced		Approved	Nucleoplasm<br>Cytosol		Group enriched	Group enriched	7	colon: 4552.0;duodenum: 4123.5;liver: 5672.8;rectum: 3081.5;small intestine: 4506.9	kidney: 602.3	Group enriched	6	CACO-2: 84.1;Hep G2: 221.3
ATP6V1F	Up	ATP6S14, VATF, Vma7	ENSG00000128524	ATPase H+ transporting V1 subunit F	7	128862826-128865844	Predicted intracellular proteins, Transporters	Evidence at protein level	CAB009529, HPA048700, HPA062011	Enhanced				Renal cancer:2.49e-5 (favourable), Liver cancer:3.62e-4 (unfavourable)	Expressed in all	Expressed in all			cerebral cortex: 288.0	Expressed in all
PKLR	Down		ENSG00000143627	Pyruvate kinase, liver and RBC	1	155289839-155301434	Disease related genes, Enzymes, Plasma proteins, Potential drug targets, Predicted intracellular proteins	Evidence at protein level	HPA006653, CAB034376, CAB034378	Enhanced		Approved	Endoplasmic reticulum<br>Golgi apparatus		Tissue enriched	Tissue enhanced		kidney: 14.0;liver: 26.4	bone marrow: 7.8	Cell line enriched	16	K-562: 72.0
RRAGD	Up	bA11D8.2.1, DKFZP761H171	ENSG00000025039	Ras related GTP binding D	6	89364636-89412270	Predicted intracellular proteins	Evidence at protein level	HPA068664	Approved		Approved	Nucleoplasm<br>Centrosome	Renal cancer:8.47e-8 (favourable), Liver cancer:7.80e-4 (unfavourable)	Expressed in all	Expressed in all			thyroid gland: 46.8	Cell line enhanced		Karpas-707: 45.9;SCLC-21H: 39.1;U-266/70: 61.2
PLA2G4A	Down	cPLA2-alpha, PLA2G4	ENSG00000116711	Phospholipase A2 group IVA	1	186828953-186988981	Disease related genes, Enzymes, FDA approved drug targets, Predicted intracellular proteins, RAS pathway related proteins	Evidence at protein level	CAB010050, HPA050062, HPA054206	Approved		Supported	Cytosol	Endometrial cancer:2.85e-4 (favourable), Breast cancer:9.07e-4 (favourable)	Mixed	Tissue enhanced		parathyroid gland: 200.5	seminal vesicle: 68.3	Cell line enhanced		RPMI-8226: 50.7;U-2197: 61.7
POR	Up	CYPOR, FLJ26468	ENSG00000127948	Cytochrome p450 oxidoreductase	7	75899200-75986855	Disease related genes, Enzymes, Plasma proteins, Potential drug targets, Predicted intracellular proteins, Predicted membrane proteins	Evidence at protein level	CAB004372, HPA010136	Enhanced		Approved	Nucleoplasm<br>Vesicles<br>Cytosol	Glioma:5.23e-4 (unfavourable)	Expressed in all	Expressed in all			thyroid gland: 220.8	Expressed in all
SFMBT2	Down	KIAA1617	ENSG00000198879	Scm-like with four mbt domains 2	10	7158624-7411486	Predicted intracellular proteins	Evidence at protein level	HPA035447, HPA035448	Uncertain		Supported	Nuclear speckles		Mixed	Mixed			parathyroid gland: 15.3	Cell line enhanced		Karpas-707: 19.0;REH: 22.4;SH-SY5Y: 19.1;THP-1: 19.7
2018-03-01	Down	FLJ22390, MOSC1	ENSG00000186205	Mitochondrial amidoxime reducing component 1	1	220786759-220819657	Predicted intracellular proteins	Evidence at protein level	HPA028702	Approved		Supported	Mitochondria	Renal cancer:4.51e-4 (unfavourable)	Mixed	Expressed in all			adipose tissue: 225.9	Cell line enhanced		BEWO: 149.0;NTERA-2: 65.7
POLG2	Down	HP55, MTPOLB	ENSG00000256525	DNA polymerase gamma 2, accessory subunit	17	64477785-64497036	Disease related genes, Enzymes, Potential drug targets, Predicted intracellular proteins	Evidence at protein level	CAB017030, HPA023202	Approved		Approved	Nuclear bodies<br>Mitochondria	Liver cancer:1.39e-6 (unfavourable), Renal cancer:1.17e-5 (unfavourable), Prostate cancer:6.59e-4 (unfavourable)	Expressed in all	Mixed			testis: 20.2	Expressed in all
MMP10	Down	STMY2	ENSG00000166670	Matrix metallopeptidase 10	11	102770503-102780628	Cancer-related genes, Enzymes, FDA approved drug targets, Predicted secreted proteins	Evidence at protein level	CAB002159	Uncertain		Approved	Plasma membrane<br>Cytosol	Urothelial cancer:7.12e-4 (favourable)	Tissue enhanced	Tissue enriched	40	endometrium: 443.1	appendix: 11.1	Cell line enhanced		BJ: 10.0;HUVEC TERT2: 12.6;SCLC-21H: 5.6
FCGR2B	Down	CD32, CD32B, FCG2, FCGR2	ENSG00000072694	Fc fragment of IgG receptor IIb	1	161663147-161678654	Cancer-related genes, CD markers, Disease related genes, FDA approved drug targets, Predicted membrane proteins	Evidence at protein level	CAB007796, HPA014730	Enhanced				Renal cancer:8.82e-4 (unfavourable)	Mixed	Tissue enriched	16	placenta: 576.7	adipose tissue: 36.6	Cell line enhanced		Daudi: 18.5;HMC-1: 27.5;RPMI-8226: 8.1
ENPP2	Down	ATX, PD-IALPHA, PDNP2	ENSG00000136960	Ectonucleotide pyrophosphatase/phosphodiesterase 2	8	119557086-119673453	Cancer-related genes, Enzymes, Plasma proteins, Predicted intracellular proteins, Predicted membrane proteins	Evidence at protein level	HPA023700, HPA053652	Approved		Approved	Nucleus<br>Golgi apparatus<br>Actin filaments	Pancreatic cancer:2.07e-5 (favourable)	Expressed in all	Expressed in all			placenta: 376.2	Cell line enhanced		ASC TERT1: 231.1;BJ hTERT+: 160.8
CAVIN3	Up	cavin-3, CAVIN3, HSRBC, MGC20400, SRBC	ENSG00000170955	Protein kinase C delta binding protein	11	6318946-6320647	Predicted intracellular proteins	Evidence at protein level	HPA055136, HPA073327	Approved		Approved	Plasma membrane	Renal cancer:5.21e-6 (unfavourable), Cervical cancer:3.75e-5 (unfavourable)	Expressed in all	Mixed			adipose tissue: 30.4	Cell line enhanced		A-431: 88.2;BJ: 80.0;TIME: 91.9;U-87 MG: 101.1;WM-115: 110.6
IER5	Up		ENSG00000162783	Immediate early response 5	1	181088712-181092899	Predicted intracellular proteins	Evidence at protein level	HPA029894	Uncertain	Approved	Supported	Nucleus<br>Nucleoli	Endometrial cancer:2.42e-7 (favourable), Lung cancer:1.18e-4 (unfavourable), Renal cancer:2.36e-4 (unfavourable)	Expressed in all	Mixed			bone marrow: 31.1	Expressed in all
GUCA1A	Up	C6orf131, COD3, CORD14, dJ139D8.6, GCAP, GCAP1, GUCA, GUCA1	ENSG00000048545	Guanylate cyclase activator 1A	6	42155406-42180056	Disease related genes, Predicted intracellular proteins	Evidence at protein level	HPA005561	Supported	Approved	Uncertain	Plasma membrane		Tissue enriched	Tissue enriched	19	testis: 30.0	cerebral cortex: 1.5	Group enriched	8	NTERA-2: 3.6;SH-SY5Y: 4.7
LMNB1	Down		ENSG00000113368	Lamin B1	5	126776623-126837020	Disease related genes, Plasma proteins, Predicted intracellular proteins	Evidence at protein level	CAB005269, HPA050524, HPA053579	Supported		Enhanced	Nuclear membrane	Renal cancer:3.33e-16 (unfavourable), Liver cancer:3.08e-6 (unfavourable)	Expressed in all	Tissue enhanced		lymph node: 41.4	appendix: 36.2	Mixed
HNRNPA2B1	Down	HNRPA2B1	ENSG00000122566	Heterogeneous nuclear ribonucleoprotein A2/B1	7	26189927-26201529	Cancer-related genes, Disease related genes, Plasma proteins, Predicted intracellular proteins	Evidence at protein level	HPA001666, HPA005812, CAB012403, HPA065537	Supported		Enhanced	Nucleoplasm	Liver cancer:1.03e-6 (unfavourable), Renal cancer:8.01e-5 (unfavourable), Prostate cancer:5.12e-4 (unfavourable)	Expressed in all	Expressed in all			parathyroid gland: 753.7	Expressed in all
RBM39	Up	CAPER, CAPERalpha, CC1.3, fSAP59, HCC1, RNPC2	ENSG00000131051	RNA binding motif protein 39	20	35701347-35742312	Plasma proteins, Predicted intracellular proteins	Evidence at protein level	HPA001591	Supported		Supported	Nucleoplasm<br>Nuclear speckles<br>Microtubules<br>Microtubule organizing center	Renal cancer:2.78e-5 (unfavourable)	Expressed in all	Expressed in all			bone marrow: 123.0	Expressed in all
FHL2	Down	DRAL, SLIM3	ENSG00000115641	Four and a half LIM domains 2	2	105357712-105438513	Predicted intracellular proteins	Evidence at protein level	HPA005922, HPA006028, CAB008368	Enhanced		Enhanced	Actin filaments<br>Focal adhesion sites	Renal cancer:6.42e-5 (unfavourable), Head and neck cancer:2.01e-4 (unfavourable)	Expressed in all	Expressed in all			ovary: 659.3	Mixed
SLFN12	Up	FLJ10260	ENSG00000172123	Schlafen family member 12	17	35411060-35433283	Predicted intracellular proteins	Evidence at protein level	HPA022523	Uncertain				Renal cancer:4.14e-5 (unfavourable)	Mixed	Mixed			spleen: 13.2	Mixed
KL	Down		ENSG00000133116	Klotho	13	33016433-33066145	Disease related genes, Enzymes, Potential drug targets, Predicted membrane proteins, Transporters	Evidence at protein level						Renal cancer:1.29e-9 (favourable), Pancreatic cancer:4.44e-4 (favourable)	Group enriched	Group enriched	5	kidney: 136.6;parathyroid gland: 346.4	placenta: 44.1	Cell line enhanced		HMC-1: 2.1;SK-BR-3: 3.4
STYXL1	Down	DUSP24, MK-STYX	ENSG00000127952	Serine/threonine/tyrosine interacting like 1	7	75996338-76048004	Predicted intracellular proteins	Evidence at transcript level	HPA050261	Uncertain		Approved	Nuclear speckles	Urothelial cancer:8.22e-4 (favourable)	Expressed in all	Expressed in all			fallopian tube: 46.0	Expressed in all
NRARP	Down	MGC61598	ENSG00000198435	NOTCH-regulated ankyrin repeat protein	9	137300482-137302251	Predicted intracellular proteins	Evidence at transcript level	HPA025729	Approved		Approved	Nucleoplasm<br>Cytosol	Renal cancer:6.73e-6 (unfavourable)	Expressed in all	Tissue enhanced		colon: 38.4	rectum: 22.0	Cell line enhanced		HaCaT: 34.8;NTERA-2: 28.5;TIME: 23.6
ELOF1	Down	ELF1, MGC4549	ENSG00000130165	Elongation factor 1 homolog	19	11551147-11559236	Predicted intracellular proteins	Evidence at protein level	HPA045606	Uncertain		Approved	Cytosol	Cervical cancer:1.83e-4 (favourable)	Expressed in all	Expressed in all			testis: 163.7	Expressed in all
TNNI2	Down	AMCD2B, DA2B, FSSV	ENSG00000130598	Troponin I2, fast skeletal type	11	1838989-1841680	Disease related genes, Predicted intracellular proteins	Evidence at protein level	CAB018697, HPA055938	Enhanced		Approved	Plasma membrane<br>Intermediate filaments		Group enriched	Tissue enriched	38	skeletal muscle: 5537.1	esophagus: 144.6	Cell line enhanced		CAPAN-2: 62.9;hTCEpi: 145.7;T-47d: 23.3
ELOVL6	Down	FLJ23378, LCE, MGC5487	ENSG00000170522	ELOVL fatty acid elongase 6	4	110045846-110199199	Enzymes, Predicted membrane proteins	Evidence at protein level	HPA042355	Uncertain				Colorectal cancer:6.74e-4 (favourable)	Expressed in all	Mixed			liver: 27.9	Mixed
SNX24	Down	SBBI31	ENSG00000064652	Sorting nexin 24	5	122843439-123029354	Predicted intracellular proteins	Evidence at protein level	HPA044566, HPA073934	Approved		Approved	Vesicles	Endometrial cancer:7.93e-6 (unfavourable), Renal cancer:1.28e-4 (favourable), Liver cancer:8.88e-4 (unfavourable)	Expressed in all	Expressed in all			esophagus: 39.4	Mixed
ZNF385A	Down	DKFZp586G1122, Hzf, ZFP385, ZNF385	ENSG00000161642	Zinc finger protein 385A	12	54369133-54391298	Predicted intracellular proteins	Evidence at protein level	HPA039799			Supported	Nucleus<br>Cytosol	Renal cancer:9.75e-5 (unfavourable), Colorectal cancer:5.20e-4 (unfavourable)	Expressed in all	Tissue enhanced		skin: 170.0	cerebral cortex: 66.1	Cell line enhanced		HEL: 98.3
LTK	Down	TYK1	ENSG00000062524	Leukocyte receptor tyrosine kinase	15	41503638-41513887	Disease related genes, Enzymes, Potential drug targets, Predicted membrane proteins, Predicted secreted proteins	Evidence at protein level	HPA059545	Uncertain		Approved	Vesicles		Mixed	Mixed			placenta: 15.2	Cell line enhanced		HEL: 4.4;NB-4: 6.1;RH-30: 4.4;THP-1: 9.9
CDO1	Down		ENSG00000129596	Cysteine dioxygenase type 1	5	115804733-115816954	Enzymes, Predicted intracellular proteins	Evidence at protein level	HPA036573, HPA057503	Enhanced		Uncertain	Nucleoplasm	Liver cancer:1.91e-5 (favourable)	Group enriched	Tissue enhanced		epididymis: 137.5;liver: 209.9	adipose tissue: 104.0	Cell line enhanced		AF22: 38.7;ASC diff: 32.4;HAP1: 14.4;NTERA-2: 14.5
MYH9	Down	DFNA17, EPSTS, FTNS, MHA, NMHC-II-A, NMMHCA	ENSG00000100345	Myosin heavy chain 9	22	36281281-36388018	Cancer-related genes, Disease related genes, Plasma proteins, Predicted intracellular proteins	Evidence at protein level	HPA001644, CAB015386, HPA064783	Enhanced		Supported	Plasma membrane<br>Actin filaments<br>Cytosol		Expressed in all	Expressed in all			spleen: 308.5	Expressed in all
FAH	Down		ENSG00000103876	Fumarylacetoacetate hydrolase	15	80152490-80186946	Disease related genes, Enzymes, Plasma proteins, Potential drug targets, Predicted intracellular proteins	Evidence at protein level	HPA041370, HPA044093	Enhanced		Approved	Cytosol	Head and neck cancer:8.51e-4 (unfavourable)	Expressed in all	Expressed in all			liver: 151.9	Cell line enhanced		HHSteC: 261.9
VARS	Up	VARS2	ENSG00000204394	Valyl-tRNA synthetase	6	31777518-31795953	Enzymes, Plasma proteins, Predicted intracellular proteins	Evidence at protein level	HPA046710	Approved		Enhanced	Cytosol	Liver cancer:1.86e-4 (unfavourable), Lung cancer:6.90e-4 (unfavourable), Cervical cancer:7.25e-4 (unfavourable)	Expressed in all	Mixed			testis: 5.5	Mixed
SMC4	Down	CAP-C, hCAP-C, SMC4L1	ENSG00000113810	Structural maintenance of chromosomes 4	3	160399274-160434962	Plasma proteins, Predicted intracellular proteins	Evidence at protein level	HPA029449, CAB055509	Approved		Supported	Nuclear speckles<br>Cytosol	Renal cancer:8.05e-7 (unfavourable), Pancreatic cancer:4.20e-5 (unfavourable), Liver cancer:2.94e-4 (unfavourable), Endometrial cancer:7.63e-4 (unfavourable), Prostate cancer:9.00e-4 (unfavourable)	Expressed in all	Mixed			testis: 54.9	Expressed in all
MFAP5	Down	MAGP2, MP25	ENSG00000197614	Microfibrillar associated protein 5	12	8637346-8662888	Disease related genes, Plasma proteins, Predicted intracellular proteins, Predicted secreted proteins	Evidence at protein level	HPA010553	Enhanced				Urothelial cancer:5.81e-4 (unfavourable), Stomach cancer:6.87e-4 (unfavourable)	Mixed	Expressed in all			smooth muscle: 207.1	Cell line enhanced		BEWO: 166.7;EFO-21: 142.4
DZIP1L	Down	DZIP2, FLJ32844	ENSG00000158163	DAZ interacting zinc finger protein 1 like	3	138061990-138115818	Predicted intracellular proteins	Evidence at protein level	HPA030404	Approved		Approved	Nucleoplasm<br>Microtubules<br>Cytokinetic bridge		Mixed	Mixed			fallopian tube: 16.6	Mixed
EPCAM	Down	17-1A, 323/A3, CD326, CO-17A, EGP-2, EGP34, EGP40, Ep-CAM, ESA, GA733-2, HEA125, KS1/4, KSA, Ly74, M4S1, MH99, MIC18, MK-1, MOC31, TACST-1, TACSTD1, TROP1	ENSG00000119888	Epithelial cell adhesion molecule	2	47345158-47387601	Cancer-related genes, CD markers, Disease related genes, Plasma proteins, Predicted membrane proteins, Predicted secreted proteins	Evidence at protein level	CAB003809, HPA026761, CAB030012, CAB055098, HPA067463	Enhanced		Supported	Plasma membrane	Renal cancer:1.04e-6 (favourable), Ovarian cancer:3.30e-4 (favourable)	Mixed	Tissue enhanced		rectum: 680.5;small intestine: 714.7	colon: 659.9	Cell line enhanced		A-431: 382.2;CACO-2: 461.4;CAPAN-2: 680.1;SCLC-21H: 345.3
MAMDC2	Down	MGC21981	ENSG00000165072	MAM domain containing 2	9	70043581-70226970	Predicted secreted proteins	Evidence at protein level	HPA021814, HPA022249	Uncertain		Approved	Nuclear speckles<br>Plasma membrane	Thyroid cancer:7.78e-4 (unfavourable)	Mixed	Mixed			endometrium: 60.6	Cell line enhanced		ASC diff: 35.3;HHSteC: 44.9;LHCN-M2: 57.7;TIME: 54.7
PDE1B	Down	PDES1B	ENSG00000123360	Phosphodiesterase 1B	12	54549350-54579239	Enzymes, Plasma proteins, Predicted intracellular proteins	Evidence at protein level	HPA018492	Approved				Renal cancer:4.77e-6 (unfavourable)	Mixed	Tissue enhanced		cerebral cortex: 18.4	parathyroid gland: 11.9	Cell line enhanced		HDLM-2: 10.6;HL-60: 5.1;HMC-1: 10.2;NB-4: 5.1;THP-1: 5.1;U-937: 5.0
SAT1	Up	SAT, SSAT	ENSG00000130066	Spermidine/spermine N1-acetyltransferase 1	X	23783173-23786226	Disease related genes, Enzymes, Potential drug targets, Predicted intracellular proteins	Evidence at protein level	CAB047343, HPA055312, CAB069914	Supported				Endometrial cancer:2.87e-4 (favourable)	Expressed in all	Expressed in all			thyroid gland: 1269.5	Expressed in all
C5orf30	Up	FLJ25291	ENSG00000181751	Chromosome 5 open reading frame 30	5	103258702-103278660	Predicted intracellular proteins	Evidence at protein level	HPA043434	Uncertain				Liver cancer:1.78e-5 (unfavourable), Endometrial cancer:2.66e-4 (unfavourable)	Expressed in all	Mixed			cerebral cortex: 31.4	Cell line enhanced		BJ: 149.2;U-138 MG: 113.8
GJA1	Down	CX43, GJAL, ODD, ODDD, ODOD, SDTY3	ENSG00000152661	Gap junction protein alpha 1	6	121435692-121449727	Cancer-related genes, Disease related genes, Predicted membrane proteins	Evidence at protein level	CAB010753, HPA035097, HPA047551, HPA069245	Enhanced	Supported	Supported	Nucleoplasm<br>Vesicles<br>Cell Junctions	Stomach cancer:4.99e-5 (unfavourable)	Expressed in all	Tissue enhanced		parathyroid gland: 651.5	skin: 469.0	Cell line enhanced		HUVEC TERT2: 306.6;NTERA-2: 370.8;U-87 MG: 348.4
CDKAL1	Down	FLJ20342	ENSG00000145996	CDK5 regulatory subunit associated protein 1 like 1	6	20534457-21232404	Disease related genes, Enzymes, Potential drug targets, Predicted intracellular proteins, Predicted membrane proteins	Evidence at protein level	HPA057474			Uncertain	Vesicles	Endometrial cancer:1.03e-4 (unfavourable)	Expressed in all	Expressed in all			thyroid gland: 16.0	Cell line enriched	6	SCLC-21H: 222.3
HES5	Down	bHLHb38	ENSG00000197921	Hes family bHLH transcription factor 5	1	2528745-2530245	Predicted intracellular proteins, Transcription factors	Evidence at protein level	HPA065458, HPA076164	Enhanced		Approved	Nucleoplasm<br>Nuclear speckles<br>Cytosol		Tissue enhanced	Tissue enhanced		cerebral cortex: 1.8	skin: 0.9	Cell line enhanced		HaCaT: 1.1
GPR88	Down		ENSG00000181656	G protein-coupled receptor 88	1	100538137-100542018	Disease related genes, G-protein coupled receptors, Potential drug targets, Predicted membrane proteins	Evidence at transcript level	HPA007488		Approved				Tissue enriched	Group enriched	11	breast: 9.4;cerebral cortex: 3.1;liver: 4.9;ovary: 3.1;parathyroid gland: 4.9;spleen: 14.4	prostate: 0.6	Group enriched	8	HSkMC: 1.1;SCLC-21H: 2.3
COQ8A	Down	ADCK3, CABC1, COQ8, SCAR9	ENSG00000163050	Coenzyme Q8A	1	226897536-226987545	Disease related genes, Enzymes, Potential drug targets, Predicted intracellular proteins	Evidence at protein level	HPA061662			Supported	Mitochondria		Expressed in all	Tissue enriched	6	skeletal muscle: 401.8	adrenal gland: 68.1	Cell line enhanced		HEK93: 75.6
TAGAP	Up	ARHGAP47, FLJ32631, IDDM21	ENSG00000164691	T-cell activation RhoGTPase activating protein	6	159034468-159045152	Predicted intracellular proteins	Evidence at protein level	HPA031000	Uncertain					Expressed in all	Tissue enhanced		bone marrow: 129.8	lymph node: 55.5	Cell line enhanced		Daudi: 27.0;HMC-1: 50.5;Karpas-707: 41.7;U-698: 34.9;U-937: 30.4
STC2	Down	STC-2	ENSG00000113739	Stanniocalcin 2	5	173314713-173329503	Predicted intracellular proteins, Predicted secreted proteins	Evidence at protein level	HPA045372	Uncertain		Approved	Endoplasmic reticulum	Renal cancer:4.17e-8 (unfavourable), Head and neck cancer:1.76e-6 (unfavourable), Liver cancer:3.07e-5 (unfavourable), Breast cancer:7.40e-5 (favourable), Stomach cancer:7.57e-4 (unfavourable)	Tissue enriched	Tissue enhanced		breast: 164.6	placenta: 33.2	Cell line enhanced		LHCN-M2: 707.5;T-47d: 753.9;U-138 MG: 321.3
PFDN2	Down		ENSG00000143256	Prefoldin subunit 2	1	161100556-161118111	Plasma proteins, Predicted intracellular proteins	Evidence at protein level	HPA028700, HPA058304	Approved		Enhanced	Cytosol	Renal cancer:4.39e-8 (unfavourable), Head and neck cancer:9.10e-4 (unfavourable)	Expressed in all	Expressed in all			cerebral cortex: 109.6	Expressed in all
SLC17A3	Down	NPT4	ENSG00000124564	Solute carrier family 17 member 3	6	25833066-25882286	Predicted membrane proteins, Transporters	Evidence at protein level							Tissue enriched	Tissue enriched	9	kidney: 168.7	liver: 18.6	Cell line enriched	177	RPTEC TERT1: 87.1
C5AR1	Down	C5A, C5AR, C5R1, CD88	ENSG00000197405	Complement C5a receptor 1	19	47290023-47322066	CD markers, G-protein coupled receptors, Predicted intracellular proteins, Predicted membrane proteins	Evidence at protein level	CAB002720, HPA014520	Approved				Renal cancer:1.16e-4 (unfavourable), Cervical cancer:4.71e-4 (favourable), Testis cancer:7.99e-4 (unfavourable), Ovarian cancer:9.55e-4 (unfavourable)	Expressed in all	Tissue enhanced		appendix: 121.2	adipose tissue: 91.2	Cell line enhanced		HMC-1: 4.6;U-87 MG: 6.2;U-937: 5.1
SLC22A15	Down	FLIPT1	ENSG00000163393	Solute carrier family 22 member 15	1	115976498-116070054	Predicted membrane proteins, Transporters	Evidence at protein level	HPA019785	Approved					Expressed in all	Tissue enhanced		bone marrow: 20.5	skin: 11.1	Cell line enhanced		hTCEpi: 26.0;hTERT-HME1: 36.4
IL1RN	Up	ICIL-1RA, IL-1RN, IL1F3, IL1RA, IRAP, MGC10430	ENSG00000136689	Interleukin 1 receptor antagonist	2	113107214-113134016	Cancer-related genes, Candidate cardiovascular disease genes, Disease related genes, Plasma proteins, Predicted intracellular proteins, Predicted secreted proteins	Evidence at protein level	HPA001482, CAB009633	Enhanced				Renal cancer:2.66e-6 (unfavourable), Endometrial cancer:3.00e-4 (unfavourable), Pancreatic cancer:6.85e-4 (unfavourable), Testis cancer:8.23e-4 (unfavourable)	Expressed in all	Tissue enhanced		esophagus: 1243.9	tonsil: 290.5	Cell line enhanced		A-431: 51.8;HaCaT: 100.6;RT4: 89.4
GALNT7	Down	GALNAC-T7	ENSG00000109586	Polypeptide N-acetylgalactosaminyltransferase 7	4	173168753-173323967	Predicted intracellular proteins	Evidence at protein level	HPA064243, HPA065317	Enhanced		Enhanced	Nucleus<br>Golgi apparatus	Colorectal cancer:4.53e-4 (favourable), Pancreatic cancer:7.65e-4 (unfavourable)	Expressed in all	Mixed			stomach: 62.9	Mixed
KLHL24	Down	DRE1, FLJ20059	ENSG00000114796	Kelch like family member 24	3	183635568-183684477	Disease related genes, Predicted intracellular proteins	Evidence at protein level	HPA056337	Uncertain					Expressed in all	Expressed in all			parathyroid gland: 73.9	Expressed in all
HSD17B6	Down	HSE, RODH, SDR9C6	ENSG00000025423	Hydroxysteroid 17-beta dehydrogenase 6	12	56752161-56787790	Enzymes, Predicted intracellular proteins	Evidence at protein level	HPA059141	Enhanced		Approved	Nucleus<br>Vesicles	Liver cancer:6.32e-4 (favourable)	Tissue enriched	Tissue enriched	10	liver: 930.6	seminal vesicle: 96.0	Cell line enhanced		SCLC-21H: 12.9
TYK2	Down	JTK1	ENSG00000105397	Tyrosine kinase 2	19	10350529-10380676	Disease related genes, Enzymes, Potential drug targets, Predicted intracellular proteins	Evidence at protein level	HPA005157	Uncertain		Supported	Cytosol	Head and neck cancer:1.05e-5 (favourable), Pancreatic cancer:1.02e-4 (favourable), Urothelial cancer:4.16e-4 (favourable), Renal cancer:4.43e-4 (unfavourable), Endometrial cancer:9.62e-4 (favourable)	Expressed in all	Expressed in all			spleen: 68.2	Expressed in all
CXCL11	Up	b-R1, H174, I-TAC, IP-9, SCYB11, SCYB9B	ENSG00000169248	C-X-C motif chemokine ligand 11	4	76033682-76041415	Predicted secreted proteins	Evidence at protein level	CAB009921	Uncertain				Ovarian cancer:4.31e-7 (favourable), Renal cancer:3.29e-6 (unfavourable), Pancreatic cancer:8.18e-5 (unfavourable)	Expressed in all	Tissue enhanced		appendix: 13.5	lymph node: 11.5	Group enriched	6	BJ hTERT+: 2.4;BJ hTERT+ SV40 Large T+: 4.3;BJ hTERT+ SV40 Large T+ RasG12V: 4.7
FEM1C	Up	EUROIMAGE686608, EUROIMAGE783647, FEM1A, KIAA1785	ENSG00000145780	Fem-1 homolog C	5	115520908-115544894	Predicted intracellular proteins	Evidence at protein level	HPA059919, HPA060977	Approved		Approved	Nucleoplasm<br>Cytosol	Renal cancer:1.55e-4 (unfavourable), Colorectal cancer:1.83e-4 (favourable)	Expressed in all	Expressed in all			bone marrow: 40.2	Expressed in all
EZR	Down	VIL2	ENSG00000092820	Ezrin	6	158765741-158819412	Cancer-related genes, Plasma proteins, Predicted intracellular proteins	Evidence at protein level	CAB004035, HPA021616, CAB047324, CAB075739	Enhanced		Enhanced	Plasma membrane	Renal cancer:9.56e-8 (favourable), Pancreatic cancer:1.70e-4 (unfavourable)	Expressed in all	Expressed in all			parathyroid gland: 537.0	Expressed in all
AMIGO2	Down	ALI1, DEGA	ENSG00000139211	Adhesion molecule with Ig like domain 2	12	47075707-47079951	Predicted membrane proteins	Evidence at protein level	HPA054004, HPA059601	Uncertain		Approved	Golgi apparatus<br>Plasma membrane<br>Cytosol	Pancreatic cancer:1.80e-4 (unfavourable)	Expressed in all	Mixed			smooth muscle: 55.1	Cell line enhanced		CAPAN-2: 184.4;fHDF/TERT166: 158.6;LHCN-M2: 167.5;RT4: 222.6;U-2 OS: 170.3
SLC39A7	Down	D6S2244E, H2-KE4, HKE4, KE4, RING5, ZIP7	ENSG00000112473	Solute carrier family 39 member 7	6	33200445-33204439	Predicted membrane proteins, Transporters	Evidence at protein level	HPA053999	Approved		Supported	Endoplasmic reticulum	Liver cancer:3.62e-4 (unfavourable)	Expressed in all	Expressed in all			parathyroid gland: 41.1	Expressed in all
PCK1	Up	PEPCK-C	ENSG00000124253	Phosphoenolpyruvate carboxykinase 1	20	57561080-57568112	Citric acid cycle related proteins, Disease related genes, Enzymes, Potential drug targets, Predicted intracellular proteins	Evidence at protein level	HPA006277, HPA006507, CAB017027	Approved				Renal cancer:1.47e-5 (favourable)	Tissue enriched	Tissue enhanced		kidney: 425.9;liver: 319.7	small intestine: 157.6	Cell line enriched	9	ASC diff: 14.0
LUM	Down	LDC, SLRR2D	ENSG00000139329	Lumican	12	91102629-91111831	Cancer-related genes, Plasma proteins, Predicted secreted proteins	Evidence at protein level	HPA001522, CAB025783	Supported				Renal cancer:1.75e-6 (unfavourable)	Expressed in all	Tissue enhanced		gallbladder: 929.5	placenta: 602.2	Cell line enhanced		BJ: 269.9;BJ hTERT+: 1272.0;fHDF/TERT166: 208.2
SKA3	Down	C13orf3, MGC4832, RAMA1	ENSG00000165480	Spindle and kinetochore associated complex subunit 3	13	21153595-21176602	Predicted intracellular proteins	Evidence at protein level	HPA039272	Approved		Uncertain	Plasma membrane<br>Cytosol	Liver cancer:9.73e-6 (unfavourable), Pancreatic cancer:3.77e-4 (unfavourable), Melanoma:8.71e-4 (unfavourable)	Mixed	Tissue enhanced		testis: 10.1	lymph node: 5.0	Mixed
IGFBP7	Down	FSTL2, IGFBP-7, MAC25, PSF	ENSG00000163453	Insulin like growth factor binding protein 7	4	57030773-57110385	Disease related genes, Plasma proteins, Predicted secreted proteins	Evidence at protein level	HPA002196, CAB020668	Approved		Uncertain	Golgi apparatus		Expressed in all	Expressed in all			seminal vesicle: 916.3	Cell line enhanced		BJ: 585.7;BJ hTERT+: 522.8;EFO-21: 407.8;RPTEC TERT1: 516.3;TIME: 821.5
PNN	Down	memA	ENSG00000100941	Pinin, desmosome associated protein	14	39175183-39183218	Predicted intracellular proteins, Transporters	Evidence at protein level	HPA001378	Supported		Enhanced	Nuclear speckles	Prostate cancer:2.44e-4 (unfavourable), Liver cancer:5.79e-4 (unfavourable)	Expressed in all	Expressed in all			epididymis: 143.3	Expressed in all
YBEY	Down	C21orf57	ENSG00000182362	YbeY metallopeptidase (putative)	21	46286337-46297751	Predicted intracellular proteins	Evidence at protein level	HPA016593, HPA018162	Uncertain		Enhanced	Nucleoplasm	Breast cancer:5.54e-4 (favourable)	Expressed in all	Expressed in all			testis: 92.0	Mixed
EXOSC3	Down	CGI-102, hRrp-40, hRrp40p, p10, RRP40, Rrp40p	ENSG00000107371	Exosome component 3	9	37766978-37801437	Disease related genes, Predicted intracellular proteins	Evidence at protein level	HPA020485	Enhanced		Supported	Nucleoplasm	Liver cancer:7.01e-5 (unfavourable), Melanoma:7.39e-4 (unfavourable)	Expressed in all	Mixed			testis: 28.2	Expressed in all
CYBRD1	Down	CYB561A2, DCYTB, FLJ23462, FRRS3	ENSG00000071967	Cytochrome b reductase 1	2	171522247-171558133	Predicted membrane proteins	Evidence at protein level	HPA014757, HPA056736	Approved		Approved	Golgi apparatus<br>Cytosol		Expressed in all	Expressed in all			thyroid gland: 381.1	Cell line enhanced		ASC diff: 712.0;ASC TERT1: 313.5;BJ hTERT+: 328.5
TSKU	Up	E2IG4, LRRC54, TSK	ENSG00000182704	Tsukushi, small leucine rich proteoglycan	11	76782251-76798154	Predicted secreted proteins	Evidence at protein level	HPA008164	Approved		Approved	Nucleus<br>Nuclear bodies	Renal cancer:2.80e-8 (unfavourable), Prostate cancer:1.66e-4 (favourable), Pancreatic cancer:2.87e-4 (unfavourable), Endometrial cancer:3.66e-4 (favourable)	Expressed in all	Expressed in all			liver: 114.4	Cell line enhanced		A549: 150.8;ASC diff: 186.5
IFIT3	Up	CIG-49, GARG-49, IFI60, IFIT4, IRG2, ISG60, RIG-G	ENSG00000119917	Interferon induced protein with tetratricopeptide repeats 3	10	89327894-89340971	Plasma proteins, Predicted intracellular proteins	Evidence at protein level	HPA059914	Approved		Supported	Mitochondria<br>Cytosol	Renal cancer:3.17e-4 (unfavourable)	Expressed in all	Expressed in all			lung: 63.4	Group enriched	5	BJ hTERT+: 159.3;BJ hTERT+ SV40 Large T+: 419.8;BJ hTERT+ SV40 Large T+ RasG12V: 506.2
RAB8B	Down		ENSG00000166128	RAB8B, member RAS oncogene family	15	63189469-63267782	Predicted intracellular proteins	Evidence at protein level	HPA074534			Supported	Nucleoplasm<br>Vesicles	Renal cancer:2.44e-4 (unfavourable)	Expressed in all	Expressed in all			bone marrow: 50.6	Expressed in all
MAP3K8	Up	c-COT, COT, EST, ESTF, MEKK8, Tpl-2	ENSG00000107968	Mitogen-activated protein kinase kinase kinase 8	10	30433937-30461833	Enzymes, Plasma proteins, Predicted intracellular proteins	Evidence at protein level	CAB005120, HPA017962	Supported		Supported	Cytosol	Renal cancer:8.76e-7 (unfavourable)	Expressed in all	Expressed in all			bone marrow: 209.6	Mixed
SLC25A36	Down	FLJ10618, PNC2	ENSG00000114120	Solute carrier family 25 member 36	3	140941830-140979933	Predicted intracellular proteins, Predicted membrane proteins, Transporters	Evidence at protein level	HPA027036	Approved		Approved	Nucleus<br>Mitochondria<br>Cytosol	Urothelial cancer:1.55e-4 (favourable)	Expressed in all	Expressed in all			parathyroid gland: 69.5	Expressed in all
ATP5J2	Up
GJB1	Down	CMTX, CMTX1, CX32	ENSG00000169562	Gap junction protein beta 1	X	71215194-71225516	Disease related genes, Potential drug targets, Predicted membrane proteins, Transporters	Evidence at protein level	CAB012994	Uncertain				Renal cancer:2.85e-6 (favourable)	Tissue enhanced	Tissue enhanced		liver: 159.4	gallbladder: 59.2	Group enriched	6	Hep G2: 94.2;SK-MEL-30: 123.7
CTGF	Up	CCN2, IGFBP8	ENSG00000118523	Connective tissue growth factor	6	131948176-131951373	Cancer-related genes, Plasma proteins, Predicted secreted proteins	Evidence at protein level	CAB005123, HPA031075	Approved				Stomach cancer:5.04e-4 (unfavourable)	Expressed in all	Expressed in all			cervix, uterine: 845.3	Cell line enhanced		EFO-21: 1511.7;HUVEC TERT2: 1148.6;TIME: 2338.5
PPP1R1C	Down	Inhibitor-1-like	ENSG00000150722	Protein phosphatase 1 regulatory inhibitor subunit 1C	2	181954241-182131398	Predicted intracellular proteins	Evidence at protein level	HPA055043			Approved	Nucleus<br>Nucleoli<br>Golgi apparatus		Mixed	Tissue enriched	9	heart muscle: 14.1	prostate: 1.6	Not detected
MTHFD2	Up		ENSG00000065911	Methylenetetrahydrofolate dehydrogenase (NADP+ dependent) 2, methenyltetrahydrofolate cyclohydrolase	2	74198562-74217565	Enzymes, Predicted intracellular proteins, Predicted secreted proteins	Evidence at protein level	CAB003684, HPA049657	Approved				Renal cancer:1.11e-16 (unfavourable), Endometrial cancer:2.07e-5 (unfavourable), Glioma:8.47e-5 (favourable)	Expressed in all	Expressed in all			appendix: 39.6	Expressed in all
LMO7	Down	FBX20, FBXO20, KIAA0858	ENSG00000136153	LIM domain 7	13	75620434-75859870	Plasma proteins, Predicted intracellular proteins, Predicted membrane proteins	Evidence at protein level	HPA020923, HPA050184	Approved		Supported	Actin filaments<br>Cytosol	Renal cancer:7.75e-12 (favourable), Pancreatic cancer:3.51e-4 (unfavourable), Endometrial cancer:5.12e-4 (unfavourable)	Expressed in all	Expressed in all			lung: 269.4	Cell line enhanced		fHDF/TERT166: 440.3;LHCN-M2: 438.5
NPAS2	Down	bHLHe9, MOP4, PASD4	ENSG00000170485	Neuronal PAS domain protein 2	2	100820152-100996829	Predicted intracellular proteins, Transcription factors	Evidence at protein level	HPA019674	Uncertain	Supported	Approved	Nucleoplasm	Renal cancer:3.55e-7 (unfavourable), Liver cancer:2.07e-4 (unfavourable)	Expressed in all	Mixed			esophagus: 27.5	Cell line enhanced		PC-3: 102.3
RSAD2	Up	cig5, vig1, viperin	ENSG00000134321	Radical S-adenosyl methionine domain containing 2	2	6865806-6898239	Predicted intracellular proteins	Evidence at protein level	HPA041160, HPA049409	Approved		Supported	Nucleoli fibrillar center<br>Endoplasmic reticulum	Endometrial cancer:4.60e-4 (unfavourable)	Expressed in all	Mixed			spleen: 17.6	Cell line enhanced		BJ hTERT+ SV40 Large T+: 75.1;BJ hTERT+ SV40 Large T+ RasG12V: 120.3;HMC-1: 51.2
GGCT	Down	C7orf24, CRF21, GCTG, Ggc, MGC3077	ENSG00000006625	Gamma-glutamylcyclotransferase	7	30496621-30504844	Enzymes, Plasma proteins, Predicted intracellular proteins	Evidence at protein level	HPA020735, HPA029914	Approved				Liver cancer:7.23e-4 (unfavourable), Breast cancer:7.68e-4 (unfavourable)	Expressed in all	Expressed in all			epididymis: 125.5	Expressed in all
PDK4	Up		ENSG00000004799	Pyruvate dehydrogenase kinase 4	7	95583499-95596491	Enzymes, Predicted intracellular proteins	Evidence at protein level	HPA056731	Approved				Stomach cancer:1.80e-4 (unfavourable)	Expressed in all	Expressed in all			seminal vesicle: 763.0	Cell line enriched	7	ASC diff: 333.3
FOXO4	Down	AFX1, MLLT7	ENSG00000184481	Forkhead box O4	X	71096197-71103535	Cancer-related genes, Disease related genes, Predicted intracellular proteins, RAS pathway related proteins, Transcription factors	Evidence at protein level	HPA039560, HPA040232	Approved		Supported	Nuclear speckles<br>Cytosol	Renal cancer:3.46e-4 (favourable), Head and neck cancer:4.61e-4 (favourable)	Expressed in all	Expressed in all			placenta: 172.7	Cell line enriched	8	BEWO: 154.9
FABP4	Up	A-FABP, aP2	ENSG00000170323	Fatty acid binding protein 4	8	81478419-81483263	Cancer-related genes, Plasma proteins, Predicted intracellular proteins	Evidence at protein level	HPA002188, CAB024961	Enhanced					Group enriched	Tissue enriched	7	adipose tissue: 3652.0	breast: 559.1	Group enriched	277	ASC diff: 2538.9;RT4: 1531.5
LAPTM4B	Down	LC27	ENSG00000104341	Lysosomal protein transmembrane 4 beta	8	97775057-97853013	Predicted membrane proteins, Transporters	Evidence at protein level	CAB020782, HPA068830	Uncertain		Approved	Golgi apparatus	Liver cancer:2.70e-6 (unfavourable), Breast cancer:5.63e-4 (unfavourable), Head and neck cancer:5.70e-4 (unfavourable)	Expressed in all	Expressed in all			heart muscle: 133.2	Mixed
NPFF	Down	FMRFAL	ENSG00000139574	Neuropeptide FF-amide peptide precursor	12	53506690-53507638	Predicted secreted proteins	Evidence at transcript level							Not detected	Tissue enriched	1231	epididymis: 1000.1	duodenum: 0.8	Cell line enriched	6	HHSteC: 11.2
CYP4A11	Down	CYP4A2, CYP4AII	ENSG00000187048	Cytochrome P450 family 4 subfamily A member 11	1	46929177-46941484	Enzymes, Predicted membrane proteins	Evidence at protein level							Tissue enriched	Group enriched	183	kidney: 232.3;liver: 448.3	gallbladder: 1.8	Not detected
SLC23A1	Down	SLC23A2, SVCT1, YSPL3	ENSG00000170482	Solute carrier family 23 member 1	5	139367196-139384553	Predicted membrane proteins, Transporters	Evidence at protein level	HPA047612	Enhanced					Group enriched	Group enriched	5	duodenum: 26.7;fallopian tube: 86.2;kidney: 41.9;small intestine: 72.0	liver: 10.7	Cell line enhanced		CACO-2: 7.7;HDLM-2: 7.6;Hep G2: 9.2;Karpas-707: 7.8;RPMI-8226: 7.6;U-266/70: 12.7
WDR19	Down	DYF-2, FLJ23127, IFT144, KIAA1638, NPHP13, ORF26, Oseg6, Pwdmp	ENSG00000157796	WD repeat domain 19	4	39182404-39285810	Disease related genes, Predicted intracellular proteins	Evidence at protein level	HPA039616, HPA058847	Uncertain		Approved	Nucleoplasm<br>Nuclear bodies	Pancreatic cancer:2.70e-4 (favourable), Liver cancer:4.43e-4 (unfavourable), Prostate cancer:8.58e-4 (unfavourable)	Expressed in all	Mixed			fallopian tube: 30.7	Mixed
ENPP4	Down	KIAA0879, NPP4	ENSG00000001561	Ectonucleotide pyrophosphatase/phosphodiesterase 4 (putative)	6	46129993-46146699	Enzymes, Predicted membrane proteins	Evidence at protein level	HPA016594	Approved				Renal cancer:6.95e-7 (favourable)	Expressed in all	Expressed in all			parathyroid gland: 38.4	Cell line enhanced		SCLC-21H: 21.1
SULT1C2	Down	ST1C1, SULT1C1	ENSG00000198203	Sulfotransferase family 1C member 2	2	108288639-108309915	Plasma proteins, Predicted intracellular proteins	Evidence at protein level	HPA007190	Approved					Mixed	Tissue enhanced		kidney: 69.0;stomach: 149.5	duodenum: 28.5	Cell line enhanced		RPTEC TERT1: 19.5;RT4: 6.0
TNC	Down	DFNA56, HXB, MGC167029, TN	ENSG00000041982	Tenascin C	9	115019578-115118257	Cancer-related genes, Disease related genes, Plasma proteins, Predicted intracellular proteins, Predicted secreted proteins	Evidence at protein level	CAB004592, HPA004823	Approved					Expressed in all	Tissue enhanced		appendix: 239.3;smooth muscle: 528.9	adipose tissue: 78.7	Cell line enhanced		BJ hTERT+: 628.6;hTEC/SVTERT24-B: 625.8;U-87 MG: 679.1;WM-115: 1198.9
CCNB2	Down	HsT17299	ENSG00000157456	Cyclin B2	15	59105078-59125045	Cancer-related genes, Plasma proteins, Predicted intracellular proteins, Transporters	Evidence at protein level	HPA008873, CAB009575	Enhanced		Enhanced	Golgi apparatus<br>Cytosol	Renal cancer:0.00e+0 (unfavourable), Pancreatic cancer:1.74e-5 (unfavourable), Melanoma:3.21e-5 (unfavourable), Liver cancer:2.83e-4 (unfavourable), Lung cancer:4.63e-4 (unfavourable)	Expressed in all	Tissue enhanced		testis: 122.6	bone marrow: 44.7	Expressed in all
LRRC71	Down	C1orf92, FLJ32884	ENSG00000160838	Leucine rich repeat containing 71	1	156920650-156933094	Predicted intracellular proteins	Evidence at protein level							Tissue enriched	Group enriched	9	fallopian tube: 20.1;testis: 22.2	lung: 2.3	Cell line enhanced		HBEC3-KT: 2.6;PC-3: 1.5;TIME: 1.2
INTS7	Down	C1orf73, DKFZP434B168, INT7	ENSG00000143493	Integrator complex subunit 7	1	211940399-212035542	Predicted intracellular proteins	Evidence at protein level	HPA072611			Supported	Nuclear bodies	Renal cancer:1.42e-5 (unfavourable)	Expressed in all	Tissue enhanced		testis: 38.8	thyroid gland: 11.2	Expressed in all
COL3A1	Down	EDS4A	ENSG00000168542	Collagen type III alpha 1 chain	2	188974320-189012746	Disease related genes, Plasma proteins, Predicted intracellular proteins, Predicted secreted proteins	Evidence at protein level	HPA007583, CAB016766, CAB059993	Approved				Renal cancer:3.59e-10 (unfavourable)	Expressed in all	Tissue enhanced		cervix, uterine: 3796.7;gallbladder: 3334.2;smooth muscle: 3029.8	placenta: 2768.0	Cell line enhanced		AF22: 1344.2;ASC diff: 1690.4;ASC TERT1: 2979.5;fHDF/TERT166: 1406.5;HHSteC: 1419.6;HSkMC: 2318.4
CITED2	Down	MRG1	ENSG00000164442	Cbp/p300 interacting transactivator with Glu/Asp rich carboxy-terminal domain 2	6	139371807-139374620	Disease related genes, Plasma proteins, Predicted intracellular proteins	Evidence at protein level	CAB016157, CAB069879	Supported		Supported	Nucleoplasm	Stomach cancer:3.33e-4 (unfavourable), Renal cancer:3.40e-4 (favourable)	Expressed in all	Expressed in all			thyroid gland: 379.3	Cell line enhanced		fHDF/TERT166: 828.8
SDR42E1	Down	HSPC105	ENSG00000184860	Short chain dehydrogenase/reductase family 42E, member 1	16	81988855-82011488	Predicted intracellular proteins, Predicted membrane proteins	Evidence at transcript level	HPA014388	Uncertain					Mixed	Mixed			skin: 10.7	Cell line enhanced		hTCEpi: 8.4;RT4: 15.4;SCLC-21H: 9.5
CTHRC1	Down		ENSG00000164932	Collagen triple helix repeat containing 1	8	103371515-103382997	Disease related genes, Predicted intracellular proteins, Predicted secreted proteins	Evidence at protein level	HPA059806, HPA061896	Approved		Approved	Nucleoplasm	Renal cancer:1.22e-14 (unfavourable), Liver cancer:1.67e-4 (unfavourable)	Expressed in all	Tissue enhanced		gallbladder: 137.8;placenta: 125.5;urinary bladder: 100.0	breast: 49.2	Cell line enhanced		ASC TERT1: 202.9;HHSteC: 162.6;HSkMC: 291.0;WM-115: 375.8
LPAR6	Down	P2RY5, P2Y5	ENSG00000139679	Lysophosphatidic acid receptor 6	13	48389567-48444704	Disease related genes, G-protein coupled receptors, Potential drug targets, Predicted membrane proteins	Evidence at protein level	HPA028934, HPA076273	Approved		Supported	Vesicles<br>Plasma membrane	Renal cancer:3.60e-4 (unfavourable), Lung cancer:6.22e-4 (favourable)	Expressed in all	Expressed in all			placenta: 100.9	Cell line enhanced		AF22: 19.1;HUVEC TERT2: 26.4
ERGIC1	Down	ERGIC-32, ERGIC32, KIAA1181, NET24	ENSG00000113719	Endoplasmic reticulum-golgi intermediate compartment 1	5	172834275-172952685	Predicted intracellular proteins, Predicted membrane proteins	Evidence at protein level	HPA018666, HPA018900	Enhanced		Enhanced	Nucleoplasm<br>Vesicles		Expressed in all	Expressed in all			prostate: 238.2	Expressed in all
PI16	Down	CD364, dJ90K10.5, MGC45378, MSMBBP	ENSG00000164530	Peptidase inhibitor 16	6	36948263-36964837	Plasma proteins, Predicted membrane proteins	Evidence at protein level	HPA076574	Approved					Tissue enhanced	Tissue enhanced		cervix, uterine: 199.5	urinary bladder: 78.6	Cell line enhanced		Daudi: 3.7;fHDF/TERT166: 3.6;U-2197: 1.0
SLC38A3	Down	G17, SN1	ENSG00000188338	Solute carrier family 38 member 3	3	50205246-50221486	Predicted intracellular proteins, Predicted membrane proteins, Transporters	Evidence at protein level	HPA031871			Approved	Microtubules<br>Cytosol		Tissue enriched	Tissue enriched	7	liver: 174.0	cerebral cortex: 25.4	Cell line enhanced		Hep G2: 33.9;SCLC-21H: 18.6
DRAM2	Down	MGC54289, PRO180, RP5-1180E21.1, TMEM77, WWFQ154	ENSG00000156171	DNA damage regulated autophagy modulator 2	1	111117333-111140216	Predicted membrane proteins	Evidence at protein level	HPA018036, HPA061701	Enhanced		Enhanced	Golgi apparatus<br>Vesicles	Liver cancer:3.45e-5 (unfavourable), Melanoma:6.43e-4 (unfavourable), Renal cancer:7.45e-4 (unfavourable)	Expressed in all	Mixed			spleen: 19.3	Mixed
CRIPT	Down	HSPC139	ENSG00000119878	CXXC repeat containing interactor of PDZ3 domain	2	46616416-46625742	Disease related genes, Predicted intracellular proteins	Evidence at protein level	HPA046080, HPA056765	Approved		Supported	Nucleus<br>Nucleoli	Liver cancer:1.19e-4 (unfavourable), Renal cancer:5.54e-4 (unfavourable)	Expressed in all	Expressed in all			cerebral cortex: 25.5	Expressed in all
ACOX2	Down	BRCACOX, BRCOX, THCCox	ENSG00000168306	Acyl-CoA oxidase 2	3	58505136-58537319	Enzymes, Predicted intracellular proteins	Evidence at protein level	HPA038280, HPA064845	Enhanced		Supported	Vesicles<br>Cytosol		Tissue enhanced	Tissue enhanced		liver: 87.9	kidney: 42.5	Cell line enhanced		ASC diff: 10.4;ASC TERT1: 17.4;fHDF/TERT166: 6.6;Hep G2: 7.0;HSkMC: 11.8
LBH	Down		ENSG00000213626	Limb bud and heart development	2	30231531-30323730	Predicted intracellular proteins	Evidence at protein level	HPA034669	Approved		Approved	Vesicles	Stomach cancer:8.24e-4 (unfavourable)	Expressed in all	Expressed in all			lung: 197.1	Cell line enhanced		fHDF/TERT166: 234.8;U-2 OS: 102.9
RPRM	Down	FLJ90327, REPRIMO	ENSG00000177519	Reprimo, TP53 dependent G2 arrest mediator candidate	2	153477338-153478808	Predicted membrane proteins	Evidence at protein level							Group enriched	Tissue enhanced		cerebral cortex: 21.2;endometrium: 21.8	smooth muscle: 17.4	Group enriched	6	HEK93: 22.9;MCF7: 21.9;NTERA-2: 19.8;SCLC-21H: 8.5;SH-SY5Y: 8.7
LNX2	Down	MGC46315, PDZRN1	ENSG00000139517	Ligand of numb-protein X 2	13	27545911-27620404	Plasma proteins, Predicted intracellular proteins	Evidence at protein level	HPA040698	Approved		Approved	Vesicles<br>Plasma membrane<br>Cytosol	Renal cancer:7.09e-13 (favourable)	Expressed in all	Expressed in all			testis: 23.3	Expressed in all
PMP22	Down	GAS3, HNPP, Sp110	ENSG00000109099	Peripheral myelin protein 22	17	15229777-15265326	Cancer-related genes, Disease related genes, Potential drug targets, Predicted intracellular proteins, Predicted membrane proteins, Transporters	Evidence at protein level						Renal cancer:1.73e-4 (unfavourable)	Expressed in all	Expressed in all			placenta: 316.4	Cell line enhanced		ASC diff: 277.3;HMC-1: 278.9;WM-115: 491.1
FTCD	Down		ENSG00000160282	Formimidoyltransferase cyclodeaminase	21	46136262-46155567	Disease related genes, Enzymes, Potential drug targets, Predicted intracellular proteins	Evidence at protein level	HPA020073, HPA030928, HPA030929, HPA036114	Enhanced		Approved	Plasma membrane<br>Cytosol	Pancreatic cancer:6.78e-5 (favourable), Liver cancer:1.70e-4 (favourable), Renal cancer:5.78e-4 (favourable)	Tissue enriched	Group enriched	18	kidney: 100.2;liver: 184.7	testis: 7.7	Cell line enriched	24	Hep G2: 62.7
PCBP2	Up	hnRNP-E2, HNRNPE2, HNRPE2	ENSG00000197111	Poly(rC) binding protein 2	12	53452102-53481162	Plasma proteins, Predicted intracellular proteins	Evidence at protein level	HPA038356	Uncertain		Supported	Nucleoplasm<br>Cytosol	Liver cancer:1.82e-5 (unfavourable), Ovarian cancer:8.23e-4 (favourable)	Expressed in all	Expressed in all			thyroid gland: 745.7	Expressed in all
ATP6V1E1	Down	ATP6E, ATP6E2, ATP6V1E, P31, Vma4	ENSG00000131100	ATPase H+ transporting V1 subunit E1	22	17592136-17628818	Plasma proteins, Predicted intracellular proteins, Transporters	Evidence at protein level	CAB009528, CAB018699, HPA029196	Enhanced		Approved	Nucleoplasm	Renal cancer:7.66e-8 (favourable), Liver cancer:1.56e-5 (unfavourable), Prostate cancer:4.18e-4 (favourable)	Expressed in all	Expressed in all			cerebral cortex: 301.3	Expressed in all
CLUH	Down	CLU1, KIAA0664	ENSG00000132361	Clustered mitochondria homolog	17	2689386-2712663	Predicted intracellular proteins	Evidence at protein level	HPA031505, HPA044346	Uncertain		Supported	Nuclear bodies<br>Vesicles	Renal cancer:1.92e-5 (favourable)	Expressed in all	Expressed in all			esophagus: 50.7	Expressed in all
DHFR	Down		ENSG00000228716	Dihydrofolate reductase	5	80626228-80654983	Cancer-related genes, Disease related genes, Enzymes, FDA approved drug targets, Predicted intracellular proteins	Evidence at protein level	CAB037129, HPA051465	Uncertain		Supported	Mitochondria		Expressed in all	Mixed			lymph node: 49.6	Expressed in all
C15orf48	Up	NMES1	ENSG00000166920	Chromosome 15 open reading frame 48	15	45430529-45448761	Predicted intracellular proteins	Evidence at protein level	HPA012943	Enhanced					Expressed in all	Tissue enhanced		colon: 716.6;rectum: 832.9	small intestine: 330.3	Cell line enhanced		A-431: 52.4;CAPAN-2: 96.3
IRF7	Up		ENSG00000185507	Interferon regulatory factor 7	11	612553-615999	Disease related genes, Predicted intracellular proteins, Transcription factors	Evidence at protein level	CAB017694, HPA052757	Approved		Supported	Nucleoplasm<br>Cytosol	Renal cancer:1.71e-10 (unfavourable)	Expressed in all	Mixed			bone marrow: 1.8	Cell line enhanced		EFO-21: 3.4;Karpas-707: 4.6;SCLC-21H: 3.7
SERPINE1	Up	PAI, PAI1, PLANH1	ENSG00000106366	Serpin family E member 1	7	101127089-101139266	Cancer-related genes, Candidate cardiovascular disease genes, Disease related genes, FDA approved drug targets, Plasma proteins, Predicted secreted proteins	Evidence at protein level	HPA050039, CAB068501	Uncertain		Approved	Cytosol	Renal cancer:5.88e-8 (unfavourable), Stomach cancer:3.27e-6 (unfavourable), Lung cancer:4.41e-6 (unfavourable), Head and neck cancer:2.84e-5 (unfavourable), Colorectal cancer:2.82e-4 (unfavourable), Cervical cancer:5.01e-4 (unfavourable), Urothelial cancer:5.51e-4 (unfavourable)	Expressed in all	Tissue enhanced		gallbladder: 580.3;placenta: 600.2	adipose tissue: 215.8	Cell line enhanced		TIME: 8072.1;U-138 MG: 4492.2;U-251 MG: 3465.4
HGD	Down	AKU, HGO	ENSG00000113924	Homogentisate 1,2-dioxygenase	3	120628173-120682571	Disease related genes, Enzymes, Plasma proteins, Potential drug targets, Predicted intracellular proteins	Evidence at protein level	HPA047374, HPA052359	Enhanced		Supported	Golgi apparatus	Endometrial cancer:1.78e-4 (favourable)	Tissue enhanced	Tissue enhanced		kidney: 175.8;liver: 324.3	gallbladder: 87.1	Group enriched	10	CACO-2: 38.8;EFO-21: 75.8;Hep G2: 110.3;RPTEC TERT1: 153.1
PCF11	Up	KIAA0824	ENSG00000165494	PCF11 cleavage and polyadenylation factor subunit	11	83156988-83187451	Plasma proteins, Predicted intracellular proteins, Predicted secreted proteins	Evidence at protein level	HPA040779			Supported	Nucleoplasm<br>Mitochondria	Urothelial cancer:2.03e-5 (favourable), Head and neck cancer:1.34e-4 (favourable)	Expressed in all	Expressed in all			testis: 44.8	Expressed in all
ATP6V1C1	Down	ATP6C, ATP6D, VATC, Vma5	ENSG00000155097	ATPase H+ transporting V1 subunit C1	8	103021063-103073051	Predicted intracellular proteins, Transporters	Evidence at protein level	HPA023943, HPA057297	Approved		Supported	Nucleoplasm<br>Cytosol	Liver cancer:8.82e-4 (unfavourable)	Expressed in all	Expressed in all			cerebral cortex: 123.1	Expressed in all
IGFALS	Down	ALS	ENSG00000099769	Insulin like growth factor binding protein acid labile subunit	16	1790413-1794971	Disease related genes, Plasma proteins, Predicted intracellular proteins, Predicted membrane proteins, Predicted secreted proteins	Evidence at protein level	HPA040692, HPA040948	Approved		Supported	Nucleoplasm	Liver cancer:5.97e-4 (favourable), Endometrial cancer:6.06e-4 (unfavourable)	Tissue enhanced	Group enriched	6	liver: 25.0;stomach: 6.6	gallbladder: 2.5	Cell line enhanced		Hep G2: 1.2;U-266/70: 1.3
BRSK1	Down	KIAA1811	ENSG00000160469	BR serine/threonine kinase 1	19	55282072-55312533	Enzymes, Plasma proteins, Predicted intracellular proteins, Predicted membrane proteins	Evidence at protein level	HPA021212, HPA061719	Supported		Supported	Nucleoplasm	Renal cancer:7.98e-6 (unfavourable), Pancreatic cancer:1.02e-4 (favourable)	Expressed in all	Tissue enriched	6	cerebral cortex: 137.8	parathyroid gland: 24.6	Cell line enhanced		SCLC-21H: 65.8;SH-SY5Y: 53.1
KHK	Down		ENSG00000138030	Ketohexokinase	2	27086747-27100772	Disease related genes, Enzymes, Plasma proteins, Potential drug targets, Predicted intracellular proteins	Evidence at protein level	HPA007040	Enhanced		Approved	Cytosol	Endometrial cancer:7.62e-8 (unfavourable)	Group enriched	Group enriched	11	duodenum: 113.1;kidney: 111.2;liver: 97.3;small intestine: 133.2	cerebral cortex: 10.1	Cell line enhanced		Hep G2: 32.5
ETS1	Down	ETS-1, EWSR2, FLJ10768	ENSG00000134954	ETS proto-oncogene 1, transcription factor	11	128458761-128587558	Plasma proteins, Predicted intracellular proteins, RAS pathway related proteins, Transcription factors	Evidence at protein level	CAB002575, HPA063230	Enhanced		Enhanced	Nucleoplasm	Renal cancer:1.30e-5 (unfavourable)	Expressed in all	Expressed in all			lymph node: 320.7	Cell line enhanced		U-698: 322.0
EMD	Down	LEMD5, STA	ENSG00000102119	Emerin	X	154379197-154381523	Disease related genes, Predicted membrane proteins	Evidence at protein level	HPA000609, CAB001545, CAB002029, CAB062552	Enhanced		Enhanced	Nuclear membrane<br>Endoplasmic reticulum		Expressed in all	Expressed in all			fallopian tube: 32.7	Expressed in all
TFG	Down	FLJ36137, SPG57, TF6	ENSG00000114354	TRK-fused gene	3	100709331-100748966	Cancer-related genes, Disease related genes, Predicted intracellular proteins	Evidence at protein level	HPA019473, HPA052206	Approved		Approved	Vesicles<br>Cytosol	Pancreatic cancer:1.50e-4 (unfavourable), Liver cancer:5.48e-4 (unfavourable)	Expressed in all	Expressed in all			parathyroid gland: 164.5	Expressed in all
SLC6A15	Down	FLJ10316, hv7-3, NTT73, SBAT1, V7-3	ENSG00000072041	Solute carrier family 6 member 15	12	84859488-84913615	Predicted intracellular proteins, Predicted membrane proteins, Transporters	Evidence at protein level	HPA008609	Uncertain		Approved	Nucleoli<br>Vesicles		Tissue enhanced	Tissue enhanced		cerebral cortex: 23.0	placenta: 5.5	Cell line enhanced		ASC diff: 62.0;hTERT-HME1: 99.4;SCLC-21H: 104.6
BSG	Down	CD147, EMMPRIN, OK	ENSG00000172270	Basigin (Ok blood group)	19	571277-583493	Blood group antigen proteins, CD markers, Predicted intracellular proteins, Predicted membrane proteins, Predicted secreted proteins, Transporters	Evidence at protein level	CAB002427, HPA036048, HPA074870	Enhanced		Approved	Vesicles	Renal cancer:1.95e-6 (favourable), Liver cancer:5.48e-6 (unfavourable), Endometrial cancer:2.59e-4 (favourable)	Expressed in all	Expressed in all			heart muscle: 593.5	Expressed in all
CXCL9	Up	CMK, crg-10, Humig, MIG, SCYB9	ENSG00000138755	C-X-C motif chemokine ligand 9	4	76001275-76007488	Cancer-related genes, Plasma proteins, Predicted secreted proteins	Evidence at protein level						Renal cancer:5.15e-6 (unfavourable), Endometrial cancer:2.07e-4 (favourable), Breast cancer:6.36e-4 (favourable), Ovarian cancer:8.06e-4 (favourable)	Expressed in all	Tissue enhanced		lymph node: 327.4	appendix: 86.2	Not detected
GBP4	Down	Mpa2	ENSG00000162654	Guanylate binding protein 4	1	89181148-89198932	Plasma proteins, Predicted intracellular proteins	Evidence at protein level	HPA030101, HPA062039	Enhanced		Approved	Plasma membrane	Renal cancer:1.30e-5 (unfavourable), Ovarian cancer:9.29e-5 (favourable)	Expressed in all	Mixed			lung: 46.9	Cell line enhanced		CAPAN-2: 10.6;HEL: 11.8;REH: 10.2;RT4: 14.7;U-266/70: 12.3
NSF	Down	SKD2	ENSG00000073969	N-ethylmaleimide sensitive factor, vesicle fusing ATPase	17	46590669-46757464	Enzymes, Predicted intracellular proteins, Transporters	Evidence at protein level	HPA003154, CAB009324, CAB013645, HPA071089	Enhanced		Supported	Cytosol		Expressed in all	Tissue enriched	5	cerebral cortex: 134.3	parathyroid gland: 25.6	Mixed
APOPT1	Down	APOP-1, C14orf153, MGC2562	ENSG00000256053	Apoptogenic 1, mitochondrial	14	103562962-103607523	Predicted intracellular proteins	Evidence at transcript level						Liver cancer:6.34e-5 (unfavourable), Ovarian cancer:4.78e-4 (favourable)	Expressed in all	Expressed in all			testis: 89.8	Expressed in all
NOV	Down	CCN3, IGFBP9	ENSG00000136999	Nephroblastoma overexpressed	8	119416306-119424353	Plasma proteins, Predicted secreted proteins	Evidence at protein level	HPA018449, HPA019684, CAB034423	Enhanced		Supported	Vesicles		Expressed in all	Tissue enriched	39	adrenal gland: 1392.1	prostate: 35.4	Cell line enhanced		BJ hTERT+: 99.0;U-2197: 116.0
TIMM10	Up	TIM10, TIM10A, TIMM10A	ENSG00000134809	Translocase of inner mitochondrial membrane 10	11	57528463-57530803	Predicted intracellular proteins	Evidence at protein level	HPA039946	Enhanced		Enhanced	Mitochondria		Expressed in all	Expressed in all			epididymis: 52.6	Expressed in all
RASSF3	Down		ENSG00000153179	Ras association domain family member 3	12	64507001-64697567	Predicted intracellular proteins, Predicted secreted proteins	Evidence at protein level	CAB022664, CAB034035, HPA038469	Supported		Supported	Plasma membrane<br>Cytosol		Expressed in all	Expressed in all			smooth muscle: 86.2	Expressed in all
OSGIN2	Up	C8orf1, hT41	ENSG00000164823	Oxidative stress induced growth inhibitor family member 2	8	89901859-89927888	Predicted intracellular proteins	Evidence at transcript level	HPA028515, HPA050595	Approved		Approved	Nucleoli	Liver cancer:3.91e-6 (unfavourable), Lung cancer:2.93e-4 (unfavourable)	Expressed in all	Expressed in all			parathyroid gland: 88.9	Expressed in all
STAB1	Down	CLEVER-1, FEEL-1, FELE-1, FEX1, KIAA0246, SCARH2, STAB-1	ENSG00000010327	Stabilin 1	3	52495338-52524495	Predicted membrane proteins	Evidence at protein level	HPA005434	Approved		Approved	Nucleoplasm<br>Plasma membrane<br>Cytosol	Renal cancer:3.88e-7 (unfavourable), Colorectal cancer:7.59e-4 (unfavourable)	Expressed in all	Expressed in all			spleen: 123.3	Group enriched	38	HUVEC TERT2: 86.2;NB-4: 93.1;TIME: 104.8
LRAT	Down	LCA14	ENSG00000121207	Lecithin retinol acyltransferase (phosphatidylcholine--retinol O-acyltransferase)	4	154626945-154753118	Disease related genes, Enzymes, Potential drug targets, Predicted membrane proteins, Predicted secreted proteins	Evidence at protein level	HPA070726			Uncertain	Endoplasmic reticulum<br>Golgi apparatus		Mixed	Tissue enhanced		thyroid gland: 2.3	testis: 1.6	Cell line enriched	11	NTERA-2: 11.7
GABARAPL1	Up	APG8L, ATG8B, ATG8L, gec1	ENSG00000139112	GABA type A receptor associated protein like 1	12	10212458-10223130	Predicted intracellular proteins	Evidence at protein level	HPA051386, HPA065883	Approved		Approved	Vesicles	Renal cancer:8.19e-8 (favourable), Liver cancer:2.36e-4 (favourable)	Expressed in all	Expressed in all			cerebral cortex: 432.0	Cell line enhanced		HHSteC: 208.2;SiHa: 253.0
HHEX	Down	HEX, HOX11L-PEN, PRHX	ENSG00000152804	Hematopoietically expressed homeobox	10	92689951-92695646	Predicted intracellular proteins, Transcription factors	Evidence at protein level	HPA051894, HPA055460	Approved		Approved	Nucleoplasm<br>Mitochondria	Renal cancer:3.25e-5 (unfavourable), Cervical cancer:3.91e-5 (favourable), Liver cancer:6.23e-4 (unfavourable), Breast cancer:8.83e-4 (favourable)	Expressed in all	Expressed in all			thyroid gland: 164.8	Cell line enhanced		HEL: 89.2;HMC-1: 92.9;HUVEC TERT2: 88.4;K-562: 137.7
PINLYP	Down		ENSG00000234465	Phospholipase A2 inhibitor and LY6/PLAUR domain containing	19	43576800-43583964	Predicted intracellular proteins, Predicted secreted proteins	Evidence at transcript level	HPA061218	Uncertain		Approved	Vesicles		Mixed	Mixed			fallopian tube: 27.7	Cell line enhanced		HEL: 65.4;HMC-1: 40.9;REH: 27.1;THP-1: 24.6
RTP4	Down	IFRG28, Z3CXXC4	ENSG00000136514	Receptor transporter protein 4	3	187368332-187372076	Predicted membrane proteins	Evidence at protein level	HPA064887, HPA071189	Uncertain		Supported	Nucleus	Urothelial cancer:1.45e-4 (favourable), Thyroid cancer:4.35e-4 (favourable), Pancreatic cancer:6.83e-4 (unfavourable)	Expressed in all	Mixed			fallopian tube: 16.7	Cell line enhanced		CAPAN-2: 9.2;HDLM-2: 11.0;SK-MEL-30: 14.0
JSRP1	Down	FLJ32416, JP-45	ENSG00000167476	Junctional sarcoplasmic reticulum protein 1	19	2252252-2269759	Predicted intracellular proteins	Evidence at protein level	HPA044741	Enhanced		Approved	Endoplasmic reticulum		Tissue enhanced	Tissue enriched	39	skeletal muscle: 116.2	duodenum: 2.9	Cell line enhanced		Karpas-707: 117.9;RPMI-8226: 73.9;U-266/70: 338.6
SLC16A10	Down	MCT10, TAT1	ENSG00000112394	Solute carrier family 16 member 10	6	111087503-111231194	Predicted membrane proteins, Transporters	Evidence at protein level	HPA016860	Approved		Approved	Vesicles<br>Cell Junctions		Tissue enriched	Tissue enhanced		placenta: 38.6	skin: 22.4	Cell line enhanced		HAP1: 53.9;HEK93: 20.6;RPMI-8226: 30.8
BPHL	Down	Bph-rp, MCNAA, VACVase	ENSG00000137274	Biphenyl hydrolase like	6	3118374-3153578	Predicted intracellular proteins	Evidence at protein level	HPA036752, HPA036753	Enhanced		Supported	Mitochondria	Renal cancer:5.16e-7 (favourable), Ovarian cancer:5.97e-4 (favourable)	Expressed in all	Expressed in all			kidney: 112.2	Expressed in all
PSMD8	Up	HIP6, HYPF, Nin1p, p31, Rpn12, S14	ENSG00000099341	Proteasome 26S subunit, non-ATPase 8	19	38374536-38383824	Plasma proteins, Predicted intracellular proteins	Evidence at protein level	HPA006702, CAB021101	Enhanced		Approved	Nuclear speckles<br>Cytosol	Endometrial cancer:3.84e-4 (unfavourable), Renal cancer:4.66e-4 (unfavourable)	Expressed in all	Expressed in all			testis: 195.0	Expressed in all
OSER1	Up	C20orf111, dJ1183I21.1, HSPC207, Osr1, Perit1	ENSG00000132823	Oxidative stress responsive serine rich 1	20	44196496-44210791	Predicted intracellular proteins	Evidence at protein level	HPA045125	Approved		Approved	Nucleoli<br>Nuclear speckles	Endometrial cancer:2.58e-5 (unfavourable)	Expressed in all	Expressed in all			testis: 184.6	Expressed in all
IGSF11	Down	BT-IgSF, CT119, Igsf13, MGC35227, VSIG3	ENSG00000144847	Immunoglobulin superfamily member 11	3	118900557-119146068	Predicted intracellular proteins, Predicted membrane proteins, Predicted secreted proteins	Evidence at protein level	HPA046377	Uncertain		Approved	Nucleus<br>Cell Junctions<br>Cytosol		Group enriched	Tissue enhanced		cerebral cortex: 31.0;testis: 64.9	ovary: 20.1	Cell line enhanced		A549: 7.2;SK-MEL-30: 26.9;U-266/70: 8.9;U-266/84: 10.2
HELB	Down		ENSG00000127311	DNA helicase B	12	66302545-66347645	Enzymes, Predicted intracellular proteins	Evidence at protein level							Mixed	Mixed			lymph node: 3.5	Mixed
ORMDL3	Down		ENSG00000172057	ORMDL sphingolipid biosynthesis regulator 3	17	39921041-39927601	Disease related genes, Predicted membrane proteins	Evidence at protein level	HPA065643			Supported	Endoplasmic reticulum	Urothelial cancer:5.18e-4 (favourable), Lung cancer:9.29e-4 (favourable)	Expressed in all	Expressed in all			adipose tissue: 164.7	Expressed in all
TRPM1	Down	CSNB1C, LTRPC1, MLSN1	ENSG00000134160	Transient receptor potential cation channel subfamily M member 1	15	31001061-31161273	Disease related genes, Potential drug targets, Predicted intracellular proteins, Predicted membrane proteins, Voltage-gated ion channels	Evidence at protein level	HPA014779, HPA014785	Supported		Uncertain	Nucleoplasm<br>Cytosol		Tissue enriched	Group enriched	26	skin: 4.8;testis: 2.1	kidney: 0.1	Cell line enriched	91	SK-MEL-30: 9.1
LGALSL	Up	GRP, HSPC159	ENSG00000119862	Galectin like	2	64453969-64461381	Plasma proteins, Predicted intracellular proteins	Evidence at protein level	HPA046079	Approved		Approved	Nucleoplasm	Liver cancer:2.16e-4 (unfavourable)	Expressed in all	Expressed in all			skin: 110.9	Cell line enhanced		AN3-CA: 46.2;HAP1: 75.2
GADD45B	Up	DKFZP566B133, GADD45BETA, MYD118	ENSG00000099860	Growth arrest and DNA damage inducible beta	19	2476122-2478259	Predicted intracellular proteins	Evidence at protein level	HPA029816	Approved		Approved	Nucleoplasm<br>Cytosol		Expressed in all	Expressed in all			bone marrow: 218.1	Mixed
SRPX2	Down	SRPUL	ENSG00000102359	Sushi repeat containing protein, X-linked 2	X	100644166-100675788	Disease related genes, Predicted intracellular proteins, Predicted secreted proteins	Evidence at protein level	HPA038786	Uncertain		Uncertain	Microtubules	Renal cancer:0.00e+0 (unfavourable)	Expressed in all	Mixed			adipose tissue: 18.8	Cell line enhanced		ASC diff: 191.6;ASC TERT1: 83.0;HSkMC: 77.9;HUVEC TERT2: 65.3
C8A	Down		ENSG00000157131	Complement C8 alpha chain	1	56854806-56918221	Disease related genes, Plasma proteins, Potential drug targets, Predicted secreted proteins, Transporters	Evidence at protein level							Tissue enriched	Tissue enriched	63	liver: 328.8	gallbladder: 5.2	Not detected
BRIX1	Up	BRIX, BXDC2, FLJ11100	ENSG00000113460	BRX1, biogenesis of ribosomes	5	34915376-34925996	Plasma proteins, Predicted intracellular proteins	Evidence at protein level	HPA039614	Approved		Enhanced	Nucleoli	Renal cancer:3.07e-9 (unfavourable), Liver cancer:4.11e-8 (unfavourable), Endometrial cancer:1.10e-5 (unfavourable), Breast cancer:2.18e-4 (unfavourable), Ovarian cancer:6.34e-4 (favourable)	Expressed in all	Expressed in all			placenta: 27.6	Expressed in all
PECR	Down	HSA250303, SDR29C1, TERP	ENSG00000115425	Peroxisomal trans-2-enoyl-CoA reductase	2	215996329-216082955	Enzymes, Predicted intracellular proteins	Evidence at protein level	HPA021593, HPA022539	Enhanced		Supported	Peroxisomes	Renal cancer:1.36e-5 (favourable)	Expressed in all	Expressed in all			liver: 82.8	Mixed
MAP2	Down	MAP2A, MAP2B, MAP2C	ENSG00000078018	Microtubule associated protein 2	2	209424058-209734118	FDA approved drug targets, Plasma proteins, Predicted intracellular proteins	Evidence at protein level	CAB001984, HPA008273, HPA012828	Enhanced	Supported	Supported	Nucleoli<br>Cytosol	Endometrial cancer:1.98e-6 (unfavourable)	Tissue enhanced	Tissue enriched	11	cerebral cortex: 296.5	thyroid gland: 27.9	Cell line enhanced		AF22: 293.3;NTERA-2: 106.5;SCLC-21H: 174.9;SH-SY5Y: 88.2
MTX1	Down	MTX, MTXN	ENSG00000173171	Metaxin 1	1	155208699-155213824	Predicted membrane proteins	Evidence at protein level	HPA011543	Uncertain		Supported	Mitochondria	Renal cancer:3.39e-4 (unfavourable)	Expressed in all	Expressed in all			testis: 71.8	Expressed in all
ZNF653	Down	Zip67	ENSG00000161914	Zinc finger protein 653	19	11483427-11505923	Predicted intracellular proteins, Transcription factors	Evidence at protein level	HPA023631, HPA023635	Uncertain		Supported	Nucleus	Endometrial cancer:4.15e-4 (favourable), Colorectal cancer:8.37e-4 (unfavourable), Urothelial cancer:8.74e-4 (favourable)	Expressed in all	Mixed			testis: 19.0	Expressed in all
FLRT1	Down	MGC21624, SPG68	ENSG00000126500	Fibronectin leucine rich transmembrane protein 1	11	64103188-64119173	Predicted membrane proteins	Evidence at protein level	HPA054589	Uncertain					Mixed	Tissue enhanced		adrenal gland: 5.9;cerebral cortex: 12.5	cervix, uterine: 4.0	Cell line enhanced		SCLC-21H: 6.4;SH-SY5Y: 14.3;THP-1: 7.6
NAPSA	Down	KAP, Kdap, NAP1, NAPA	ENSG00000131400	Napsin A aspartic peptidase	19	50358477-50365830	Enzymes, Plasma proteins, Predicted secreted proteins	Evidence at protein level	CAB009591, HPA045280, HPA047236, HPA047744	Enhanced				Renal cancer:1.21e-4 (favourable)	Tissue enriched	Tissue enriched	14	lung: 1412.2	kidney: 101.4	Cell line enriched	23	U-698: 27.1
FAM3D	Down	EF7, OIT1	ENSG00000198643	Family with sequence similarity 3 member D	3	58633946-58666848	Predicted intracellular proteins, Predicted membrane proteins	Evidence at protein level	HPA013844	Approved				Head and neck cancer:1.89e-4 (favourable), Breast cancer:7.51e-4 (favourable)	Tissue enhanced	Tissue enhanced		colon: 318.5;rectum: 484.7	salivary gland: 191.6	Not detected
TAGLN	Down	DKFZp686P11128, SM22, SMCC, TAGLN1, WS3-10	ENSG00000149591	Transgelin	11	117199321-117204782	Cancer-related genes, Plasma proteins, Predicted intracellular proteins	Evidence at protein level	CAB001447, HPA019467	Enhanced		Approved	Microtubules<br>Mitochondria<br>Cytosol	Renal cancer:2.12e-7 (unfavourable)	Expressed in all	Expressed in all			smooth muscle: 11975.2	Expressed in all
CDK17	Down	PCTAIRE2, PCTK2	ENSG00000059758	Cyclin dependent kinase 17	12	96278261-96400560	Enzymes, Predicted intracellular proteins	Evidence at protein level	HPA015325	Approved		Approved	Nucleoplasm<br>Cytosol	Renal cancer:1.09e-6 (unfavourable)	Expressed in all	Expressed in all			cerebral cortex: 71.8	Expressed in all
FAM168A	Down	KIAA0280, TCRP1	ENSG00000054965	Family with sequence similarity 168 member A	11	73400487-73598189	Disease related genes, Predicted intracellular proteins	Evidence at protein level	HPA037580	Approved		Approved	Nucleoplasm	Renal cancer:6.41e-5 (favourable), Endometrial cancer:5.51e-4 (unfavourable), Urothelial cancer:9.70e-4 (unfavourable)	Expressed in all	Expressed in all			cerebral cortex: 104.4	Expressed in all
MZT2B	Down	FAM128B, FLJ14346, MOZART2B	ENSG00000152082	Mitotic spindle organizing protein 2B	2	130181737-130190729	Predicted intracellular proteins	Evidence at protein level	HPA051758, HPA052623	Approved		Supported	Centrosome<br>Cytosol	Renal cancer:9.37e-8 (unfavourable), Liver cancer:9.65e-4 (unfavourable)	Expressed in all	Expressed in all			testis: 81.3	Expressed in all
HAL	Down	HIS	ENSG00000084110	Histidine ammonia-lyase	12	95972662-95996365	Disease related genes, Enzymes, Plasma proteins, Potential drug targets, Predicted intracellular proteins	Evidence at protein level	HPA038547, HPA038548	Enhanced		Uncertain	Cytosol		Tissue enriched	Group enriched	8	liver: 51.2;skin: 72.5	bone marrow: 7.4	Cell line enhanced		BEWO: 2.1;THP-1: 7.4
DBP	Down	DABP	ENSG00000105516	D-box binding PAR bZIP transcription factor	19	48630030-48637438	Predicted intracellular proteins, Transcription factors	Evidence at protein level						Lung cancer:1.16e-5 (favourable), Renal cancer:2.41e-5 (favourable), Head and neck cancer:5.49e-4 (favourable)	Expressed in all	Expressed in all			thyroid gland: 41.4	Cell line enhanced		NB-4: 148.5
FGA	Down		ENSG00000171560	Fibrinogen alpha chain	4	154583126-154590766	Cancer-related genes, Candidate cardiovascular disease genes, Disease related genes, FDA approved drug targets, Plasma proteins, Predicted secreted proteins	Evidence at protein level	CAB016776, HPA051370, HPA064755	Supported				Renal cancer:4.23e-6 (unfavourable), Liver cancer:7.33e-4 (favourable)	Tissue enriched	Tissue enriched	237	liver: 9265.4	stomach: 39.0	Cell line enriched	11	Hep G2: 285.6
GLS	Down	GLS1, KIAA0838	ENSG00000115419	Glutaminase	2	190880827-190965552	Enzymes, Predicted intracellular proteins, Predicted secreted proteins	Evidence at protein level	HPA036223	Enhanced		Supported	Mitochondria	Endometrial cancer:3.45e-4 (unfavourable)	Expressed in all	Expressed in all			kidney: 333.2	Expressed in all
IL6	Up	BSF2, HGF, HSF, IFNB2, IL-6	ENSG00000136244	Interleukin 6	7	22725884-22732002	Cancer-related genes, Candidate cardiovascular disease genes, Disease related genes, FDA approved drug targets, Plasma proteins, Predicted intracellular proteins, Predicted secreted proteins	Evidence at protein level	CAB023406, CAB072821	Supported		Approved	Vesicles	Renal cancer:1.10e-11 (unfavourable)	Mixed	Tissue enhanced		adipose tissue: 136.4	urinary bladder: 73.6	Group enriched	7	BJ hTERT+: 1844.6;hTEC/SVTERT24-B: 429.5
GADD45GIP1	Down	CKBBP2, CKbetaBP2, CRIF1, MGC4667, MGC4758, PLINP-1, Plinp1, PRG6	ENSG00000179271	GADD45G interacting protein 1	19	12953119-12957236	Predicted intracellular proteins, Ribosomal proteins	Evidence at protein level	HPA055205, HPA065048	Supported		Supported	Mitochondria		Expressed in all	Expressed in all			cerebral cortex: 29.7	Expressed in all
PYHIN1	Up	IFIX, MGC23885	ENSG00000163564	Pyrin and HIN domain family member 1	1	158930796-158977054	Predicted intracellular proteins	Evidence at protein level	HPA051224	Enhanced					Mixed	Tissue enhanced		lymph node: 26.3;spleen: 19.2	tonsil: 11.3	Cell line enriched	6	U-698: 33.8
CYP4F2	Down		ENSG00000186115	Cytochrome P450 family 4 subfamily F member 2	19	15878023-15898120	Disease related genes, Enzymes, Potential drug targets, Predicted intracellular proteins, Predicted membrane proteins, Predicted secreted proteins	Evidence at protein level	HPA014048, HPA017265, HPA058960	Supported					Tissue enriched	Group enriched	6	duodenum: 78.2;epididymis: 28.0;kidney: 39.3;liver: 84.6;small intestine: 84.3	prostate: 10.4	Cell line enhanced		Hep G2: 2.5
CYP1A2	Up	CP12, P3-450	ENSG00000140505	Cytochrome P450 family 1 subfamily A member 2	15	74748844-74756202	Cancer-related genes, Enzymes, Predicted membrane proteins	Evidence at protein level	CAB016531	Enhanced					Group enriched	Tissue enriched	170	liver: 268.6	thyroid gland: 1.5	Mixed
SRSF6	Down	B52, SFRS6, SRP55	ENSG00000124193	Serine and arginine rich splicing factor 6	20	43457928-43464247	Predicted intracellular proteins	Evidence at protein level	HPA029005, CAB034889	Supported		Supported	Nuclear speckles	Renal cancer:2.82e-4 (unfavourable), Liver cancer:3.86e-4 (unfavourable)	Expressed in all	Expressed in all			endometrium: 83.5	Expressed in all
DLG4	Down	PSD-95, PSD95, SAP-90, SAP90	ENSG00000132535	Discs large MAGUK scaffold protein 4	17	7189890-7219702	Predicted intracellular proteins, Predicted secreted proteins, Transporters	Evidence at protein level	CAB001999, CAB002000, HPA010122	Enhanced		Approved	Vesicles	Pancreatic cancer:8.82e-6 (favourable), Renal cancer:1.70e-4 (unfavourable)	Expressed in all	Tissue enriched	6	cerebral cortex: 178.6	endometrium: 28.9	Cell line enhanced		HMC-1: 57.4
MAP3K12	Up	DLK, MEKK12, MUK, ZPK, ZPKP1	ENSG00000139625	Mitogen-activated protein kinase kinase kinase 12	12	53479669-53500063	Enzymes, Predicted intracellular proteins	Evidence at protein level	HPA039936, HPA071996	Approved		Approved	Nucleus<br>Cell Junctions	Renal cancer:5.43e-10 (unfavourable), Pancreatic cancer:1.51e-4 (favourable)	Mixed	Mixed			gallbladder: 23.9	Cell line enhanced		HHSteC: 46.6
MREG	Down	DSU, FLJ10116, WDT2	ENSG00000118242	Melanoregulin	2	215942805-216034096	Predicted intracellular proteins	Evidence at protein level	HPA068583			Approved	Vesicles	Thyroid cancer:4.20e-4 (favourable)	Expressed in all	Mixed			esophagus: 29.4	Cell line enhanced		MCF7: 74.2
GLYCTK	Down	HBEBP2, HBEBP4	ENSG00000168237	Glycerate kinase	3	52287089-52293476	Disease related genes, Enzymes, Potential drug targets, Predicted intracellular proteins	Evidence at protein level	HPA006913	Approved		Approved	Golgi apparatus<br>Cytosol<br>Rods & Rings	Head and neck cancer:1.64e-4 (favourable)	Tissue enriched	Tissue enhanced		duodenum: 38.3;liver: 60.6	small intestine: 31.8	Expressed in all
AJUBA	Down	JUB, MGC15563	ENSG00000129474	Ajuba LIM protein	14	22971174-22982642	Cancer-related genes, Predicted intracellular proteins	Evidence at protein level	HPA006171	Approved		Approved	Nucleus<br>Golgi apparatus	Pancreatic cancer:5.67e-4 (unfavourable)	Expressed in all	Tissue enhanced		skin: 73.7	placenta: 28.0	Mixed
IFI44L	Up	C1orf29, GS3686	ENSG00000137959	Interferon induced protein 44 like	1	78619922-78646145	Predicted intracellular proteins	Evidence at protein level	HPA053247, HPA060372	Enhanced		Approved	Nucleoplasm	Renal cancer:1.06e-4 (unfavourable), Endometrial cancer:2.95e-4 (unfavourable), Glioma:5.08e-4 (favourable)	Expressed in all	Mixed			spleen: 32.4	Cell line enhanced		BJ hTERT+ SV40 Large T+: 43.7;BJ hTERT+ SV40 Large T+ RasG12V: 49.2;HSkMC: 19.4;SK-MEL-30: 17.2
ZRANB2	Down	ZIS, ZIS1, ZIS2, ZNF265	ENSG00000132485	Zinc finger RANBP2-type containing 2	1	71063291-71081297	Plasma proteins, Predicted intracellular proteins	Evidence at protein level	HPA053960, HPA061949, HPA063298	Supported		Enhanced	Nucleus	Renal cancer:1.57e-8 (unfavourable), Liver cancer:7.29e-5 (unfavourable), Prostate cancer:5.70e-4 (unfavourable)	Expressed in all	Expressed in all			endometrium: 116.1	Expressed in all
XPNPEP2	Down		ENSG00000122121	X-prolyl aminopeptidase 2	X	129738974-129769538	Disease related genes, Enzymes, Potential drug targets, Predicted secreted proteins	Evidence at protein level	HPA000339, CAB025136, CAB025269	Enhanced					Group enriched	Group enriched	12	duodenum: 128.1;kidney: 175.9;small intestine: 231.5	liver: 14.3	Cell line enhanced		ASC diff: 6.9;ASC TERT1: 36.6;HSkMC: 19.4
PIK3CA	Down	PI3K	ENSG00000121879	Phosphatidylinositol-4,5-bisphosphate 3-kinase catalytic subunit alpha	3	179148114-179240093	Cancer-related genes, Disease related genes, Enzymes, Potential drug targets, Predicted intracellular proteins, RAS pathway related proteins	Evidence at protein level	HPA009985, CAB017804	Approved		Approved	Cytosol		Expressed in all	Mixed			parathyroid gland: 23.8	Expressed in all
IFI16	Up	IFNGIP1, PYHIN2	ENSG00000163565	Interferon gamma inducible protein 16	1	158999968-159055155	Plasma proteins, Predicted intracellular proteins	Evidence at protein level	HPA002134, CAB016293	Enhanced		Supported	Nucleus<br>Nucleoli<br>Cytosol	Renal cancer:1.11e-16 (unfavourable)	Expressed in all	Expressed in all			lymph node: 163.5	Mixed
APLP1	Down	APLP	ENSG00000105290	Amyloid beta precursor like protein 1	19	35867899-35879791	Plasma proteins, Predicted intracellular proteins, Predicted membrane proteins	Evidence at protein level	HPA028970, HPA028971	Enhanced				Urothelial cancer:2.65e-5 (unfavourable), Endometrial cancer:3.87e-4 (unfavourable)	Tissue enhanced	Tissue enriched	13	cerebral cortex: 440.4	adrenal gland: 34.5	Cell line enhanced		AN3-CA: 137.3;SCLC-21H: 100.6;SH-SY5Y: 91.5
PTGS2	Up	COX2	ENSG00000073756	Prostaglandin-endoperoxide synthase 2	1	186671791-186680427	Cancer-related genes, Enzymes, FDA approved drug targets, Predicted secreted proteins	Evidence at protein level	CAB000113, HPA001335	Approved		Supported	Endoplasmic reticulum	Renal cancer:9.79e-4 (unfavourable)	Mixed	Tissue enhanced		seminal vesicle: 180.6	cervix, uterine: 99.3	Group enriched	7	BJ: 78.6;BJ hTERT+: 327.8
GAS2L3	Down		ENSG00000139354	Growth arrest specific 2 like 3	12	100573683-100628286	Predicted intracellular proteins	Evidence at protein level	HPA048593	Approved				Renal cancer:3.58e-7 (unfavourable)	Mixed	Mixed			gallbladder: 7.0	Mixed
2018-09-07	Down	CDC10, CDC3, SEPT7A	ENSG00000122545	Septin 7	7	35800932-35907105	Plasma proteins, Predicted intracellular proteins	Evidence at protein level	HPA023309, HPA029524	Enhanced		Enhanced	Nucleoli<br>Actin filaments<br>Midbody	Liver cancer:2.37e-4 (unfavourable), Renal cancer:2.78e-4 (unfavourable)	Expressed in all	Expressed in all			cerebral cortex: 430.4	Expressed in all
RNF125	Down	FLJ20456	ENSG00000101695	Ring finger protein 125	18	32018372-32073213	Disease related genes, Enzymes, Potential drug targets, Predicted intracellular proteins	Evidence at protein level	HPA041514	Uncertain		Uncertain	Nucleoli<br>Golgi apparatus<br>Cytosol	Renal cancer:4.06e-4 (unfavourable)	Expressed in all	Mixed			small intestine: 11.5	Cell line enhanced		HMC-1: 42.3
ENPP5	Down		ENSG00000112796	Ectonucleotide pyrophosphatase/phosphodiesterase 5 (putative)	6	46159187-46170971	Predicted membrane proteins	Evidence at protein level	HPA016902	Enhanced				Renal cancer:4.44e-13 (favourable), Pancreatic cancer:4.04e-4 (favourable), Lung cancer:4.57e-4 (favourable)	Expressed in all	Tissue enhanced		epididymis: 296.6	thyroid gland: 85.6	Cell line enhanced		CAPAN-2: 9.8;SCLC-21H: 5.6;T-47d: 8.1;U-266/84: 5.5
HLA-DRA	Down	HLA-DRA1	ENSG00000204287	Major histocompatibility complex, class II, DR alpha	6	32439842-32445046	Plasma proteins, Predicted membrane proteins	Evidence at protein level	CAB002798, CAB015402, HPA050162, HPA053176	Enhanced				Colorectal cancer:5.30e-4 (favourable)	Expressed in all	Tissue enhanced		lung: 731.8;lymph node: 894.1	tonsil: 476.7	Cell line enhanced		Daudi: 254.2;HDLM-2: 588.3;REH: 234.5;U-698: 247.8;U-87 MG: 236.0
IGF1	Down	IGF-I, IGF1A, IGFI	ENSG00000017427	Insulin like growth factor 1	12	102395867-102480645	Disease related genes, Plasma proteins, Predicted secreted proteins, RAS pathway related proteins	Evidence at protein level	HPA048946	Approved				Endometrial cancer:1.04e-4 (favourable)	Mixed	Tissue enhanced		cervix, uterine: 126.8	smooth muscle: 98.2	Cell line enhanced		ASC diff: 21.1;HDLM-2: 45.4;K-562: 19.8;U-266/70: 10.2
SUPT4H1	Down	Spt4, SPT4H, Supt4a, SUPT4H	ENSG00000213246	SPT4 homolog, DSIF elongation factor subunit	17	58345175-58353093	Predicted intracellular proteins	Evidence at protein level	HPA059748			Approved	Nucleus	Liver cancer:7.69e-5 (unfavourable)	Expressed in all	Expressed in all			lymph node: 82.4	Expressed in all
LRPAP1	Down	A2MRAP, HBP44	ENSG00000163956	LDL receptor related protein associated protein 1	4	3506376-3532559	Disease related genes, Predicted secreted proteins	Evidence at protein level	HPA008001, CAB025518	Enhanced	Supported	Enhanced	Endoplasmic reticulum	Renal cancer:4.67e-11 (favourable)	Expressed in all	Expressed in all			placenta: 13.7	Expressed in all
CTSA	Down	GSL, PPGB	ENSG00000064601	Cathepsin A	20	45890144-45898820	Disease related genes, Enzymes, Potential drug targets, Predicted intracellular proteins, Predicted secreted proteins	Evidence at protein level	CAB024930, HPA031068	Enhanced		Enhanced	Vesicles	Liver cancer:1.95e-4 (unfavourable)	Expressed in all	Expressed in all			adrenal gland: 243.4	Expressed in all
C1S	Down		ENSG00000182326	Complement C1s	12	6988259-7071032	Disease related genes, Enzymes, FDA approved drug targets, Plasma proteins, Predicted intracellular proteins, Predicted secreted proteins	Evidence at protein level	CAB016722, HPA018852	Supported		Approved	Nucleus<br>Cytosol	Renal cancer:7.44e-15 (unfavourable), Liver cancer:7.73e-4 (favourable)	Expressed in all	Expressed in all			liver: 1326.7	Cell line enhanced		ASC diff: 521.6;ASC TERT1: 703.0;BJ hTERT+: 271.2;HSkMC: 390.5
VDAC3	Down	HD-VDAC3	ENSG00000078668	Voltage dependent anion channel 3	8	42391624-42405897	Plasma proteins, Predicted intracellular proteins	Evidence at protein level	HPA026864	Uncertain		Supported	Mitochondria		Expressed in all	Expressed in all			skeletal muscle: 327.2	Expressed in all
ARHGEF19	Down	FLJ33962, WGEF	ENSG00000142632	Rho guanine nucleotide exchange factor 19	1	16197854-16212609	Predicted intracellular proteins	Evidence at protein level	HPA068108			Approved	Nuclear bodies	Renal cancer:8.88e-5 (unfavourable), Lung cancer:6.53e-4 (favourable)	Expressed in all	Tissue enhanced		skin: 20.9	thyroid gland: 11.5	Cell line enhanced		T-47d: 23.8
GNG12	Down		ENSG00000172380	G protein subunit gamma 12	1	67701466-67833467	Predicted intracellular proteins, RAS pathway related proteins	Evidence at protein level	HPA057790, HPA062208	Enhanced		Approved	Mitochondria		Expressed in all	Mixed			duodenum: 122.4	Mixed
RARA	Down	NR1B1, RAR	ENSG00000131759	Retinoic acid receptor alpha	17	40309192-40357643	Cancer-related genes, Disease related genes, FDA approved drug targets, Nuclear receptors, Plasma proteins, Predicted intracellular proteins, Transcription factors	Evidence at protein level	HPA058282			Supported	Nucleus<br>Cytosol	Endometrial cancer:2.60e-4 (favourable)	Expressed in all	Expressed in all			gallbladder: 68.6	Expressed in all
MCM3	Down		ENSG00000112118	Minichromosome maintenance complex component 3	6	52264009-52284881	Cancer-related genes, Enzymes, Plasma proteins, Predicted intracellular proteins	Evidence at protein level	CAB002162, HPA004789, HPA004790	Supported		Enhanced	Nucleoplasm	Thyroid cancer:3.13e-5 (favourable), Melanoma:4.40e-5 (unfavourable), Liver cancer:1.40e-4 (unfavourable), Cervical cancer:1.89e-4 (favourable)	Expressed in all	Expressed in all			lymph node: 80.8	Expressed in all
GSTK1	Down	GST13	ENSG00000197448	Glutathione S-transferase kappa 1	7	143244093-143270854	Enzymes, Plasma proteins, Predicted intracellular proteins	Evidence at protein level	HPA006311, HPA022904	Enhanced		Supported	Peroxisomes	Renal cancer:2.10e-6 (favourable), Breast cancer:4.41e-6 (favourable)	Expressed in all	Expressed in all			parathyroid gland: 377.4	Expressed in all
CPA2	Down		ENSG00000158516	Carboxypeptidase A2	7	130266827-130289798	Enzymes, Predicted secreted proteins	Evidence at protein level	HPA020342, HPA021317	Enhanced					Tissue enriched	Tissue enriched	104	pancreas: 9283.9	stomach: 89.6	Cell line enhanced		AN3-CA: 2.0;CACO-2: 3.0;RH-30: 2.8;SCLC-21H: 1.9
FOS	Up	AP-1, c-fos	ENSG00000170345	Fos proto-oncogene, AP-1 transcription factor subunit	14	75278774-75282230	Cancer-related genes, Predicted intracellular proteins, Transcription factors	Evidence at protein level	HPA018531	Approved		Supported	Nucleoplasm	Prostate cancer:7.81e-4 (favourable)	Expressed in all	Expressed in all			fallopian tube: 1853.4	Cell line enriched	5	hTCEpi: 324.8
TTPA	Down	AVED	ENSG00000137561	Alpha tocopherol transfer protein	8	63048553-63086053	Disease related genes, Plasma proteins, Predicted intracellular proteins	Evidence at protein level							Tissue enriched	Tissue enriched	17	liver: 82.7	rectum: 4.8	Cell line enhanced		SK-BR-3: 4.7;U-2 OS: 3.3;U-2197: 3.6
UROD	Down		ENSG00000126088	Uroporphyrinogen decarboxylase	1	45012147-45015575	Disease related genes, Enzymes, Plasma proteins, Potential drug targets, Predicted intracellular proteins	Evidence at protein level	HPA027468, HPA028668, HPA030350	Uncertain		Supported	Nucleoplasm<br>Cytosol	Liver cancer:2.48e-4 (unfavourable)	Expressed in all	Expressed in all			parathyroid gland: 115.4	Expressed in all
CDH13	Down	CDHH	ENSG00000140945	Cadherin 13	16	82626803-83800640	Plasma proteins, Predicted intracellular proteins, Predicted secreted proteins	Evidence at protein level	HPA001380, CAB025863	Enhanced		Supported	Plasma membrane	Renal cancer:1.73e-6 (unfavourable)	Expressed in all	Tissue enhanced		endometrium: 70.0	cervix, uterine: 66.4	Cell line enhanced		LHCN-M2: 185.2;U-138 MG: 276.1;U-87 MG: 239.0
SLC25A20	Down	CAC, CACT	ENSG00000178537	Solute carrier family 25 member 20	3	48856931-48898993	Disease related genes, Potential drug targets, Predicted intracellular proteins, Predicted membrane proteins, Transporters	Evidence at protein level	HPA016862, HPA029863	Approved		Supported	Mitochondria<br>Cytosol		Expressed in all	Expressed in all			liver: 70.9	Cell line enhanced		RPMI-8226: 88.8
RTN3	Down	ASYIP, HAP, NSPL2, NSPLII, RTN3-A1	ENSG00000133318	Reticulon 3	11	63681446-63759891	Predicted intracellular proteins, Predicted membrane proteins	Evidence at protein level	HPA015649, HPA015650	Enhanced		Supported	Endoplasmic reticulum	Liver cancer:1.30e-6 (unfavourable), Renal cancer:9.87e-4 (favourable)	Expressed in all	Expressed in all			cerebral cortex: 1030.6	Expressed in all
LGALS9	Down	LGALS9A	ENSG00000168961	Galectin 9	17	27629798-27649560	Predicted intracellular proteins	Evidence at protein level	HPA046876, HPA047218	Approved		Approved	Cytosol	Renal cancer:1.52e-5 (unfavourable), Cervical cancer:2.35e-5 (favourable)	Expressed in all	Mixed			rectum: 42.0	Cell line enhanced		BJ hTERT+ SV40 Large T+ RasG12V: 23.0;HMC-1: 54.5;MOLT-4: 26.1;THP-1: 38.7;U-937: 38.5
RIPK3	Up	RIP3	ENSG00000129465	Receptor interacting serine/threonine kinase 3	14	24336021-24340045	Enzymes, Predicted intracellular proteins	Evidence at protein level	HPA055087	Uncertain					Mixed	Mixed			small intestine: 25.1	Cell line enhanced		CAPAN-2: 11.3;HDLM-2: 6.9;SK-BR-3: 15.6
EHHADH	Down	ECHD	ENSG00000113790	Enoyl-CoA hydratase and 3-hydroxyacyl CoA dehydrogenase	3	185190624-185281990	Disease related genes, Enzymes, Plasma proteins, Potential drug targets, Predicted intracellular proteins	Evidence at protein level	HPA036401, HPA042021	Enhanced				Renal cancer:1.28e-5 (favourable)	Group enriched	Group enriched	7	kidney: 148.6;liver: 173.1	duodenum: 21.4	Mixed
PTGR1	Down	LTB4DH, ZADH3	ENSG00000106853	Prostaglandin reductase 1	9	111549722-111599855	Enzymes, Plasma proteins, Predicted intracellular proteins	Evidence at protein level	HPA036724	Enhanced				Renal cancer:5.53e-4 (favourable)	Expressed in all	Expressed in all			small intestine: 315.8	Mixed
IFNGR1	Down	CD119, IFNGR	ENSG00000027697	Interferon gamma receptor 1	6	137197484-137219449	CD markers, Disease related genes, FDA approved drug targets, Predicted intracellular proteins, Predicted membrane proteins, Predicted secreted proteins	Evidence at protein level	CAB025889, HPA063871	Approved				Renal cancer:5.48e-4 (unfavourable)	Expressed in all	Expressed in all			spleen: 221.9	Expressed in all
MKRN1	Down	RNF61	ENSG00000133606	Makorin ring finger protein 1	7	140453040-140479569	Enzymes, Predicted intracellular proteins	Evidence at protein level	HPA000567			Approved	Nucleus<br>Nuclear membrane<br>Cytosol		Expressed in all	Expressed in all			testis: 224.7	Expressed in all
FBP1	Down	FBP	ENSG00000165140	Fructose-bisphosphatase 1	9	94603133-94640249	Disease related genes, Enzymes, Plasma proteins, Potential drug targets, Predicted intracellular proteins	Evidence at protein level	HPA005857, HPA012513, CAB033869	Enhanced		Uncertain	Mitochondria	Renal cancer:6.86e-7 (favourable), Urothelial cancer:1.64e-5 (favourable), Liver cancer:1.79e-4 (favourable), Endometrial cancer:5.16e-4 (favourable)	Expressed in all	Tissue enhanced		liver: 443.9	duodenum: 329.6	Cell line enhanced		HaCaT: 66.7;MCF7: 184.8;RT4: 124.5;U-698: 78.4
UBN2	Up	FLJ25778, KIAA2030	ENSG00000157741	Ubinuclein 2	7	139230356-139308236	Predicted intracellular proteins	Evidence at protein level	HPA019743, HPA020122, HPA020124	Uncertain		Supported	Nucleoplasm	Head and neck cancer:4.49e-4 (favourable)	Expressed in all	Tissue enhanced		testis: 26.4	skin: 11.8	Expressed in all
HYOU1	Down	Grp170, HSP12A, ORP150	ENSG00000149428	Hypoxia up-regulated 1	11	119044189-119057202	Plasma proteins, Predicted secreted proteins	Evidence at protein level	HPA049296	Approved				Renal cancer:5.10e-5 (unfavourable), Endometrial cancer:2.58e-4 (favourable), Thyroid cancer:5.00e-4 (unfavourable)	Expressed in all	Expressed in all			thyroid gland: 111.7	Expressed in all
ARNTL	Down	bHLHe5, BMAL1, JAP3, MOP3, PASD3	ENSG00000133794	Aryl hydrocarbon receptor nuclear translocator like	11	13276652-13387266	Predicted intracellular proteins, Predicted secreted proteins, Transcription factors	Evidence at protein level	CAB045962, HPA050938	Supported		Supported	Nucleoplasm<br>Vesicles		Expressed in all	Expressed in all			adrenal gland: 26.3	Mixed
CDV3	Up	H41	ENSG00000091527	CDV3 homolog	3	133573730-133590261	Plasma proteins, Predicted intracellular proteins	Evidence at protein level	HPA029761, HPA029762, HPA029763	Enhanced		Enhanced	Nucleoli<br>Plasma membrane<br>Cytosol	Liver cancer:5.21e-6 (unfavourable)	Expressed in all	Expressed in all			lymph node: 185.6	Expressed in all
CKAP2	Down	FLJ10749, LB1, se20-10, TMAP	ENSG00000136108	Cytoskeleton associated protein 2	13	52455429-52476628	Predicted intracellular proteins	Evidence at protein level	HPA008410, HPA027821	Enhanced		Enhanced	Microtubules<br>Cytosol	Renal cancer:1.90e-5 (unfavourable), Liver cancer:3.26e-5 (unfavourable)	Expressed in all	Tissue enhanced		testis: 58.5	bone marrow: 42.4	Expressed in all
EFNA1	Up	ECKLG, EPLG1, LERK1, TNFAIP4	ENSG00000169242	Ephrin A1	1	155127460-155134857	Cancer-related genes, Predicted secreted proteins, RAS pathway related proteins	Evidence at protein level	CAB032498	Uncertain					Expressed in all	Mixed			placenta: 123.9	Cell line enhanced		BEWO: 211.4;SiHa: 136.8;SK-BR-3: 146.1
SEC14L2	Down	C22orf6, KIAA1186, KIAA1658, SPF, TAP, TAP1	ENSG00000100003	SEC14 like lipid binding 2	22	30396857-30425317	Predicted intracellular proteins	Evidence at protein level	HPA064466	Approved		Supported	Nucleus<br>Cytosol	Head and neck cancer:7.63e-6 (unfavourable), Breast cancer:3.05e-4 (favourable)	Expressed in all	Tissue enhanced		epididymis: 104.9;liver: 125.6;prostate: 83.0	breast: 57.3	Cell line enhanced		HBEC3-KT: 61.6
LPA	Up	LP, Lp(a)	ENSG00000198670	Lipoprotein(a)	6	160531483-160664259	Candidate cardiovascular disease genes, Enzymes, Plasma proteins, Predicted intracellular proteins, Predicted secreted proteins	Evidence at protein level	CAB016072, HPA060604	Supported					Tissue enriched	Tissue enriched	25	liver: 41.5	seminal vesicle: 1.6	Not detected
FAM76B	Down	MGC33371	ENSG00000077458	Family with sequence similarity 76 member B	11	95768942-95790409	Predicted intracellular proteins, Predicted membrane proteins	Evidence at protein level	HPA036608	Approved		Approved	Nucleus<br>Nucleoli fibrillar center	Renal cancer:7.17e-5 (unfavourable), Urothelial cancer:2.72e-4 (favourable)	Expressed in all	Expressed in all			testis: 32.9	Expressed in all
MITD1	Up	LOC129531	ENSG00000158411	Microtubule interacting and trafficking domain containing 1	2	99161427-99181058	Predicted intracellular proteins	Evidence at protein level	HPA036162, HPA036163	Approved		Enhanced	Vesicles	Renal cancer:1.32e-11 (unfavourable), Urothelial cancer:5.46e-8 (favourable), Liver cancer:1.47e-6 (unfavourable), Breast cancer:5.96e-4 (favourable)	Expressed in all	Expressed in all			lymph node: 42.2	Expressed in all
RPL18	Up	L18	ENSG00000063177	Ribosomal protein L18	19	48615328-48619536	Plasma proteins, Predicted intracellular proteins, Ribosomal proteins	Evidence at protein level	HPA046572	Approved		Enhanced	Nucleoli<br>Endoplasmic reticulum<br>Cytosol	Renal cancer:1.21e-4 (unfavourable)	Expressed in all	Expressed in all			ovary: 2572.0	Expressed in all
BDH1	Down	BDH, SDR9C1	ENSG00000161267	3-hydroxybutyrate dehydrogenase 1	3	197509783-197573323	Candidate cardiovascular disease genes, Enzymes, Predicted intracellular proteins	Evidence at protein level	HPA030947, HPA058709	Enhanced		Enhanced	Mitochondria	Renal cancer:7.12e-8 (favourable), Liver cancer:9.86e-7 (favourable), Cervical cancer:1.09e-4 (favourable)	Expressed in all	Tissue enriched	6	liver: 170.2	colon: 27.0	Cell line enhanced		U-937: 60.1
STOML2	Down	HSPC108, SLP-2	ENSG00000165283	Stomatin like 2	9	35099776-35103195	Predicted intracellular proteins, Predicted secreted proteins	Evidence at protein level	CAB015944, HPA062016	Supported		Supported	Plasma membrane<br>Cytosol	Renal cancer:3.00e-5 (favourable), Liver cancer:4.77e-4 (unfavourable)	Expressed in all	Expressed in all			fallopian tube: 98.6	Expressed in all
NOCT	Up	Ccr4c, CCR4L, CCRN4L, NOC	ENSG00000151014	Nocturnin	4	139015789-139045939	Enzymes, Predicted intracellular proteins	Evidence at protein level	HPA012287, HPA053714	Uncertain		Supported	Nucleoplasm<br>Nuclear bodies<br>Cytosol	Renal cancer:1.05e-5 (unfavourable), Lung cancer:5.28e-5 (unfavourable), Urothelial cancer:6.23e-4 (unfavourable)	Expressed in all	Tissue enhanced		bone marrow: 21.2	gallbladder: 8.4	Expressed in all
TEF	Down	KIAA1655	ENSG00000167074	TEF, PAR bZIP transcription factor	22	41367333-41399326	Plasma proteins, Predicted intracellular proteins, Transcription factors	Evidence at protein level						Renal cancer:3.47e-11 (favourable)	Expressed in all	Mixed			parathyroid gland: 58.6	Expressed in all
ASS1	Down	ASS, CTLN1	ENSG00000130707	Argininosuccinate synthase 1	9	130444929-130501274	Disease related genes, Enzymes, Plasma proteins, Potential drug targets, Predicted intracellular proteins	Evidence at protein level	HPA020896, HPA020934	Enhanced		Approved	Nucleoplasm<br>Cytosol	Endometrial cancer:8.14e-9 (unfavourable)	Expressed in all	Tissue enhanced		kidney: 1259.9;liver: 1027.3	fallopian tube: 261.5	Cell line enhanced		BJ hTERT+: 709.0;HaCaT: 734.6;RPMI-8226: 956.8;THP-1: 690.3
GDE1	Up	MIR16	ENSG00000006007	Glycerophosphodiester phosphodiesterase 1	16	19501689-19522145	Enzymes, Predicted intracellular proteins, Predicted membrane proteins	Evidence at protein level	HPA074747			Approved	Nucleus<br>Nucleoli<br>Vesicles	Renal cancer:3.12e-5 (favourable), Liver cancer:7.52e-5 (unfavourable), Colorectal cancer:3.12e-4 (favourable)	Expressed in all	Expressed in all			parathyroid gland: 67.9	Expressed in all
MEDAG	Down	AWMS3, C13orf33, FLJ14834, MEDA-4	ENSG00000102802	Mesenteric estrogen dependent adipogenesis	13	30906191-30925572	Predicted intracellular proteins	Evidence at transcript level						Renal cancer:3.29e-5 (unfavourable)	Mixed	Tissue enhanced		adipose tissue: 153.5	smooth muscle: 32.2	Cell line enhanced		ASC diff: 206.4;ASC TERT1: 58.9;U-2197: 157.4
P4HB	Down	DSI, ERBA2L, GIT, P4Hbeta, PDI, PDIA1, PO4DB, PO4HB, PROHB	ENSG00000185624	Prolyl 4-hydroxylase subunit beta	17	81843159-81860694	Disease related genes, Enzymes, Plasma proteins, Potential drug targets, Predicted intracellular proteins, Predicted secreted proteins	Evidence at protein level	CAB012463, HPA018884	Enhanced		Supported	Endoplasmic reticulum	Renal cancer:2.30e-11 (unfavourable)	Expressed in all	Expressed in all			small intestine: 504.4	Expressed in all
YIPF4	Down	FinGER4, MGC11061	ENSG00000119820	Yip1 domain family member 4	2	32277910-32316594	Predicted intracellular proteins, Predicted membrane proteins	Evidence at protein level	HPA017884	Supported		Supported	Golgi apparatus<br>Vesicles<br>Plasma membrane		Expressed in all	Expressed in all			cerebral cortex: 19.0	Expressed in all
DTX3L	Down	BBAP	ENSG00000163840	Deltex E3 ubiquitin ligase 3L	3	122564238-122575203	Enzymes, Predicted intracellular proteins	Evidence at protein level	HPA010570	Uncertain		Supported	Nucleoplasm<br>Cytosol	Pancreatic cancer:8.99e-4 (unfavourable)	Expressed in all	Expressed in all			spleen: 36.1	Cell line enhanced		BJ hTERT+ SV40 Large T+: 83.9;BJ hTERT+ SV40 Large T+ RasG12V: 107.7
IL7	Down	IL-7	ENSG00000104432	Interleukin 7	8	78675743-78805523	Cancer-related genes, Plasma proteins, Predicted secreted proteins	Evidence at protein level	HPA019590	Approved				Renal cancer:2.69e-4 (unfavourable)	Mixed	Mixed			skin: 10.2	Cell line enhanced		HDLM-2: 15.6;HEL: 15.9;HMC-1: 22.1
EDN1	Down	ET1	ENSG00000078401	Endothelin 1	6	12290363-12297194	Cancer-related genes, Candidate cardiovascular disease genes, Disease related genes, Plasma proteins, Predicted secreted proteins	Evidence at protein level	HPA031976, CAB032500, CAB037291	Approved		Approved	Nucleus<br>Nucleoli<br>Golgi apparatus		Expressed in all	Mixed			lung: 43.5	Group enriched	6	EFO-21: 622.7;HUVEC TERT2: 372.8;T-47d: 129.1;TIME: 272.4
SAMSN1	Down	HACS1, NASH1, SASH2, SH3D6B, SLy2	ENSG00000155307	SAM domain, SH3 domain and nuclear localization signals 1	21	14485228-14583402	Predicted intracellular proteins	Evidence at protein level	HPA010645, HPA017055	Approved		Enhanced	Plasma membrane	Renal cancer:4.52e-6 (unfavourable)	Expressed in all	Tissue enhanced		appendix: 110.1;bone marrow: 123.6	spleen: 43.6	Cell line enhanced		HEL: 244.0;K-562: 292.8;Karpas-707: 97.1
PCSK9	Down	FH3, HCHOLA3, NARC-1	ENSG00000169174	Proprotein convertase subtilisin/kexin type 9	1	55039548-55064852	Disease related genes, Enzymes, FDA approved drug targets, Plasma proteins, Predicted secreted proteins	Evidence at protein level						Urothelial cancer:2.40e-4 (unfavourable)	Mixed	Tissue enhanced		liver: 6.1;lung: 11.1	colon: 3.4	Cell line enhanced		A-431: 72.0;HaCaT: 94.8;HeLa: 62.7;RPTEC TERT1: 39.4
LIF	Down	CDF, DIA, HILDA	ENSG00000128342	Leukemia inhibitory factor	22	30240447-30246851	Cancer-related genes, Plasma proteins, Predicted intracellular proteins, Predicted secreted proteins	Evidence at protein level	HPA018844, CAB025985	Approved		Enhanced	Cytosol	Renal cancer:6.78e-8 (unfavourable), Cervical cancer:9.01e-4 (unfavourable)	Expressed in all	Tissue enhanced		gallbladder: 75.6	urinary bladder: 42.0	Cell line enhanced		hTEC/SVTERT24-B: 111.9;U-138 MG: 121.7;U-251 MG: 77.3;U-87 MG: 95.4
C1QB	Down		ENSG00000173369	Complement C1q B chain	1	22652762-22661538	Disease related genes, Plasma proteins, Predicted secreted proteins	Evidence at protein level	HPA052116	Approved				Renal cancer:9.58e-6 (unfavourable)	Expressed in all	Expressed in all			spleen: 1435.2	Not detected
RERG	Down	MGC15754	ENSG00000134533	RAS like estrogen regulated growth inhibitor	12	15107783-15348675	Predicted intracellular proteins	Evidence at protein level	HPA041387	Approved				Endometrial cancer:7.56e-4 (unfavourable)	Expressed in all	Tissue enhanced		endometrium: 141.5	smooth muscle: 125.5	Group enriched	5	AN3-CA: 14.0;BEWO: 32.9;T-47d: 62.0;U-2 OS: 22.6
CPT1A	Up	CPT1, CPT1-L, L-CPT1	ENSG00000110090	Carnitine palmitoyltransferase 1A	11	68754620-68844410	Disease related genes, Enzymes, FDA approved drug targets, Plasma proteins, Predicted intracellular proteins, Predicted membrane proteins	Evidence at protein level	HPA008835	Enhanced		Supported	Mitochondria	Renal cancer:2.67e-7 (favourable), Breast cancer:3.84e-4 (unfavourable)	Expressed in all	Expressed in all			small intestine: 78.9	Mixed
ID1	Up	bHLHb24, dJ857M17.1.2	ENSG00000125968	Inhibitor of DNA binding 1, HLH protein	20	31605283-31606515	Cancer-related genes, Plasma proteins, Predicted secreted proteins, Transcription factors	Evidence at protein level	CAB025915, HPA051456, HPA058518	Approved		Enhanced	Nucleoplasm<br>Golgi apparatus	Lung cancer:4.85e-4 (unfavourable)	Expressed in all	Expressed in all			seminal vesicle: 213.9	Cell line enhanced		EFO-21: 475.3;PC-3: 474.7
CLK3	Up	clk3	ENSG00000179335	CDC like kinase 3	15	74598500-74645414	Enzymes, Predicted intracellular proteins	Evidence at protein level	HPA046817	Approved		Supported	Nucleoplasm<br>Intermediate filaments	Colorectal cancer:2.05e-6 (unfavourable), Prostate cancer:5.92e-4 (unfavourable)	Expressed in all	Expressed in all			bone marrow: 71.7	Expressed in all
SHISA7	Down		ENSG00000187902	Shisa family member 7	19	55428740-55442863	Predicted membrane proteins	Evidence at protein level	HPA058935	Uncertain					Tissue enriched	Tissue enriched	13	cerebral cortex: 18.2	testis: 1.4	Cell line enhanced		HEL: 2.7;HMC-1: 2.7;THP-1: 1.1
TMED6	Down	MGC23911, p24g5, p24gamma5	ENSG00000157315	Transmembrane p24 trafficking protein 6	16	69343248-69351809	Predicted membrane proteins	Evidence at protein level	HPA012532	Approved				Endometrial cancer:7.74e-5 (favourable)	Mixed	Tissue enhanced		fallopian tube: 35.3;pancreas: 61.2;stomach: 37.5	epididymis: 21.3	Cell line enhanced		Hep G2: 10.1
INHBE	Down	activin, MGC4638	ENSG00000139269	Inhibin beta E subunit	12	57452323-57459280	Plasma proteins, Predicted intracellular proteins, Predicted secreted proteins	Evidence at protein level	HPA016843, CAB034017	Enhanced		Approved	Vesicles	Renal cancer:5.66e-8 (unfavourable)	Tissue enriched	Tissue enriched	28	liver: 68.1	thyroid gland: 2.4	Cell line enhanced		HHSteC: 43.4;Karpas-707: 57.3;U-266/70: 203.5
SGCB	Down	A3b, LGMD2E, SGC	ENSG00000163069	Sarcoglycan beta	4	52020706-52038482	Disease related genes, Predicted membrane proteins	Evidence at protein level	HPA011422, HPA058656	Enhanced		Approved	Cytosol	Renal cancer:5.53e-6 (favourable), Urothelial cancer:7.61e-4 (unfavourable)	Expressed in all	Mixed			parathyroid gland: 75.4	Mixed
SLC2A3	Down	GLUT3	ENSG00000059804	Solute carrier family 2 member 3	12	7919230-7936275	Predicted membrane proteins, Transporters	Evidence at protein level	CAB002763, HPA006539	Approved		Approved	Plasma membrane	Renal cancer:6.36e-8 (unfavourable), Stomach cancer:2.89e-5 (unfavourable), Colorectal cancer:8.58e-4 (unfavourable)	Tissue enriched	Tissue enhanced		bone marrow: 271.2	placenta: 138.7	Group enriched	7	BEWO: 1387.7;CACO-2: 1315.8;NTERA-2: 293.2
CYP27A1	Down	CP27, CTX, CYP27	ENSG00000135929	Cytochrome P450 family 27 subfamily A member 1	2	218781749-218815293	Disease related genes, Enzymes, Potential drug targets, Predicted intracellular proteins	Evidence at protein level	HPA059155	Enhanced		Enhanced	Mitochondria	Liver cancer:8.62e-6 (favourable), Breast cancer:1.05e-4 (favourable)	Expressed in all	Tissue enhanced		liver: 279.5	lung: 98.4	Cell line enhanced		Hep G2: 187.0;RPTEC TERT1: 50.8;SK-MEL-30: 86.7;WM-115: 42.3
UPB1	Down	BUP1	ENSG00000100024	Beta-ureidopropionase 1	22	24494107-24528390	Disease related genes, Enzymes, Potential drug targets, Predicted intracellular proteins	Evidence at protein level	HPA000728	Enhanced				Liver cancer:2.30e-7 (favourable)	Tissue enriched	Group enriched	23	kidney: 51.2;liver: 161.7	testis: 4.6	Cell line enhanced		CACO-2: 6.0;NB-4: 1.9;THP-1: 2.7;U-937: 3.5
FST	Down	FS	ENSG00000134363	Follistatin	5	53480409-53487134	Cancer-related genes, Candidate cardiovascular disease genes, Plasma proteins, Predicted intracellular proteins, Predicted secreted proteins	Evidence at protein level	CAB026025	Approved				Renal cancer:4.44e-5 (unfavourable)	Expressed in all	Mixed			liver: 33.0	Cell line enhanced		BJ hTERT+: 272.8;HaCaT: 253.0;PC-3: 509.0
RND1	Up	ARHS, Rho6, RHOS	ENSG00000172602	Rho family GTPase 1	12	48857145-48865898	Predicted intracellular proteins	Evidence at protein level	HPA077800			Supported	Vesicles<br>Plasma membrane<br>Actin filaments		Mixed	Tissue enhanced		cerebral cortex: 39.8;liver: 31.1	gallbladder: 23.6	Cell line enriched	6	SK-BR-3: 51.2
ABLIM3	Up	KIAA0843	ENSG00000173210	Actin binding LIM protein family member 3	5	149141483-149260542	Plasma proteins, Predicted intracellular proteins	Evidence at protein level	HPA003245	Approved		Approved	Nucleoplasm<br>Plasma membrane<br>Cell Junctions	Renal cancer:1.28e-4 (unfavourable)	Mixed	Tissue enhanced		parathyroid gland: 79.4	adipose tissue: 63.7	Cell line enhanced		TIME: 84.5
CYP2F1	Down	CYP2F	ENSG00000197446	Cytochrome P450 family 2 subfamily F member 1	19	41114432-41128366	Enzymes, Predicted intracellular proteins, Predicted secreted proteins	Evidence at protein level							Tissue enhanced	Group enriched	8	lung: 2.4;testis: 1.9	bone marrow,esophagus,tonsil: 0.2	Group enriched	16	HMC-1: 4.7;K-562: 4.5
PDIA4	Down	ERP70, ERP72	ENSG00000155660	Protein disulfide isomerase family A member 4	7	149003062-149028641	Enzymes, Plasma proteins, Predicted secreted proteins	Evidence at protein level	HPA006139, HPA006140, CAB017368	Supported		Supported	Endoplasmic reticulum	Renal cancer:5.20e-9 (unfavourable), Glioma:8.61e-4 (unfavourable)	Expressed in all	Expressed in all			thyroid gland: 372.1	Expressed in all
AATK	Down	AATYK, AATYK1, KIAA0641, LMR1, LMTK1, PPP1R77	ENSG00000181409	Apoptosis associated tyrosine kinase	17	81117295-81166077	Enzymes, Predicted intracellular proteins, Predicted membrane proteins	Evidence at protein level	HPA009073	Enhanced		Uncertain	Mitochondria		Mixed	Tissue enhanced		cerebral cortex: 36.4;duodenum: 23.4	small intestine: 18.3	Group enriched	5	CACO-2: 35.4;SH-SY5Y: 15.1
PIK3CD	Down	p110D	ENSG00000171608	Phosphatidylinositol-4,5-bisphosphate 3-kinase catalytic subunit delta	1	9651732-9729114	Disease related genes, Enzymes, Potential drug targets, Predicted intracellular proteins, RAS pathway related proteins	Evidence at protein level	CAB015420, HPA044953	Enhanced		Approved	Vesicles<br>Cytokinetic bridge		Expressed in all	Tissue enhanced		lymph node: 56.4	spleen: 51.2	Cell line enhanced		HDLM-2: 146.7;REH: 64.7;U-937: 63.7
CD44	Down	CD44R, CSPG8, HCELL, IN, MC56, MDU2, MDU3, MIC4, Pgp1	ENSG00000026508	CD44 molecule (Indian blood group)	11	35138870-35232402	Blood group antigen proteins, Cancer-related genes, CD markers, FDA approved drug targets, Plasma proteins, Predicted intracellular proteins, Predicted membrane proteins, Predicted secreted proteins	Evidence at protein level	CAB000112, CAB000316, HPA005785	Enhanced		Enhanced	Golgi apparatus<br>Plasma membrane	Renal cancer:1.78e-8 (unfavourable)	Expressed in all	Expressed in all			skin: 530.1	Mixed
COX7A2L	Down	COX7AR, COX7RP, EB1, SIG81	ENSG00000115944	Cytochrome c oxidase subunit 7A2 like	2	42333546-42425088	Predicted intracellular proteins, Predicted membrane proteins	Evidence at protein level	HPA059124, CAB073545			Enhanced	Nucleoli<br>Mitochondria	Liver cancer:4.13e-5 (unfavourable)	Expressed in all	Expressed in all			adrenal gland: 254.6	Expressed in all
PLXNB2	Down	KIAA0315, MM1, PLEXB2	ENSG00000196576	Plexin B2	22	50274979-50307627	Plasma proteins, Predicted intracellular proteins, Predicted membrane proteins, Predicted secreted proteins	Evidence at protein level	HPA003100	Uncertain				Stomach cancer:4.75e-4 (favourable), Ovarian cancer:7.37e-4 (unfavourable)	Expressed in all	Expressed in all			spleen: 120.9	Mixed
TNFRSF11B	Down	OCIF, OPG, TR1	ENSG00000164761	TNF receptor superfamily member 11b	8	118923557-118952200	Cancer-related genes, Candidate cardiovascular disease genes, Disease related genes, Plasma proteins, Predicted secreted proteins	Evidence at protein level	CAB034939	Approved				Urothelial cancer:3.88e-4 (unfavourable), Cervical cancer:6.22e-4 (unfavourable), Renal cancer:6.79e-4 (favourable)	Expressed in all	Tissue enriched	5	thyroid gland: 140.4	kidney: 25.7	Cell line enhanced		BJ: 369.9;BJ hTERT+: 1312.6;fHDF/TERT166: 188.6
MAP1B	Down	MAP5, PPP1R102	ENSG00000131711	Microtubule associated protein 1B	5	72107234-72209570	Plasma proteins, Predicted intracellular proteins	Evidence at protein level	CAB009792, HPA022275	Enhanced		Enhanced	Cytosol	Urothelial cancer:8.22e-5 (unfavourable)	Tissue enriched	Tissue enriched	5	cerebral cortex: 187.6	smooth muscle: 36.8	Cell line enhanced		TIME: 228.1
ODF2L	Down	KIAA1229	ENSG00000122417	Outer dense fiber of sperm tails 2 like	1	86346824-86396342	Predicted intracellular proteins	Evidence at protein level	HPA028020, HPA028095, HPA028333	Uncertain		Approved	Mitochondria	Renal cancer:4.69e-7 (unfavourable)	Mixed	Expressed in all			fallopian tube: 34.3	Mixed
RAB40A	Down	Rar-2, RAR2A	ENSG00000172476	RAB40A, member RAS oncogene family	X	103499130-103519489	Cancer-related genes, Predicted intracellular proteins	Evidence at transcript level							Mixed	Tissue enhanced		epididymis: 9.8;esophagus: 7.8	prostate,testis: 5.9	Cell line enhanced		AF22: 3.3;NTERA-2: 3.7
NUP43	Down	bA350J20.1, FLJ13287	ENSG00000120253	Nucleoporin 43	6	149724315-149749665	Predicted intracellular proteins, Transporters	Evidence at protein level	HPA027126, HPA027291, HPA028500	Enhanced				Liver cancer:7.13e-7 (unfavourable), Breast cancer:2.08e-4 (unfavourable)	Expressed in all	Expressed in all			thyroid gland: 18.6	Expressed in all
SLC2A2	Down	GLUT2	ENSG00000163581	Solute carrier family 2 member 2	3	170996348-171026750	Disease related genes, Potential drug targets, Predicted membrane proteins, Transporters	Evidence at protein level	CAB010444, HPA028997, HPA028998	Enhanced		Approved	Nucleoplasm	Liver cancer:2.63e-5 (favourable)	Tissue enriched	Tissue enriched	7	liver: 433.0	duodenum: 65.7	Group enriched	61	CACO-2: 6.7;Hep G2: 18.6
TRIM29	Down	ATDC, FLJ36085	ENSG00000137699	Tripartite motif containing 29	11	120111275-120185529	Predicted intracellular proteins	Evidence at protein level	HPA020053	Enhanced		Supported	Nucleoplasm<br>Intermediate filaments	Endometrial cancer:2.88e-4 (unfavourable), Pancreatic cancer:4.46e-4 (unfavourable), Stomach cancer:4.93e-4 (favourable)	Tissue enhanced	Group enriched	6	esophagus: 400.3;skin: 455.7	tonsil: 68.3	Cell line enhanced		HaCaT: 211.2;hTCEpi: 225.5;RT4: 101.2;SiHa: 190.1
RAPGEF4	Up	cAMP-GEFII, CGEF2	ENSG00000091428	Rap guanine nucleotide exchange factor 4	2	172735274-173052893	Predicted intracellular proteins	Evidence at protein level	CAB004388, HPA028968	Approved		Approved	Focal adhesion sites	Pancreatic cancer:1.32e-4 (favourable)	Mixed	Tissue enhanced		adrenal gland: 53.3;cerebral cortex: 119.2	liver: 18.3	Cell line enhanced		Karpas-707: 15.5;SCLC-21H: 9.8;U-266/70: 8.4;U-266/84: 16.0
FRRS1	Down	SDFR2, SDR2	ENSG00000156869	Ferric chelate reductase 1	1	99708703-99766631	Predicted membrane proteins	Evidence at protein level	HPA017883	Approved				Renal cancer:6.53e-4 (unfavourable)	Expressed in all	Mixed			placenta: 15.8	Cell line enhanced		HEL: 33.4
MYBL1	Up	A-myb, AMYB	ENSG00000185697	MYB proto-oncogene like 1	8	66562175-66614247	Plasma proteins, Predicted intracellular proteins, Transcription factors	Evidence at protein level	HPA008791	Uncertain				Renal cancer:2.03e-8 (unfavourable)	Mixed	Tissue enhanced		lymph node: 24.2;testis: 21.4	tonsil: 14.9	Cell line enhanced		BJ hTERT+ SV40 Large T+: 76.9;HBF TERT88: 109.4
LINGO1	Down	FLJ14594, LERN1, LRRN6A	ENSG00000169783	Leucine rich repeat and Ig domain containing 1	15	77613027-77820900	Predicted intracellular proteins, Predicted membrane proteins, Predicted secreted proteins	Evidence at protein level	HPA074653	Enhanced		Approved	Plasma membrane	Renal cancer:3.23e-7 (unfavourable)	Expressed in all	Tissue enriched	13	cerebral cortex: 130.8	placenta: 9.8	Cell line enhanced		AF22: 23.6;AN3-CA: 18.6;HAP1: 31.4;HEK93: 19.6;NTERA-2: 56.8
IQCC	Down	FLJ10547	ENSG00000160051	IQ motif containing C	1	32205661-32208687	Predicted intracellular proteins	Evidence at protein level	HPA028602, HPA028686	Approved		Supported	Vesicles	Pancreatic cancer:8.23e-5 (favourable), Testis cancer:3.79e-4 (favourable), Lung cancer:5.65e-4 (favourable)	Expressed in all	Tissue enhanced		testis: 11.6	thyroid gland: 6.0	Mixed
SMLR1	Down		ENSG00000256162	Small leucine rich protein 1	6	130827406-130837135	Predicted membrane proteins	Evidence at protein level	HPA066060	Uncertain					Tissue enriched	Group enriched	5	duodenum: 12.2;liver: 28.9;small intestine: 11.4	kidney: 3.2	Cell line enriched	10	Hep G2: 55.1
DUSP5	Up	HVH3	ENSG00000138166	Dual specificity phosphatase 5	10	110497838-110511544	Enzymes, Predicted intracellular proteins	Evidence at protein level						Lung cancer:8.30e-6 (unfavourable)	Expressed in all	Mixed			esophagus: 100.1	Cell line enhanced		hTERT-HME1: 303.0;U-266/70: 167.5
SH3BGR	Down	21-GARP	ENSG00000185437	SH3 domain binding glutamate rich protein	21	39445855-39515506	Predicted intracellular proteins	Evidence at protein level	CAB003685, HPA030690	Enhanced		Approved	Plasma membrane<br>Cytosol		Expressed in all	Group enriched	6	heart muscle: 100.8;skeletal muscle: 435.9	prostate: 41.4	Cell line enhanced		U-87 MG: 100.6
PPP1R15A	Up	GADD34	ENSG00000087074	Protein phosphatase 1 regulatory subunit 15A	19	48872392-48876057	Cancer-related genes, Predicted intracellular proteins	Evidence at protein level	CAB018395, HPA020240	Approved		Uncertain	Vesicles	Liver cancer:1.95e-4 (unfavourable)	Expressed in all	Expressed in all			bone marrow: 358.1	Expressed in all
SLC24A3	Down		ENSG00000185052	Solute carrier family 24 member 3	20	19212646-19722937	Predicted membrane proteins, Transporters	Evidence at protein level	HPA043400, HPA045497	Uncertain				Thyroid cancer:6.08e-4 (unfavourable)	Mixed	Mixed			endometrium: 47.7	Cell line enhanced		BJ hTERT+: 10.7;HEL: 16.2;HMC-1: 68.3;T-47d: 15.9
MAT1A	Down	MAT, MATA1, SAMS, SAMS1	ENSG00000151224	Methionine adenosyltransferase 1A	10	80271820-80289684	Disease related genes, Enzymes, Plasma proteins, Potential drug targets, Predicted intracellular proteins	Evidence at protein level	HPA048627	Supported					Tissue enriched	Tissue enriched	10	liver: 689.6	epididymis: 68.4	Cell line enriched	11	Hep G2: 64.0
CRELD2	Up	MGC11256	ENSG00000184164	Cysteine rich with EGF like domains 2	22	49918167-49927540	Predicted secreted proteins	Evidence at protein level	HPA000603, CAB025604	Approved				Renal cancer:1.34e-9 (unfavourable), Endometrial cancer:2.42e-7 (favourable)	Expressed in all	Expressed in all			thyroid gland: 94.2	Expressed in all
TXNDC9	Down	APACD	ENSG00000115514	Thioredoxin domain containing 9	2	99318982-99340702	Predicted intracellular proteins	Evidence at protein level	HPA031844, HPA031845, HPA031846	Approved		Enhanced	Cytosol	Liver cancer:9.63e-7 (unfavourable), Head and neck cancer:4.31e-4 (unfavourable)	Expressed in all	Expressed in all			thyroid gland: 36.4	Expressed in all
SLC34A2	Down	NAPI-3B	ENSG00000157765	Solute carrier family 34 member 2	4	25655301-25678748	Cancer-related genes, Disease related genes, Potential drug targets, Predicted membrane proteins, Transporters	Evidence at protein level	HPA037989	Enhanced					Tissue enhanced	Tissue enriched	10	lung: 1121.1	fallopian tube: 111.8	Group enriched	76	BEWO: 31.0;EFO-21: 114.1;RPTEC TERT1: 66.5
CFHR2	Up	CFHL2, FHR2, HFL3	ENSG00000080910	Complement factor H related 2	1	196943772-196959226	Plasma proteins, Predicted secreted proteins	Evidence at protein level	HPA038915, HPA040726, HPA049813	Supported					Tissue enriched	Tissue enriched	4661	liver: 466.1	all non-specific tissues: 0.0	Not detected
ID4	Down	bHLHb27	ENSG00000172201	Inhibitor of DNA binding 4, HLH protein	6	19837386-19840684	Predicted intracellular proteins, Transcription factors	Evidence at protein level	HPA060800			Supported	Nucleus	Pancreatic cancer:2.49e-4 (favourable)	Expressed in all	Tissue enhanced		thyroid gland: 626.0	fallopian tube: 128.5	Cell line enhanced		AF22: 57.9;AN3-CA: 71.8;EFO-21: 163.7;HEK93: 91.1;SCLC-21H: 185.5
ZBTB1	Down	KIAA0997, ZNF909	ENSG00000126804	Zinc finger and BTB domain containing 1	14	64503712-64533690	Predicted intracellular proteins, Transcription factors	Evidence at protein level	HPA050516	Approved		Supported	Nucleoplasm<br>Nuclear membrane	Head and neck cancer:4.92e-4 (favourable)	Expressed in all	Expressed in all			bone marrow: 53.5	Expressed in all
HSD17B12	Down	KAR, SDR12C1	ENSG00000149084	Hydroxysteroid 17-beta dehydrogenase 12	11	43680558-43856617	Enzymes, Predicted intracellular proteins, Predicted membrane proteins	Evidence at protein level	HPA016427	Approved				Renal cancer:2.10e-8 (favourable), Liver cancer:2.76e-4 (unfavourable)	Expressed in all	Expressed in all			parathyroid gland: 196.5	Expressed in all
LMCD1	Down		ENSG00000071282	LIM and cysteine rich domains 1	3	8501707-8574673	Predicted intracellular proteins	Evidence at protein level	HPA024059	Enhanced		Supported	Nucleus<br>Plasma membrane<br>Cell Junctions<br>Cytosol	Renal cancer:8.66e-5 (unfavourable)	Expressed in all	Mixed			skeletal muscle: 201.9	Cell line enhanced		HSkMC: 90.7;hTEC/SVTERT24-B: 93.9
CELF3	Down	BRUNOL1, CAGH4, ERDA4, MGC57297, TNRC4	ENSG00000159409	CUGBP Elav-like family member 3	1	151702404-151716814	Predicted intracellular proteins	Evidence at protein level	HPA006292	Uncertain		Approved	Nucleoplasm		Group enriched	Group enriched	6	adrenal gland: 15.2;cerebral cortex: 51.7	stomach: 5.5	Group enriched	10	SCLC-21H: 50.0;SH-SY5Y: 31.5
ESCO2	Down	EFO2, RBS	ENSG00000171320	Establishment of sister chromatid cohesion N-acetyltransferase 2	8	27771949-27812640	Disease related genes, Predicted intracellular proteins	Evidence at protein level	HPA027243, HPA053679			Supported	Nucleus<br>Golgi apparatus	Colorectal cancer:1.04e-4 (favourable)	Mixed	Tissue enhanced		duodenum: 11.2	testis: 10.4	Mixed
SLC25A1	Down	CTP, SLC20A3	ENSG00000100075	Solute carrier family 25 member 1	22	19175575-19178830	Disease related genes, Potential drug targets, Predicted intracellular proteins, Transporters	Evidence at protein level							Expressed in all	Expressed in all			duodenum: 112.7	Expressed in all
FAM45A	Down		ENSG00000119979	Family with sequence similarity 45 member A	10	119104086-119137984	Predicted intracellular proteins	Evidence at protein level	HPA041159			Approved	Plasma membrane<br>Centrosome<br>Cytosol		Expressed in all	Expressed in all			thyroid gland: 21.0	Expressed in all
EVPL	Down	EVPK	ENSG00000167880	Envoplakin	17	76004502-76027452	Predicted intracellular proteins	Evidence at protein level	CAB002220, HPA053969	Enhanced		Supported	Intermediate filaments<br>Cytosol		Mixed	Group enriched	9	esophagus: 77.5;skin: 111.0	duodenum: 10.7	Cell line enhanced		HaCaT: 51.8;RT4: 68.1;T-47d: 50.1
AKR1B10	Down	AKR1B11, AKR1B12, ALDRLn, ARL-1, ARL1, HIS, HSI	ENSG00000198074	Aldo-keto reductase family 1 member B10	7	134527592-134541408	Predicted intracellular proteins	Evidence at protein level	HPA020280, CAB070163, HPA073633	Enhanced		Supported	Plasma membrane<br>Cytosol	Renal cancer:4.80e-9 (unfavourable), Colorectal cancer:1.91e-4 (favourable)	Tissue enhanced	Tissue enhanced		duodenum: 635.9;gallbladder: 283.3;small intestine: 387.2;stomach: 414.4	esophagus: 89.8	Group enriched	74	A549: 2731.1;Hep G2: 580.9
CLK1	Up		ENSG00000013441	CDC like kinase 1	2	200853009-200864744	Enzymes, Predicted intracellular proteins, Predicted membrane proteins	Evidence at protein level	CAB033141, HPA062405	Approved		Supported	Nucleoplasm<br>Nuclear membrane	Urothelial cancer:2.28e-4 (favourable)	Expressed in all	Expressed in all			bone marrow: 113.5	Expressed in all
LGALS2	Down	HL14	ENSG00000100079	Galectin 2	22	37570246-37582616	Predicted intracellular proteins	Evidence at protein level	HPA003536, CAB025198	Enhanced		Approved	Nucleoplasm<br>Mitochondria		Expressed in all	Tissue enhanced		gallbladder: 537.1;small intestine: 225.0	kidney: 155.6	Group enriched	13	CACO-2: 92.0;Hep G2: 42.9
ESAM	Up	W117m	ENSG00000149564	Endothelial cell adhesion molecule	11	124752583-124762290	Plasma proteins, Predicted membrane proteins	Evidence at protein level	HPA051043, HPA056293	Uncertain		Approved	Microtubules		Expressed in all	Expressed in all			placenta: 157.9	Group enriched	15	HEL: 198.2;HUVEC TERT2: 233.4;TIME: 115.5
GK	Down	GK1, GKD	ENSG00000198814	Glycerol kinase	X	30653359-30731456	Disease related genes, Enzymes, Potential drug targets, Predicted intracellular proteins, Predicted membrane proteins	Evidence at protein level	HPA060687	Supported				Renal cancer:3.24e-9 (favourable)	Expressed in all	Tissue enhanced		kidney: 111.0	small intestine: 98.6	Mixed
SHC4	Up	RaLP, SHCD	ENSG00000185634	SHC adaptor protein 4	15	48823735-48963444	Predicted intracellular proteins, RAS pathway related proteins	Evidence at protein level	HPA074146			Approved	Cytosol		Tissue enhanced	Group enriched	7	cerebral cortex: 13.1;testis: 20.1	gallbladder: 2.3	Cell line enhanced		AN3-CA: 9.5;SK-MEL-30: 15.2;WM-115: 16.3
TXNDC15	Down	2310047H23Rik, C5orf14, FLJ22625	ENSG00000113621	Thioredoxin domain containing 15	5	134873803-134901525	Predicted intracellular proteins, Predicted membrane proteins, Predicted secreted proteins	Evidence at protein level	HPA015483	Approved		Approved	Golgi apparatus	Renal cancer:1.44e-4 (unfavourable)	Expressed in all	Expressed in all			thyroid gland: 85.3	Expressed in all
SKA1	Down	C18orf24, MGC10200	ENSG00000154839	Spindle and kinetochore associated complex subunit 1	18	50374995-50394173	Predicted intracellular proteins	Evidence at protein level	HPA045495	Approved		Supported	Microtubules	Liver cancer:9.60e-8 (unfavourable)	Mixed	Tissue enhanced		bone marrow: 5.5;testis: 5.9	lymph node: 4.1	Mixed
CALB1	Down	CALB	ENSG00000104327	Calbindin 1	8	90058608-90095475	Predicted intracellular proteins	Evidence at protein level	CAB002138, HPA023099, HPA056734	Enhanced		Supported	Vesicles	Endometrial cancer:1.60e-4 (unfavourable)	Mixed	Tissue enriched	15	kidney: 336.9	cerebral cortex: 22.5	Cell line enhanced		A-431: 116.6;EFO-21: 179.9;NTERA-2: 72.7
HADHB	Up	MTPB	ENSG00000138029	Hydroxyacyl-CoA dehydrogenase/3-ketoacyl-CoA thiolase/enoyl-CoA hydratase (trifunctional protein), beta subunit	2	26243170-26290468	Disease related genes, Enzymes, Potential drug targets, Predicted intracellular proteins, Predicted secreted proteins	Evidence at protein level	HPA037539, HPA037540, HPA066099	Enhanced		Supported	Mitochondria	Renal cancer:1.37e-9 (favourable)	Expressed in all	Expressed in all			heart muscle: 300.8	Expressed in all
C8orf82	Up	MGC70857	ENSG00000213563	Chromosome 8 open reading frame 82	8	144525733-144529132	Predicted intracellular proteins	Evidence at protein level	CAB034331	Uncertain		Approved	Nucleus	Renal cancer:1.70e-5 (favourable)	Expressed in all	Expressed in all			prostate: 33.3	Expressed in all
CENPW	Down	C6orf173, CUG2	ENSG00000203760	Centromere protein W	6	126340174-126348875	Predicted intracellular proteins	Evidence at protein level	HPA067285			Supported	Nucleoplasm	Renal cancer:0.00e+0 (unfavourable), Liver cancer:1.21e-5 (unfavourable)	Expressed in all	Mixed			testis: 51.9	Expressed in all
MGAT5B	Down	FLJ25132, GnT-IX, GnT-VB	ENSG00000167889	Mannosyl (alpha-1,6-)-glycoprotein beta-1,6-N-acetyl-glucosaminyltransferase, isozyme B	17	76868456-76950393	Enzymes, Predicted intracellular proteins, Predicted membrane proteins	Evidence at protein level	HPA011082			Approved	Nucleoplasm<br>Cytokinetic bridge<br>Mitotic spindle		Group enriched	Tissue enriched	14	cerebral cortex: 23.1	testis: 1.6	Cell line enhanced		A549: 28.7;SCLC-21H: 18.6;U-138 MG: 18.3;U-2 OS: 21.0
GULP1	Down	CED-6, CED6, GULP	ENSG00000144366	GULP, engulfment adaptor PTB domain containing 1	2	188291669-188595931	Plasma proteins, Predicted intracellular proteins, Predicted membrane proteins	Evidence at protein level	HPA020587	Enhanced		Approved	Vesicles	Renal cancer:4.25e-6 (favourable), Stomach cancer:6.17e-4 (unfavourable)	Mixed	Mixed			epididymis: 99.9	Cell line enhanced		AF22: 114.8;WM-115: 252.9
LTB4R2	Down	BLT2, BLTR2, JULF2, NOP9	ENSG00000213906	Leukotriene B4 receptor 2	14	24305734-24312053	G-protein coupled receptors, Predicted membrane proteins	Evidence at protein level	CAB022689, HPA029680, HPA072921	Uncertain		Supported	Nucleoplasm<br>Plasma membrane		Mixed	Tissue enhanced		skin: 40.5	spleen: 10.3	Cell line enhanced		HaCaT: 24.8
PRKAA2	Down	AMPK, AMPKa2, PRKAA	ENSG00000162409	Protein kinase AMP-activated catalytic subunit alpha 2	1	56645322-56715335	Enzymes, Predicted membrane proteins	Evidence at protein level	HPA044540	Approved		Supported	Nuclear speckles<br>Golgi apparatus	Renal cancer:4.95e-5 (favourable), Endometrial cancer:4.80e-4 (unfavourable), Liver cancer:5.30e-4 (unfavourable)	Mixed	Tissue enhanced		heart muscle: 26.5	parathyroid gland: 15.0	Cell line enhanced		RPTEC TERT1: 10.7
UBE2C	Down	UBCH10	ENSG00000175063	Ubiquitin conjugating enzyme E2 C	20	45812576-45816957	Cancer-related genes, Enzymes, Predicted intracellular proteins	Evidence at protein level	CAB011464, HPA034569, CAB035990, HPA054975	Approved		Enhanced	Plasma membrane<br>Cytosol	Renal cancer:0.00e+0 (unfavourable), Liver cancer:6.24e-6 (unfavourable), Pancreatic cancer:6.91e-4 (unfavourable)	Expressed in all	Mixed			tonsil: 56.9	Mixed
PSMB9	Down	beta1i, LMP2, PSMB6i, RING12	ENSG00000240065	Proteasome subunit beta 9	6	32844136-32859585	Enzymes, FDA approved drug targets, Plasma proteins, Predicted intracellular proteins	Evidence at protein level	CAB015180, HPA042818, HPA053280	Enhanced		Supported	Cytosol	Renal cancer:1.33e-4 (unfavourable)	Expressed in all	Mixed			spleen: 39.1	Cell line enhanced		Daudi: 46.2;REH: 43.8
DERL2	Down	CGI-101, derlin-2, F-LAN-1, F-LANa, FLANa	ENSG00000072849	Derlin 2	17	5471251-5486811	Predicted intracellular proteins, Predicted membrane proteins	Evidence at protein level	CAB037287, HPA048957, HPA056551	Enhanced		Supported	Endoplasmic reticulum	Renal cancer:6.49e-4 (unfavourable), Endometrial cancer:7.26e-4 (favourable)	Expressed in all	Expressed in all			thyroid gland: 41.4	Expressed in all
P2RY14	Down	GPR105, KIAA0001	ENSG00000174944	Purinergic receptor P2Y14	3	151212117-151278467	G-protein coupled receptors, Predicted membrane proteins	Evidence at transcript level	CAB022646	Uncertain				Renal cancer:1.72e-5 (unfavourable)	Mixed	Tissue enhanced		placenta: 45.9	esophagus: 23.3	Cell line enriched	77	HMC-1: 60.0
HK1	Down		ENSG00000156515	Hexokinase 1	10	69269984-69401882	Cancer-related genes, Disease related genes, Enzymes, Plasma proteins, Potential drug targets, Predicted intracellular proteins	Evidence at protein level	HPA007043, HPA007044, CAB010052, HPA011956	Supported		Enhanced	Mitochondria	Head and neck cancer:3.39e-6 (unfavourable)	Expressed in all	Expressed in all			testis: 153.6	Cell line enhanced		K-562: 491.8
RDH5	Down	HSD17B9, RDH1, SDR9C5	ENSG00000135437	Retinol dehydrogenase 5	12	55720367-55724705	Disease related genes, Enzymes, Potential drug targets, Predicted intracellular proteins, Predicted secreted proteins	Evidence at protein level	HPA063345			Approved	Vesicles		Mixed	Tissue enhanced		adipose tissue: 97.7	liver: 30.0	Cell line enhanced		ASC diff: 19.5;ASC TERT1: 17.1;hTEC/SVTERT24-B: 15.2;LHCN-M2: 12.8;U-87 MG: 26.2
GAL	Down	GAL-GMAP, GALN, GLNN, GMAP	ENSG00000069482	Galanin and GMAP prepropeptide	11	68683779-68691175	Disease related genes, Plasma proteins, Predicted secreted proteins	Evidence at protein level	HPA049864	Enhanced	Supported	Approved	Golgi apparatus<br>Vesicles	Endometrial cancer:1.22e-4 (unfavourable), Lung cancer:8.17e-4 (unfavourable)	Mixed	Tissue enhanced		appendix: 18.1;smooth muscle: 12.1	colon: 5.2	Cell line enhanced		CACO-2: 193.9;K-562: 111.4;NB-4: 277.5;SH-SY5Y: 179.1
CNTN4	Down	BIG-2	ENSG00000144619	Contactin 4	3	2098813-3057956	Disease related genes, Plasma proteins, Predicted intracellular proteins, Predicted secreted proteins	Evidence at protein level						Renal cancer:1.00e-4 (favourable)	Mixed	Tissue enhanced		parathyroid gland: 48.7	testis: 24.3	Group enriched	6	BEWO: 8.1;CACO-2: 7.6;HEK93: 5.1;SH-SY5Y: 18.0;WM-115: 5.6
TSHZ3	Down	KIAA1474, TSH3, ZNF537	ENSG00000121297	Teashirt zinc finger homeobox 3	19	31274945-31349547	Disease related genes, Predicted intracellular proteins, Transcription factors	Evidence at protein level	HPA008834	Approved		Supported	Nucleoplasm	Renal cancer:2.92e-4 (unfavourable)	Mixed	Mixed			ovary: 37.5	Cell line enhanced		RH-30: 44.3;U-138 MG: 31.7
OTUD1	Up	DUBA7, OTDC1	ENSG00000165312	OTU deubiquitinase 1	10	23439458-23442390	Enzymes, Predicted intracellular proteins	Evidence at protein level	HPA038503, HPA038504	Uncertain		Approved	Nucleoplasm<br>Nuclear bodies<br>Golgi apparatus	Renal cancer:6.61e-7 (favourable), Endometrial cancer:4.59e-4 (unfavourable)	Expressed in all	Expressed in all			bone marrow: 43.3	Cell line enhanced		CAPAN-2: 37.8;HaCaT: 36.0;SiHa: 28.0
CYP4F8	Down		ENSG00000186526	Cytochrome P450 family 4 subfamily F member 8	19	15615218-15630638	Enzymes, Predicted intracellular proteins, Predicted membrane proteins	Evidence at protein level	HPA058960	Approved					Group enriched	Tissue enriched	54	seminal vesicle: 147.7	breast: 2.7	Not detected
FAM83D	Down	C20orf129, CHICA, dJ616B8.3	ENSG00000101447	Family with sequence similarity 83 member D	20	38926312-38953106	Predicted intracellular proteins	Evidence at protein level						Renal cancer:1.81e-14 (unfavourable), Liver cancer:5.44e-6 (unfavourable), Pancreatic cancer:4.73e-5 (unfavourable), Endometrial cancer:1.49e-4 (unfavourable), Lung cancer:9.69e-4 (unfavourable)	Mixed	Tissue enhanced		esophagus: 76.1;smooth muscle: 131.9	prostate: 21.8	Expressed in all
CHAC1	Up	MGC4504	ENSG00000128965	ChaC glutathione specific gamma-glutamylcyclotransferase 1	15	40952962-40956519	Predicted intracellular proteins	Evidence at protein level	HPA042708, HPA043505	Approved				Renal cancer:2.23e-7 (unfavourable)	Expressed in all	Tissue enhanced		esophagus: 25.5	pancreas: 14.5	Cell line enhanced		BJ hTERT+: 88.7;HHSteC: 67.5;hTCEpi: 94.1;SK-MEL-30: 73.8
TAF3	Down	TAF140, TAFII140	ENSG00000165632	TATA-box binding protein associated factor 3	10	7818504-8016627	Predicted intracellular proteins	Evidence at protein level	HPA066184			Supported	Nucleoplasm<br>Nuclear membrane	Liver cancer:2.14e-7 (unfavourable), Renal cancer:5.01e-4 (unfavourable)	Expressed in all	Mixed			testis: 14.1	Expressed in all
NID2	Down		ENSG00000087303	Nidogen 2	14	52004803-52069228	Plasma proteins, Predicted intracellular proteins, Predicted secreted proteins	Evidence at protein level	HPA052460, HPA058772	Enhanced		Supported	Plasma membrane	Urothelial cancer:2.78e-4 (unfavourable), Stomach cancer:7.34e-4 (unfavourable)	Expressed in all	Tissue enhanced		placenta: 88.5	thyroid gland: 54.1	Cell line enhanced		ASC diff: 198.6;BJ: 133.5;HHSteC: 134.5;HSkMC: 435.7
WFDC2	Down	dJ461P17.6, EDDM4, HE4, WAP5	ENSG00000101443	WAP four-disulfide core domain 2	20	45469706-45481532	Cancer-related genes, Predicted intracellular proteins, Predicted secreted proteins	Evidence at protein level	HPA042302	Enhanced		Approved	Cytosol	Renal cancer:4.44e-5 (favourable), Glioma:5.87e-5 (unfavourable)	Expressed in all	Tissue enriched	6	cervix, uterine: 6567.2	seminal vesicle: 1051.7	Group enriched	8	A-431: 90.4;CAPAN-2: 165.0;EFO-21: 144.7;HaCaT: 121.3;RPTEC TERT1: 108.5
C3	Up	ARMD9, C3a, C3b, CPAMD1	ENSG00000125730	Complement C3	19	6677704-6730562	Candidate cardiovascular disease genes, Disease related genes, FDA approved drug targets, Plasma proteins, Predicted intracellular proteins, Predicted secreted proteins	Evidence at protein level	HPA003563, CAB004209, HPA020432	Enhanced				Renal cancer:1.09e-5 (unfavourable), Liver cancer:8.11e-4 (favourable)	Expressed in all	Expressed in all			liver: 2486.8	Group enriched	6	BJ hTERT+: 287.5;EFO-21: 689.2;Hep G2: 539.6;HSkMC: 386.3;SiHa: 220.2
DPT	Down		ENSG00000143196	Dermatopontin	1	168695459-168729264	Predicted secreted proteins	Evidence at protein level	HPA065548			Approved	Vesicles	Renal cancer:4.74e-5 (unfavourable)	Expressed in all	Mixed			adipose tissue: 330.3	Group enriched	10	ASC diff: 94.1;fHDF/TERT166: 44.4
PIWIL2	Up	CT80, FLJ10351, HILI, Mili	ENSG00000197181	Piwi like RNA-mediated gene silencing 2	8	22275297-22357563	Predicted intracellular proteins	Evidence at protein level							Tissue enriched	Tissue enriched	9	testis: 53.4	duodenum: 6.1	Cell line enriched	21	NTERA-2: 38.0
NETO2	Down	FLJ10430, NEOT2	ENSG00000171208	Neuropilin and tolloid like 2	16	47077703-47143997	Predicted membrane proteins, Transporters	Evidence at protein level	HPA013180	Uncertain		Approved	Golgi apparatus	Renal cancer:5.53e-6 (unfavourable)	Mixed	Tissue enhanced		spleen: 31.5	cerebral cortex: 20.9	Mixed
UROC1	Down	FLJ31300, HMFN0320	ENSG00000159650	Urocanate hydratase 1	3	126481281-126517773	Disease related genes, Enzymes, Plasma proteins, Potential drug targets, Predicted intracellular proteins	Evidence at protein level	HPA069863	Enhanced					Tissue enriched	Tissue enriched	126	liver: 43.0	fallopian tube: 0.3	Cell line enriched	7	NB-4: 2.6
STMN1	Down	C1orf215, FLJ32206, Lag, LAP18, OP18, PP17, PP19, PR22, SMN	ENSG00000117632	Stathmin 1	1	25884181-25906991	Cancer-related genes, Predicted intracellular proteins	Evidence at protein level	CAB010107	Approved		Supported	Cytosol	Liver cancer:9.90e-7 (unfavourable)	Expressed in all	Expressed in all			cerebral cortex: 1039.4	Expressed in all
SLC27A5	Down	ACSB, ACSVL6, FACVL3, FATP5, FLJ22987, VLACSR, VLCS-H2, VLCSH2	ENSG00000083807	Solute carrier family 27 member 5	19	58479512-58512413	Enzymes, Predicted intracellular proteins, Predicted membrane proteins, Transporters	Evidence at protein level	HPA007292, CAB056160, CAB068239	Enhanced				Liver cancer:1.57e-4 (favourable)	Tissue enriched	Tissue enriched	23	liver: 337.5	fallopian tube: 14.7	Mixed
ARHGAP22	Down	RhoGAP2	ENSG00000128805	Rho GTPase activating protein 22	10	48446034-48656265	Predicted intracellular proteins	Evidence at protein level	CAB020696, HPA040391, HPA064439	Approved		Supported	Nucleoplasm<br>Plasma membrane<br>Cytosol	Renal cancer:2.16e-8 (unfavourable)	Mixed	Mixed			cerebral cortex: 8.0	Cell line enhanced		LHCN-M2: 53.6;TIME: 56.1;U-87 MG: 81.1
SLC2A6	Down	GLUT6, GLUT9, HSA011372	ENSG00000160326	Solute carrier family 2 member 6	9	133471095-133479137	Predicted membrane proteins, Transporters	Evidence at protein level	HPA042272, CAB046014	Uncertain				Renal cancer:1.02e-11 (unfavourable), Glioma:1.94e-4 (unfavourable), Liver cancer:8.82e-4 (unfavourable)	Expressed in all	Mixed			appendix: 6.1	Cell line enhanced		HMC-1: 57.7
VNN1	Up	Tiff66	ENSG00000112299	Vanin 1	6	132681590-132714049	Enzymes, Plasma proteins, Predicted secreted proteins	Evidence at protein level	HPA064145	Approved				Renal cancer:2.52e-4 (unfavourable)	Tissue enhanced	Group enriched	5	duodenum: 171.4;gallbladder: 174.7;liver: 142.4;small intestine: 106.3	kidney: 27.5	Cell line enhanced		EFO-21: 10.3
SPIRE1	Down	KIAA1135, spir-1	ENSG00000134278	Spire type actin nucleation factor 1	18	12446512-12658134	Predicted intracellular proteins	Evidence at protein level	HPA040737, HPA040942	Uncertain		Approved	Nucleoplasm<br>Cytosol	Endometrial cancer:2.07e-4 (unfavourable), Stomach cancer:7.92e-4 (unfavourable)	Expressed in all	Tissue enhanced		testis: 61.3	cerebral cortex: 50.4	Mixed
IL1B	Up	IL-1B, IL1-BETA, IL1F2	ENSG00000125538	Interleukin 1 beta	2	112829751-112836903	Cancer-related genes, Candidate cardiovascular disease genes, FDA approved drug targets, Plasma proteins, Predicted intracellular proteins	Evidence at protein level						Renal cancer:7.49e-5 (unfavourable), Cervical cancer:1.31e-4 (unfavourable)	Mixed	Tissue enhanced		appendix: 68.0;bone marrow: 106.4	adipose tissue: 53.4	Cell line enhanced		BJ hTERT+: 478.0;HBEC3-KT: 193.4;HMC-1: 189.1;hTEC/SVTERT24-B: 291.2;U-87 MG: 514.6
TAT	Up		ENSG00000198650	Tyrosine aminotransferase	16	71565660-71577130	Disease related genes, Enzymes, Plasma proteins, Potential drug targets, Predicted intracellular proteins	Evidence at protein level						Liver cancer:6.51e-4 (favourable)	Tissue enriched	Tissue enriched	8	liver: 619.8	breast: 75.9	Cell line enhanced		Hep G2: 1.7
CAP1	Down	CAP	ENSG00000131236	Adenylate cyclase associated protein 1	1	40040233-40072649	Plasma proteins, Predicted intracellular proteins	Evidence at protein level	HPA030124	Approved		Supported	Cytosol	Liver cancer:1.44e-6 (unfavourable)	Expressed in all	Expressed in all			appendix: 417.0	Expressed in all
MMRN1	Down	ECM, EMILIN4, GPIa*, MMRN	ENSG00000138722	Multimerin 1	4	89879532-89954629	Disease related genes, Plasma proteins, Predicted intracellular proteins, Predicted secreted proteins	Evidence at protein level	HPA035769	Enhanced		Approved	Endoplasmic reticulum	Renal cancer:1.77e-4 (unfavourable), Stomach cancer:5.46e-4 (unfavourable)	Mixed	Mixed			placenta: 57.5	Cell line enriched	11	HUVEC TERT2: 1035.6
CP	Down		ENSG00000047457	Ceruloplasmin	3	149162410-149222055	Cancer-related genes, Candidate cardiovascular disease genes, Disease related genes, Enzymes, Plasma proteins, Potential drug targets, Predicted intracellular proteins, Predicted secreted proteins	Evidence at protein level	HPA001834, CAB008591	Supported				Renal cancer:1.14e-7 (unfavourable)	Tissue enhanced	Tissue enriched	9	liver: 916.0	cervix, uterine: 99.1	Cell line enriched	12	EFO-21: 273.0
EIF3C	Up	eIF3-p110, eIF3c, EIF3S8	ENSG00000184110	Eukaryotic translation initiation factor 3 subunit C	16	28688558-28735730	Plasma proteins, Predicted intracellular proteins	Evidence at protein level	CAB034045, HPA047097, HPA049495, HPA050112	Supported		Supported	Cytosol		Expressed in all	Expressed in all			parathyroid gland: 571.3	Expressed in all
NTPCR	Down	C1orf57, HCR-NTPase, MGC13186	ENSG00000135778	Nucleoside-triphosphatase, cancer-related	1	232950605-232983882	Enzymes, Predicted intracellular proteins	Evidence at protein level	HPA028125, HPA054304	Uncertain		Approved	Cytosol		Expressed in all	Mixed			parathyroid gland: 11.4	Mixed
UTP18	Down	CGI-48, WDR50	ENSG00000011260	UTP18, small subunit processome component	17	51260528-51297936	Predicted intracellular proteins	Evidence at protein level	HPA052378	Approved		Supported	Nucleus<br>Nuclear membrane<br>Nucleoli	Liver cancer:1.99e-4 (unfavourable), Colorectal cancer:3.33e-4 (favourable)	Expressed in all	Expressed in all			testis: 106.1	Expressed in all
USF1	Down	bHLHb11, MLTFI, UEF	ENSG00000158773	Upstream transcription factor 1	1	161039251-161045977	Disease related genes, Plasma proteins, Predicted intracellular proteins, Transcription factors	Evidence at protein level	CAB001480, HPA036233, HPA036535	Supported		Enhanced	Nucleoplasm	Renal cancer:6.01e-12 (unfavourable), Urothelial cancer:1.95e-5 (favourable), Head and neck cancer:8.70e-4 (favourable)	Expressed in all	Expressed in all			spleen: 34.8	Expressed in all
CACUL1	Down	C10orf46, CAC1, FLJ40409, MGC33215	ENSG00000151893	CDK2 associated cullin domain 1	10	118674167-118755249	Predicted intracellular proteins	Evidence at protein level	HPA050611			Approved	Nucleoplasm	Liver cancer:1.34e-5 (unfavourable)	Expressed in all	Expressed in all			parathyroid gland: 12.2	Expressed in all
N4BP2L1	Up	CG018	ENSG00000139597	NEDD4 binding protein 2 like 1	13	32400723-32428311	Predicted intracellular proteins	Evidence at protein level	HPA038971	Approved		Uncertain	Nucleoplasm<br>Cytosol	Liver cancer:3.11e-4 (favourable)	Expressed in all	Expressed in all			ovary: 47.8	Cell line enhanced		HEL: 21.3;NB-4: 38.0
GABRR2	Down		ENSG00000111886	Gamma-aminobutyric acid type A receptor rho2 subunit	6	89257208-89315299	FDA approved drug targets, Predicted membrane proteins	Evidence at transcript level							Not detected	Not detected			adrenal gland,appendix,cerebral cortex,endometrium,gallbladder,lymph node,skin,spleen,testis,thyroid gland: 0.1	Not detected
BCL2A1	Down	ACC-1, ACC-2, ACC1, ACC2, BCL2L5, BFL1, GRS, HBPA1	ENSG00000140379	BCL2 related protein A1	15	79960889-79971446	Cancer-related genes, Predicted intracellular proteins	Evidence at protein level						Renal cancer:2.77e-5 (unfavourable)	Expressed in all	Tissue enhanced		appendix: 115.2;bone marrow: 277.0	lymph node: 62.1	Cell line enhanced		HMC-1: 76.7;SK-MEL-30: 329.3;U-138 MG: 43.6
MT1F	Down	MT1	ENSG00000198417	Metallothionein 1F	16	56657694-56660698	Predicted intracellular proteins	Evidence at protein level						Renal cancer:2.02e-7 (unfavourable)	Expressed in all	Tissue enhanced		kidney: 285.2;thyroid gland: 817.7	small intestine: 138.4	Cell line enhanced		HDLM-2: 71.6;NB-4: 79.2;NTERA-2: 77.1;RPTEC TERT1: 250.9
NPPA	Down	ANP, PND	ENSG00000175206	Natriuretic peptide A	1	11845709-11848345	Candidate cardiovascular disease genes, Disease related genes, Plasma proteins, Predicted intracellular proteins, Predicted secreted proteins	Evidence at protein level	HPA058269	Enhanced	Supported				Tissue enriched	Tissue enriched	1345	heart muscle: 24003.4	epididymis: 17.8	Cell line enhanced		SCLC-21H: 13.6;SH-SY5Y: 11.7
TPSD1	Down		ENSG00000095917	Tryptase delta 1	16	1256059-1258998	Enzymes, Predicted secreted proteins	Evidence at protein level	CAB002215, CAB032871, HPA040182, HPA049554	Supported		Uncertain	Nuclear speckles		Mixed	Tissue enhanced		lung: 26.9	gallbladder: 20.3	Group enriched	46	HEL: 25.4;HMC-1: 36.4
GLIPR1	Down	GliPR, RTVP1	ENSG00000139278	GLI pathogenesis related 1	12	75480680-75503853	Predicted intracellular proteins, Predicted membrane proteins, Predicted secreted proteins	Evidence at protein level	HPA011014	Approved				Renal cancer:8.69e-9 (unfavourable)	Expressed in all	Mixed			appendix: 64.9	Cell line enhanced		hTEC/SVTERT24-B: 189.5;U-138 MG: 359.6
OTC	Down		ENSG00000036473	Ornithine carbamoyltransferase	X	38352545-38421450	Disease related genes, Enzymes, Plasma proteins, Potential drug targets, Predicted intracellular proteins	Evidence at protein level	HPA000243, HPA000570	Enhanced		Supported	Mitochondria		Tissue enriched	Group enriched	26	duodenum: 114.4;liver: 195.4;small intestine: 96.9	colon: 5.3	Not detected
NIPSNAP3B	Down	FLJ11275	ENSG00000165028	Nipsnap homolog 3B	9	104764157-104777457	Predicted intracellular proteins	Evidence at protein level	HPA042491	Uncertain					Mixed	Mixed			adipose tissue: 15.6	Cell line enhanced		REH: 3.9
CISH	Up	CIS, CIS-1, G18, SOCS	ENSG00000114737	Cytokine inducible SH2 containing protein	3	50606490-50611831	Predicted intracellular proteins	Evidence at protein level	CAB034039, HPA040812	Approved		Approved	Microtubules<br>Cytokinetic bridge	Renal cancer:3.53e-12 (favourable), Endometrial cancer:1.13e-5 (favourable), Liver cancer:6.98e-4 (favourable), Pancreatic cancer:9.65e-4 (favourable)	Expressed in all	Mixed			thyroid gland: 42.9	Group enriched	6	HDLM-2: 287.3;K-562: 65.9
GTF3A	Up	AP2, TFIIIA	ENSG00000122034	General transcription factor IIIA	13	27424544-27435823	Predicted intracellular proteins, Transcription factors	Evidence at protein level	HPA007990	Supported		Supported	Nucleus	Renal cancer:3.43e-6 (unfavourable)	Expressed in all	Expressed in all			lymph node: 122.3	Expressed in all
ANGPTL3	Down	ANGPT5	ENSG00000132855	Angiopoietin like 3	1	62597487-62606159	Disease related genes, Plasma proteins, Predicted secreted proteins	Evidence at protein level	HPA038097	Approved					Tissue enriched	Tissue enriched	6	liver: 356.4	kidney: 55.7	Not detected
MAFG	Up	MGC13090, MGC20149	ENSG00000197063	MAF bZIP transcription factor G	17	81918270-81927714	Predicted intracellular proteins, Transcription factors	Evidence at protein level	CAB025573	Approved				Liver cancer:1.90e-6 (unfavourable), Endometrial cancer:5.82e-4 (unfavourable)	Expressed in all	Expressed in all			parathyroid gland: 28.6	Expressed in all
KRT8	Up	CARD2, CK8, CYK8, K2C8, K8, KO	ENSG00000170421	Keratin 8	12	52897187-52949954	Cancer-related genes, Disease related genes, Plasma proteins, Predicted intracellular proteins	Evidence at protein level	CAB000131, CAB001696, HPA049866	Enhanced		Supported	Intermediate filaments	Pancreatic cancer:1.51e-4 (unfavourable)	Mixed	Tissue enhanced		small intestine: 1475.5	duodenum: 1118.4	Cell line enhanced		A549: 5518.3;BEWO: 3855.6;CACO-2: 6334.4;CAPAN-2: 4191.3;MCF7: 7987.2;SK-BR-3: 3839.1;T-47d: 4059.8
PCNA	Down		ENSG00000132646	Proliferating cell nuclear antigen	20	5114953-5126626	Cancer-related genes, Disease related genes, Plasma proteins, Predicted intracellular proteins	Evidence at protein level	CAB000148, HPA030521, HPA030522, HPA030523	Enhanced		Supported	Nucleoplasm<br>Nuclear bodies	Renal cancer:3.03e-6 (unfavourable), Cervical cancer:1.86e-5 (favourable), Liver cancer:2.61e-4 (unfavourable)	Expressed in all	Expressed in all			bone marrow: 223.2	Expressed in all
BBS2	Down	BBS	ENSG00000125124	Bardet-Biedl syndrome 2	16	56466836-56520283	Disease related genes, Predicted intracellular proteins	Evidence at protein level	HPA041315	Approved				Renal cancer:2.83e-6 (favourable)	Expressed in all	Expressed in all			adrenal gland: 91.3	Expressed in all
RNF122	Up	FLJ12526	ENSG00000133874	Ring finger protein 122	8	33547755-33567125	Predicted membrane proteins	Evidence at transcript level	HPA003888	Uncertain				Renal cancer:4.50e-7 (unfavourable), Thyroid cancer:1.88e-4 (unfavourable), Prostate cancer:5.37e-4 (favourable)	Expressed in all	Expressed in all			fallopian tube: 21.6	Cell line enhanced		HEK93: 76.9;Karpas-707: 38.8
IGF2BP3	Down	CT98, IMP-3, IMP3	ENSG00000136231	Insulin like growth factor 2 mRNA binding protein 3	7	23310209-23470467	Predicted intracellular proteins	Evidence at protein level	HPA002037	Approved		Enhanced	Cytosol		Mixed	Tissue enhanced		placenta: 41.6	testis: 9.3	Mixed
NAA25	Down	C12orf30, FLJ13089	ENSG00000111300	N(alpha)-acetyltransferase 25, NatB auxiliary subunit	12	112026689-112109022	Predicted intracellular proteins, Predicted membrane proteins	Evidence at protein level	HPA039322	Approved		Supported	Golgi apparatus<br>Cytosol	Renal cancer:1.32e-8 (unfavourable), Liver cancer:5.53e-5 (unfavourable), Endometrial cancer:2.26e-4 (unfavourable)	Expressed in all	Expressed in all			parathyroid gland: 9.5	Expressed in all
SGK1	Down	SGK	ENSG00000118515	Serum/glucocorticoid regulated kinase 1	6	134169246-134318112	Cancer-related genes, Enzymes, Predicted intracellular proteins	Evidence at protein level	CAB022085, CAB025148, HPA051251	Approved		Enhanced	Nuclear speckles	Cervical cancer:5.26e-4 (favourable)	Expressed in all	Expressed in all			parathyroid gland: 793.4	Cell line enhanced		RPTEC TERT1: 354.6;TIME: 304.3
CYP8B1	Down	CYP12	ENSG00000180432	Cytochrome P450 family 8 subfamily B member 1	3	42856005-42876165	Enzymes, Predicted intracellular proteins, Predicted membrane proteins	Evidence at protein level							Tissue enriched	Tissue enriched	14	liver: 190.6	kidney: 13.7	Cell line enhanced		BEWO: 2.2
CLPX	Down		ENSG00000166855	Caseinolytic mitochondrial matrix peptidase chaperone subunit	15	65148219-65185342	Predicted intracellular proteins, Predicted secreted proteins	Evidence at protein level	HPA040262, HPA048199	Approved		Enhanced	Mitochondria	Renal cancer:1.93e-9 (favourable)	Expressed in all	Expressed in all			skin: 17.7	Expressed in all
GALM	Down		ENSG00000143891	Galactose mutarotase	2	38665910-38741237	Enzymes, Predicted intracellular proteins	Evidence at protein level	HPA035472, HPA035473, HPA064835	Enhanced		Approved	Nucleoplasm	Renal cancer:9.06e-5 (favourable), Urothelial cancer:1.32e-4 (favourable)	Expressed in all	Expressed in all			kidney: 118.1	Mixed
DRD4	Down		ENSG00000069696	Dopamine receptor D4	11	637293-640706	FDA approved drug targets, G-protein coupled receptors, Predicted membrane proteins	Evidence at protein level							Mixed	Not detected			skin: 0.3	Not detected
FLNA	Down	ABP-280, FLN, FLN1, OPD1, OPD2	ENSG00000196924	Filamin A	X	154348524-154374638	Disease related genes, Plasma proteins, Potential drug targets, Predicted intracellular proteins, Transporters	Evidence at protein level	CAB000356, HPA000368, HPA001016, HPA001115, HPA002925	Enhanced	Approved	Enhanced	Plasma membrane<br>Actin filaments<br>Cytosol	Renal cancer:1.54e-6 (unfavourable), Urothelial cancer:3.88e-4 (unfavourable), Colorectal cancer:7.37e-4 (unfavourable)	Expressed in all	Expressed in all			smooth muscle: 1051.0	Expressed in all
AVP	Down	ADH, ARVP	ENSG00000101200	Arginine vasopressin	20	3082556-3084724	Disease related genes, Predicted secreted proteins	Evidence at protein level	CAB025318, HPA071892	Supported	Supported				Not detected	Not detected			bone marrow,testis: 0.5	Cell line enriched	9	NB-4: 1.4
FCGRT	Down	alpha-chain, FCRN	ENSG00000104870	Fc fragment of IgG receptor and transporter	19	49506816-49526333	Predicted intracellular proteins, Predicted membrane proteins, Predicted secreted proteins	Evidence at protein level	HPA012122, HPA015130	Approved					Expressed in all	Expressed in all			small intestine: 312.0	Mixed
HK2	Down		ENSG00000159399	Hexokinase 2	2	74833981-74893359	Cancer-related genes, Enzymes, Plasma proteins, Predicted intracellular proteins	Evidence at protein level	HPA028587	Enhanced				Renal cancer:1.37e-4 (unfavourable), Liver cancer:3.65e-4 (unfavourable)	Expressed in all	Mixed			epididymis: 80.4	Cell line enhanced		U-87 MG: 168.5
PPP4R2	Down		ENSG00000163605	Protein phosphatase 4 regulatory subunit 2	3	72996785-73069199	Predicted intracellular proteins	Evidence at protein level	HPA034695, HPA039837, HPA073758	Approved		Enhanced	Nucleoplasm		Expressed in all	Expressed in all			bone marrow: 66.7	Expressed in all
BIK	Down	NBK	ENSG00000100290	BCL2 interacting killer	22	43110748-43129712	Predicted membrane proteins	Evidence at protein level	HPA051360	Approved				Renal cancer:7.45e-5 (favourable)	Mixed	Mixed			lymph node: 14.0	Cell line enhanced		A-431: 77.8;U-698: 117.1
RAB1A	Down	RAB1, YPT1	ENSG00000138069	RAB1A, member RAS oncogene family	2	65070701-65130106	Plasma proteins, Predicted intracellular proteins	Evidence at protein level	CAB005331, HPA056141	Approved		Supported	Endoplasmic reticulum<br>Cytosol	Head and neck cancer:4.19e-4 (unfavourable)	Expressed in all	Expressed in all			epididymis: 219.2	Expressed in all
RORB	Down	NR1F2, ROR-BETA, RZRB	ENSG00000198963	RAR related orphan receptor B	9	74497365-74693177	Nuclear receptors, Predicted intracellular proteins, Transcription factors	Evidence at protein level	HPA008393	Uncertain		Approved	Nucleus		Group enriched	Tissue enhanced		cerebral cortex: 12.6;cervix, uterine: 14.1	prostate: 7.4	Cell line enhanced		HHSteC: 18.9;HSkMC: 9.0;MOLT-4: 5.5;SH-SY5Y: 14.3
SMIM8	Down	C6orf162, dJ102H19.2, DKFZP586E1923	ENSG00000111850	Small integral membrane protein 8	6	87322583-87399749	Predicted intracellular proteins, Predicted membrane proteins	Evidence at protein level	HPA007401, HPA067453	Approved		Approved	Vesicles		Expressed in all	Mixed			cerebral cortex: 13.9	Expressed in all
CTTN	Up	EMS1	ENSG00000085733	Cortactin	11	70398404-70436584	Cancer-related genes, Plasma proteins, Predicted intracellular proteins	Evidence at protein level	CAB011235, HPA057242	Supported		Supported	Golgi apparatus<br>Vesicles<br>Plasma membrane<br>Cytosol	Head and neck cancer:2.19e-6 (unfavourable), Liver cancer:4.45e-4 (unfavourable)	Expressed in all	Expressed in all			gallbladder: 108.9	Cell line enhanced		A-431: 778.5
HSD17B3	Down	SDR12C2	ENSG00000130948	Hydroxysteroid 17-beta dehydrogenase 3	9	96235306-96302152	Disease related genes, Enzymes, Potential drug targets, Predicted intracellular proteins, Predicted membrane proteins	Evidence at protein level	HPA056833	Enhanced		Supported	Vesicles		Mixed	Tissue enriched	15	testis: 74.9	thyroid gland: 4.8	Cell line enhanced		HBEC3-KT: 2.6;HEL: 3.2;U-2 OS: 5.8
HAO2	Down	GIG16, HAOX2	ENSG00000116882	Hydroxyacid oxidase 2	1	119368779-119394130	Enzymes, Predicted intracellular proteins	Evidence at protein level						Renal cancer:4.92e-4 (favourable)	Group enriched	Group enriched	300	kidney: 317.5;liver: 219.8	adrenal gland,breast: 0.8	Not detected
C1orf210	Down	MGC52423	ENSG00000253313	Chromosome 1 open reading frame 210	1	43281883-43285617	Predicted membrane proteins	Evidence at protein level	HPA013788	Uncertain		Uncertain	Nucleoli	Renal cancer:0.00e+0 (favourable)	Mixed	Mixed			duodenum: 44.3	Cell line enhanced		A-431: 10.7;BEWO: 12.7;CACO-2: 10.5;CAPAN-2: 35.4;T-47d: 14.3
KLHDC7A	Down	FLJ38753	ENSG00000179023	Kelch domain containing 7A	1	18480982-18486126	Predicted intracellular proteins	Evidence at protein level	HPA056616	Uncertain		Approved	Nuclear speckles	Renal cancer:7.81e-9 (favourable), Urothelial cancer:1.88e-4 (favourable)	Tissue enhanced	Tissue enhanced		kidney: 20.8	urinary bladder: 6.4	Cell line enhanced		A549: 4.7;CAPAN-2: 8.9;EFO-21: 4.8;NTERA-2: 5.6;RPTEC TERT1: 8.6;RT4: 7.4;T-47d: 9.5
DNASE2B	Down	DLAD	ENSG00000137976	Deoxyribonuclease 2 beta	1	84398532-84415018	Enzymes, Predicted intracellular proteins, Predicted secreted proteins	Evidence at transcript level							Tissue enhanced	Tissue enriched	7	salivary gland: 73.0	prostate: 10.5	Not detected
HSP90B1	Down	GP96, GRP94, TRA1	ENSG00000166598	Heat shock protein 90 beta family member 1	12	103930107-103953645	Cancer-related genes, Plasma proteins, Predicted intracellular proteins, Predicted secreted proteins	Evidence at protein level	HPA003901, CAB005224, HPA008424	Enhanced		Enhanced	Endoplasmic reticulum	Renal cancer:1.03e-10 (unfavourable)	Expressed in all	Expressed in all			thyroid gland: 2386.1	Expressed in all
ANXA11	Down	ANX11	ENSG00000122359	Annexin A11	10	80150889-80205572	Cancer-related genes, Plasma proteins, Predicted intracellular proteins, Transporters	Evidence at protein level	CAB004851, HPA027545	Supported		Supported	Nucleoplasm<br>Cytosol	Renal cancer:6.69e-8 (favourable)	Expressed in all	Expressed in all			esophagus: 203.1	Expressed in all
CCDC9	Down	DKFZP586M1019	ENSG00000105321	Coiled-coil domain containing 9	19	47255980-47271953	Plasma proteins, Predicted intracellular proteins	Evidence at protein level	HPA045624, HPA072007	Approved		Approved	Cytosol		Expressed in all	Expressed in all			testis: 30.3	Expressed in all
RBM15	Up	OTT, OTT1	ENSG00000162775	RNA binding motif protein 15	1	110338506-110346681	Cancer-related genes, Disease related genes, Plasma proteins, Predicted intracellular proteins	Evidence at protein level	CAB015201, HPA019824, HPA049642	Supported		Enhanced	Nucleoplasm	Renal cancer:1.37e-4 (unfavourable), Liver cancer:7.61e-4 (unfavourable), Stomach cancer:7.97e-4 (favourable)	Expressed in all	Mixed			bone marrow: 27.9	Expressed in all
CAMK4	Down	CaMK-GR	ENSG00000152495	Calcium/calmodulin dependent protein kinase IV	5	111223653-111494886	Enzymes, Predicted intracellular proteins, Predicted membrane proteins	Evidence at protein level	CAB004347, HPA011753, HPA017206	Approved		Supported	Nucleoplasm<br>Nucleoli fibrillar center		Mixed	Tissue enhanced		cerebral cortex: 16.5;testis: 17.0	lymph node: 9.7	Cell line enhanced		HDLM-2: 83.9;SH-SY5Y: 35.7
IL5	Down	EDF, IL-5, TRF	ENSG00000113525	Interleukin 5	5	132541444-132556838	Cancer-related genes, FDA approved drug targets, Predicted intracellular proteins, Predicted secreted proteins	Evidence at protein level	CAB010304	Approved					Not detected	Tissue enriched	9	testis: 9.6	small intestine: 1.0	Cell line enhanced		Hep G2: 1.9;TIME: 1.0
KDM5B	Down	CT31, JARID1B, PLU-1, PPP1R98, RBBP2H1A	ENSG00000117139	Lysine demethylase 5B	1	202724491-202809470	Predicted intracellular proteins, Transcription factors	Evidence at protein level	HPA027179, HPA053723, CAB068193	Enhanced		Supported	Nucleus		Expressed in all	Tissue enriched	7	testis: 228.1	skin: 30.6	Mixed
PPIB	Down	CYPB, OI9	ENSG00000166794	Peptidylprolyl isomerase B	15	64155812-64163205	Disease related genes, Enzymes, Plasma proteins, Potential drug targets, Predicted secreted proteins	Evidence at protein level	CAB011487, HPA012720	Enhanced		Supported	Nucleus<br>Endoplasmic reticulum	Renal cancer:2.02e-11 (unfavourable), Endometrial cancer:1.56e-5 (favourable)	Expressed in all	Expressed in all			thyroid gland: 855.2	Expressed in all
SLCO1B1	Down	LST-1, OATP-C, OATP1B1, SLC21A6	ENSG00000134538	Solute carrier organic anion transporter family member 1B1	12	21131202-21239246	Disease related genes, Plasma proteins, Potential drug targets, Predicted membrane proteins, Transporters	Evidence at protein level	HPA050892	Supported					Tissue enriched	Tissue enriched	248	liver: 308.0	breast: 1.2	Not detected
RAB31	Down	Rab22B	ENSG00000168461	RAB31, member RAS oncogene family	18	9708165-9862551	Predicted intracellular proteins	Evidence at protein level	HPA019717	Approved					Expressed in all	Expressed in all			cerebral cortex: 169.8	Mixed
BECN1	Down	ATG6, VPS30	ENSG00000126581	Beclin 1	17	42810134-42833350	Predicted intracellular proteins	Evidence at protein level	CAB010143, HPA028949	Enhanced					Expressed in all	Expressed in all			rectum: 71.3	Expressed in all
GRIP2	Down	KIAA1719	ENSG00000144596	Glutamate receptor interacting protein 2	3	14489111-14556075	Predicted intracellular proteins	Evidence at transcript level	HPA035673			Approved	Cytosol		Mixed	Tissue enhanced		skeletal muscle: 12.4	heart muscle: 8.6	Cell line enhanced		BJ hTERT+: 2.5;NTERA-2: 2.1;PC-3: 5.7;SCLC-21H: 4.0;U-2 OS: 2.4
ZNF574	Down	FLJ22059	ENSG00000105732	Zinc finger protein 574	19	42068477-42081549	Predicted intracellular proteins, Transcription factors	Evidence at protein level	HPA023196, HPA057274	Approved		Supported	Nucleoplasm		Expressed in all	Expressed in all			testis: 36.5	Expressed in all
ATCAY	Down	BNIP-H	ENSG00000167654	ATCAY, caytaxin	19	3879864-3928079	Disease related genes, Predicted intracellular proteins	Evidence at protein level	HPA017755	Enhanced					Tissue enriched	Tissue enriched	12	cerebral cortex: 108.9	adrenal gland: 8.8	Cell line enhanced		NTERA-2: 7.2;SCLC-21H: 15.5;SH-SY5Y: 9.8
SLC1A5	Down	AAAT, ASCT2, M7V1, RDRC	ENSG00000105281	Solute carrier family 1 member 5	19	46774883-46788594	Plasma proteins, Predicted intracellular proteins, Predicted membrane proteins, Transporters	Evidence at protein level	HPA035239, HPA035240	Enhanced		Enhanced	Plasma membrane	Liver cancer:1.66e-8 (unfavourable), Renal cancer:1.18e-7 (unfavourable)	Expressed in all	Expressed in all			epididymis: 119.2	Expressed in all
IFITM3	Down	1-8U	ENSG00000142089	Interferon induced transmembrane protein 3	11	319669-327537	Predicted membrane proteins, Transporters	Evidence at protein level	HPA004337	Uncertain				Renal cancer:5.78e-7 (unfavourable)	Expressed in all	Expressed in all			smooth muscle: 1037.8	Cell line enhanced		BJ hTERT+ SV40 Large T+: 1986.9;BJ hTERT+ SV40 Large T+ RasG12V: 2628.1;HHSteC: 2049.3
DNM3	Down	KIAA0820	ENSG00000197959	Dynamin 3	1	171841498-172418466	Enzymes, Plasma proteins, Predicted intracellular proteins	Evidence at protein level	HPA064121			Approved	Golgi apparatus		Mixed	Tissue enhanced		cerebral cortex: 41.1	adrenal gland: 15.6	Cell line enhanced		HEL: 20.5;RPTEC TERT1: 14.4;U-251 MG: 11.7
IL23A	Down	IL-23, IL-23A, IL23P19, P19, SGRF	ENSG00000110944	Interleukin 23 subunit alpha	12	56334174-56340410	FDA approved drug targets, Predicted secreted proteins	Evidence at protein level	HPA001554	Approved		Approved	Cytosol		Expressed in all	Tissue enhanced		tonsil: 8.0	urinary bladder: 6.5	Cell line enhanced		A-431: 13.0;CAPAN-2: 22.3;U-266/70: 31.8;U-266/84: 14.0
GLTP	Down		ENSG00000139433	Glycolipid transfer protein	12	109850943-109880488	Predicted intracellular proteins	Evidence at protein level	HPA056461	Approved		Supported	Cytosol	Thyroid cancer:4.17e-6 (favourable), Cervical cancer:2.01e-5 (favourable), Liver cancer:7.68e-4 (unfavourable)	Expressed in all	Expressed in all			skin: 293.8	Expressed in all
INSIG2	Down		ENSG00000125629	Insulin induced gene 2	2	118088452-118110997	Predicted membrane proteins	Evidence at protein level	CAB033861	Uncertain				Pancreatic cancer:2.19e-6 (unfavourable), Renal cancer:4.11e-6 (unfavourable), Head and neck cancer:7.10e-4 (unfavourable)	Expressed in all	Expressed in all			parathyroid gland: 28.4	Expressed in all
HNRNPH1	Up	hnRNPH, HNRPH1	ENSG00000169045	Heterogeneous nuclear ribonucleoprotein H1	5	179614178-179634784	Plasma proteins, Predicted intracellular proteins	Evidence at protein level	HPA000914, HPA001359, HPA016884, CAB032820	Supported		Supported	Nucleoplasm<br>Cytosol	Liver cancer:3.29e-7 (unfavourable), Renal cancer:3.46e-4 (unfavourable), Head and neck cancer:7.85e-4 (favourable)	Expressed in all	Expressed in all			endometrium: 203.6	Expressed in all
C8orf88	Down		ENSG00000253250	Chromosome 8 open reading frame 88	8	90958637-90985257	Predicted intracellular proteins	Evidence at protein level						Urothelial cancer:6.23e-6 (unfavourable), Melanoma:4.90e-4 (unfavourable)	Mixed	Tissue enhanced		testis: 183.0	smooth muscle: 46.1	Mixed
PARP6	Down	pART17	ENSG00000137817	Poly(ADP-ribose) polymerase family member 6	15	72241181-72272999	Enzymes, Predicted intracellular proteins	Evidence at protein level	HPA026991	Approved		Approved	Plasma membrane	Renal cancer:8.02e-8 (unfavourable), Cervical cancer:3.17e-5 (favourable), Colorectal cancer:3.37e-4 (unfavourable)	Expressed in all	Expressed in all			testis: 46.9	Mixed
SERPING1	Up	C1-INH, C1IN, C1NH, HAE1, HAE2	ENSG00000149131	Serpin family G member 1	11	57597387-57614853	Candidate cardiovascular disease genes, Disease related genes, Plasma proteins, Predicted intracellular proteins, Predicted secreted proteins	Evidence at protein level	CAB026161, HPA048738	Supported				Renal cancer:1.55e-4 (unfavourable), Ovarian cancer:8.03e-4 (favourable), Colorectal cancer:9.96e-4 (unfavourable)	Expressed in all	Expressed in all			liver: 1365.0	Group enriched	5	ASC diff: 881.8;ASC TERT1: 462.5;HSkMC: 802.1
STX11	Up		ENSG00000135604	Syntaxin 11	6	144150526-144188370	Disease related genes, Predicted intracellular proteins	Evidence at protein level	HPA007992, HPA076253	Approved		Supported	Nuclear bodies<br>Mitochondria		Expressed in all	Tissue enhanced		bone marrow: 100.8	adipose tissue: 32.1	Cell line enhanced		HDLM-2: 37.8;Karpas-707: 15.3;TIME: 14.2;U-266/70: 19.0
PRNP	Up	AltPrP, CD230, CJD, GSS, PRIP, PRP	ENSG00000171867	Prion protein	20	4686236-4701590	CD markers, Disease related genes, Plasma proteins, Potential drug targets, Predicted membrane proteins, Predicted secreted proteins, Transporters	Evidence at protein level	HPA042754, HPA043398	Enhanced		Approved	Nuclear membrane<br>Vesicles<br>Cytosol	Liver cancer:7.41e-5 (unfavourable), Glioma:1.99e-4 (unfavourable), Colorectal cancer:2.96e-4 (unfavourable), Endometrial cancer:4.64e-4 (unfavourable)	Expressed in all	Expressed in all			cerebral cortex: 619.4	Cell line enhanced		WM-115: 985.1
ZC2HC1B	Down	C6orf94, dJ468K18.5, FAM164B	ENSG00000118491	Zinc finger C2HC-type containing 1B	6	143864436-143938356	Predicted intracellular proteins	Evidence at protein level							Not detected	Tissue enriched	74	testis: 23.4	skin: 0.3	Not detected
BTBD17	Down	BTBD17A, LGALS3BPL, TANGO10A	ENSG00000204347	BTB domain containing 17	17	74356416-74361946	Predicted secreted proteins	Evidence at protein level	HPA025022	Approved					Group enriched	Tissue enriched	19	cerebral cortex: 12.9	adrenal gland: 0.6	Group enriched	24	AF22: 2.7;NTERA-2: 3.6;SCLC-21H: 12.8
GHR	Down	GHBP	ENSG00000112964	Growth hormone receptor	5	42423777-42721878	Disease related genes, FDA approved drug targets, Predicted membrane proteins	Evidence at protein level	HPA045339, HPA057705	Enhanced		Supported	Plasma membrane<br>Cytosol<br>Cytoplasmic bodies	Liver cancer:2.73e-6 (favourable)	Mixed	Group enriched	6	adipose tissue: 91.4;liver: 110.5	prostate: 18.0	Group enriched	7	HSkMC: 15.4;T-47d: 52.5
RARRES1	Down	LXNL, TIG1	ENSG00000118849	Retinoic acid receptor responder 1	3	158696892-158732696	Predicted secreted proteins	Evidence at protein level	HPA003892	Uncertain		Approved	Endoplasmic reticulum<br>Golgi apparatus	Renal cancer:5.88e-6 (unfavourable)	Expressed in all	Mixed			appendix: 78.0	Cell line enriched	11	CAPAN-2: 1010.9
ATXN10	Down	E46L, FLJ37990, SCA10	ENSG00000130638	Ataxin 10	22	45671798-45845307	Disease related genes, Predicted intracellular proteins	Evidence at protein level	HPA049531	Approved		Supported	Plasma membrane<br>Cytosol		Expressed in all	Expressed in all			cerebral cortex: 133.9	Expressed in all
MAB21L2	Down		ENSG00000181541	Mab-21 like 2	4	150581922-150584693	Disease related genes, Predicted intracellular proteins	Evidence at protein level	HPA049324, HPA059864			Enhanced	Nucleus<br>Cytosol		Tissue enhanced	Tissue enhanced		colon: 18.3;smooth muscle: 26.2	small intestine: 12.4	Group enriched	20	HHSteC: 4.9;SH-SY5Y: 16.0
ADM	Up	AM	ENSG00000148926	Adrenomedullin	11	10304680-10307397	Cancer-related genes, Plasma proteins, Predicted intracellular proteins, Predicted secreted proteins	Evidence at protein level	CAB016075	Approved				Renal cancer:6.33e-4 (unfavourable), Liver cancer:7.56e-4 (unfavourable)	Expressed in all	Expressed in all			placenta: 158.5	Cell line enhanced		ASC diff: 519.0;U-138 MG: 397.2
CREB3L3	Up	CREB-H	ENSG00000060566	CAMP responsive element binding protein 3 like 3	19	4153601-4173054	Predicted intracellular proteins, Predicted membrane proteins, Transcription factors	Evidence at protein level	HPA040671, HPA056228	Enhanced				Renal cancer:3.53e-6 (unfavourable)	Tissue enriched	Group enriched	104	duodenum: 241.6;liver: 61.0;small intestine: 278.7	colon,stomach: 1.8	Cell line enhanced		HDLM-2: 44.9;Hep G2: 10.3;U-266/70: 7.7
TSPYL2	Down	CDA1, CINAP, CTCL, DENTT, HRIHFB2216, SE20-4, TSPX	ENSG00000184205	TSPY like 2	X	53082367-53088540	Predicted intracellular proteins	Evidence at protein level	HPA044133	Approved				Pancreatic cancer:6.74e-8 (favourable), Renal cancer:8.16e-7 (unfavourable), Colorectal cancer:3.23e-4 (unfavourable)	Expressed in all	Expressed in all			ovary: 144.3	Expressed in all
CORO1C	Down	coronin-3, HCRNN4	ENSG00000110880	Coronin 1C	12	108645109-108731596	Plasma proteins, Predicted intracellular proteins	Evidence at protein level	HPA041737	Approved				Liver cancer:5.59e-5 (unfavourable)	Expressed in all	Expressed in all			smooth muscle: 208.8	Expressed in all
DUSP15	Down	bA243J16.5, bA243J16.6, C20orf57, FLJ20645, VHY	ENSG00000149599	Dual specificity phosphatase 15	20	31847637-31870747	Enzymes, Predicted intracellular proteins	Evidence at protein level	HPA076649	Enhanced		Approved	Plasma membrane<br>Cytosol	Renal cancer:5.40e-7 (favourable)	Mixed	Tissue enhanced		testis: 77.1	parathyroid gland: 16.1	Cell line enhanced		REH: 14.6;SH-SY5Y: 4.6
APOL1	Up	APOL	ENSG00000100342	Apolipoprotein L1	22	36253010-36267530	Candidate cardiovascular disease genes, Disease related genes, Plasma proteins, Predicted membrane proteins, Predicted secreted proteins	Evidence at protein level	HPA018885, CAB056156	Supported				Renal cancer:7.43e-6 (unfavourable), Urothelial cancer:2.01e-5 (favourable), Lung cancer:5.35e-4 (unfavourable)	Expressed in all	Expressed in all			liver: 116.1	Cell line enhanced		EFO-21: 233.1;HDLM-2: 156.1;RT4: 120.9
PRIM1	Down		ENSG00000198056	Primase (DNA) subunit 1	12	56731596-56752373	Predicted intracellular proteins	Evidence at protein level	HPA040010	Uncertain		Supported	Vesicles	Liver cancer:2.40e-8 (unfavourable)	Expressed in all	Expressed in all			testis: 21.8	Expressed in all
CYP3A4	Up	CYP3A3	ENSG00000160868	Cytochrome P450 family 3 subfamily A member 4	7	99756960-99784265	Cancer-related genes, Enzymes, Plasma proteins, Predicted intracellular proteins, Predicted membrane proteins	Evidence at protein level	CAB033671, HPA072245	Enhanced		Uncertain	Cytosol		Tissue enriched	Group enriched	199	duodenum: 826.8;liver: 2451.8;small intestine: 971.1	adrenal gland: 7.1	Cell line enhanced		BEWO: 1.8;NB-4: 1.3;RPMI-8226: 2.2;SCLC-21H: 1.4;SH-SY5Y: 2.4
DNTTIP1	Down	C20orf167, dJ447F3.4, Tdif1	ENSG00000101457	Deoxynucleotidyltransferase terminal interacting protein 1	20	45791937-45811427	Plasma proteins, Predicted intracellular proteins	Evidence at protein level	HPA042479, HPA045496			Enhanced	Nucleus	Renal cancer:1.90e-6 (unfavourable), Liver cancer:1.79e-5 (unfavourable)	Expressed in all	Expressed in all			testis: 44.6	Expressed in all
CLTC	Down	CLTCL2, Hc	ENSG00000141367	Clathrin heavy chain	17	59619689-59696956	Cancer-related genes, Plasma proteins, Predicted intracellular proteins	Evidence at protein level	CAB010389, CAB011571, CAB017155, HPA059143	Approved		Enhanced	Vesicles<br>Mitotic spindle<br>Cytosol	Urothelial cancer:2.02e-4 (unfavourable), Liver cancer:5.54e-4 (unfavourable), Cervical cancer:7.35e-4 (unfavourable), Colorectal cancer:7.65e-4 (favourable)	Expressed in all	Expressed in all			parathyroid gland: 365.5	Expressed in all
IL34	Down	C16orf77, IL-34, MGC34647	ENSG00000157368	Interleukin 34	16	70579895-70660682	Predicted intracellular proteins, Predicted secreted proteins	Evidence at protein level						Renal cancer:3.52e-8 (unfavourable), Cervical cancer:7.41e-4 (favourable), Head and neck cancer:9.69e-4 (favourable)	Expressed in all	Tissue enhanced		skin: 58.0;spleen: 145.6	cerebral cortex: 20.8	Cell line enhanced		NTERA-2: 5.5;U-138 MG: 3.5
SIRPB1	Down	CD172b, SIRP-BETA-1	ENSG00000101307	Signal regulatory protein beta 1	20	1563521-1620061	CD markers, Plasma proteins, Predicted intracellular proteins, Predicted membrane proteins, Predicted secreted proteins	Evidence at protein level	HPA047463	Uncertain		Uncertain	Vesicles		Mixed	Tissue enhanced		appendix: 38.7;bone marrow: 33.7	lung: 28.0	Cell line enhanced		HMC-1: 46.6;NB-4: 46.7;THP-1: 38.2
ARMCX3	Up	ALEX3, GASP6	ENSG00000102401	Armadillo repeat containing, X-linked 3	X	101622797-101627843	Predicted membrane proteins	Evidence at protein level	HPA000325, HPA000967, HPA001530	Uncertain		Approved	Nucleoplasm<br>Golgi apparatus<br>Cytosol	Renal cancer:1.55e-5 (favourable)	Expressed in all	Expressed in all			parathyroid gland: 167.6	Mixed
ALDH2	Down		ENSG00000111275	Aldehyde dehydrogenase 2 family (mitochondrial)	12	111766887-111817529	Cancer-related genes, Enzymes, FDA approved drug targets, Plasma proteins, Predicted intracellular proteins	Evidence at protein level	HPA051065	Approved				Liver cancer:3.95e-7 (favourable), Renal cancer:5.24e-6 (favourable), Endometrial cancer:2.63e-4 (favourable), Urothelial cancer:7.71e-4 (unfavourable)	Expressed in all	Expressed in all			liver: 441.5	Cell line enhanced		HHSteC: 81.5;SK-BR-3: 150.4
HOXB3	Down	HOX2, HOX2G	ENSG00000120093	Homeobox B3	17	48548870-48604912	Plasma proteins, Predicted intracellular proteins, Transcription factors	Evidence at protein level	CAB009860	Approved				Urothelial cancer:8.45e-6 (favourable)	Mixed	Tissue enhanced		epididymis: 79.4	fallopian tube: 38.7	Cell line enhanced		CAPAN-2: 35.1;HEK93: 38.6
PARP9	Down	BAL, BAL1	ENSG00000138496	Poly(ADP-ribose) polymerase family member 9	3	122527924-122564577	Disease related genes, Enzymes, Plasma proteins, Potential drug targets, Predicted intracellular proteins	Evidence at protein level	HPA066708			Supported	Nucleoplasm<br>Mitochondria<br>Cytosol	Ovarian cancer:6.65e-4 (favourable)	Expressed in all	Expressed in all			spleen: 60.9	Cell line enhanced		BJ hTERT+ SV40 Large T+: 89.2;BJ hTERT+ SV40 Large T+ RasG12V: 110.6
PLA2G16	Down	AdPLA, H-REV107-1, HRASLS3, HREV107, HREV107-3, MGC118754.	ENSG00000176485	Phospholipase A2 group XVI	11	63573195-63616883	Enzymes, Predicted intracellular proteins, Predicted membrane proteins, RAS pathway related proteins	Evidence at protein level	HPA058997	Uncertain		Approved	Mitochondria	Pancreatic cancer:5.58e-6 (unfavourable), Thyroid cancer:2.54e-5 (favourable)	Expressed in all	Expressed in all			adipose tissue: 327.7	Cell line enhanced		CAPAN-2: 206.7
OXTR	Down		ENSG00000180914	Oxytocin receptor	3	8750408-8769628	FDA approved drug targets, G-protein coupled receptors, Predicted intracellular proteins, Predicted membrane proteins, Transporters	Evidence at protein level							Mixed	Tissue enriched	13	breast: 65.4	fallopian tube: 4.9	Cell line enhanced		BJ: 357.1;BJ hTERT+: 104.6;BJ hTERT+ SV40 Large T+: 111.8;fHDF/TERT166: 330.6
MEA1	Down	MEA	ENSG00000124733	Male-enhanced antigen 1	6	43012094-43013968	Plasma proteins, Predicted intracellular proteins	Evidence at protein level	HPA017921	Approved		Approved	Nucleus<br>Cytosol	Renal cancer:1.29e-6 (unfavourable), Ovarian cancer:3.37e-4 (favourable)	Expressed in all	Expressed in all			testis: 246.1	Expressed in all
CPT2	Up	CPT1, CPTASE	ENSG00000157184	Carnitine palmitoyltransferase 2	1	53196429-53214197	Disease related genes, Enzymes, FDA approved drug targets, Plasma proteins, Predicted intracellular proteins	Evidence at protein level	HPA028201, HPA028202, HPA028214	Enhanced		Supported	Nucleoplasm<br>Nucleoli<br>Mitochondria	Renal cancer:1.46e-12 (favourable), Colorectal cancer:5.27e-4 (favourable)	Expressed in all	Expressed in all			liver: 25.9	Expressed in all
TIGD5	Down	FLJ14926	ENSG00000179886	Tigger transposable element derived 5	8	143597835-143603224	Predicted intracellular proteins	Evidence at protein level						Renal cancer:9.16e-5 (favourable), Liver cancer:7.68e-4 (unfavourable)	Expressed in all	Mixed			parathyroid gland: 2.2	Mixed
EXO1	Down	HEX1, hExoI	ENSG00000174371	Exonuclease 1	1	241847967-241895148	Predicted intracellular proteins	Evidence at protein level	HPA053079, HPA069738			Enhanced	Nucleoplasm<br>Nuclear bodies	Liver cancer:6.94e-7 (unfavourable), Melanoma:2.04e-4 (unfavourable), Endometrial cancer:8.21e-4 (unfavourable)	Mixed	Mixed			bone marrow: 10.7	Mixed
VIL1	Down	D2S1471, VIL	ENSG00000127831	Villin 1	2	218419092-218453295	Cancer-related genes, Disease related genes, Plasma proteins, Predicted intracellular proteins	Evidence at protein level	CAB002452, HPA006884, HPA006885	Enhanced		Enhanced	Plasma membrane		Tissue enhanced	Group enriched	7	colon: 173.7;duodenum: 398.5;rectum: 199.6;small intestine: 480.0	gallbladder: 44.7	Group enriched	91	CACO-2: 628.4;Hep G2: 245.1
RNASE3	Down	ECP, RAF1, RNS3	ENSG00000169397	Ribonuclease A family member 3	14	20891399-20892348	Predicted secreted proteins	Evidence at protein level	HPA056183	Enhanced					Tissue enriched	Tissue enriched	300	bone marrow: 572.3	skin: 1.9	Cell line enhanced		HL-60: 114.0;THP-1: 41.0;U-937: 225.8
PF4V1	Down	CXCL4L1, CXCL4V1, SCYB4V1	ENSG00000109272	Platelet factor 4 variant 1	4	73853189-73854155	Plasma proteins, Predicted secreted proteins	Evidence at protein level	HPA052485	Supported					Tissue enhanced	Tissue enhanced		spleen: 3.9	urinary bladder: 2.8	Cell line enhanced		CAPAN-2: 1.2;EFO-21: 2.0
ISG15	Up	G1P2, IFI15, UCRP	ENSG00000187608	ISG15 ubiquitin-like modifier	1	1001138-1014541	Disease related genes, Predicted intracellular proteins	Evidence at protein level	HPA004627	Approved				Renal cancer:5.11e-10 (unfavourable)	Expressed in all	Expressed in all			salivary gland: 112.8	Expressed in all
ZNF519	Down	FLJ36809, HsT2362	ENSG00000175322	Zinc finger protein 519	18	14057457-14132490	Predicted intracellular proteins, Transcription factors	Evidence at protein level	HPA028982	Uncertain		Approved	Nucleoli		Mixed	Mixed			endometrium: 4.0	Mixed
MSMO1	Down	DESP4, ERG25, SC4MOL	ENSG00000052802	Methylsterol monooxygenase 1	4	165327623-165343160	Disease related genes, Enzymes, Potential drug targets, Predicted membrane proteins	Evidence at protein level	HPA056127	Approved				Cervical cancer:2.97e-4 (unfavourable), Renal cancer:9.21e-4 (favourable)	Expressed in all	Expressed in all			liver: 297.1	Expressed in all
EDNRA	Down		ENSG00000151617	Endothelin receptor type A	4	147480917-147544954	Disease related genes, FDA approved drug targets, G-protein coupled receptors, Predicted membrane proteins	Evidence at protein level	HPA013774, CAB018957	Uncertain				Renal cancer:1.50e-7 (unfavourable), Stomach cancer:3.93e-4 (unfavourable)	Expressed in all	Tissue enhanced		seminal vesicle: 146.8	cervix, uterine: 83.0	Cell line enhanced		ASC TERT1: 11.8;LHCN-M2: 17.3;SH-SY5Y: 16.4
PRLR	Down		ENSG00000113494	Prolactin receptor	5	35048756-35230589	Disease related genes, FDA approved drug targets, Predicted membrane proteins, Predicted secreted proteins	Evidence at protein level							Tissue enriched	Tissue enhanced		placenta: 70.9	kidney: 33.1	Cell line enriched	22	T-47d: 356.8
CNN1	Down	Sm-Calp, SMCC	ENSG00000130176	Calponin 1	19	11538717-11550323	Cancer-related genes, Predicted intracellular proteins	Evidence at protein level	CAB000007, HPA014263	Enhanced		Approved	Actin filaments	Renal cancer:5.43e-6 (unfavourable)	Expressed in all	Tissue enhanced		seminal vesicle: 2110.1;smooth muscle: 3106.1	endometrium: 1736.7	Cell line enhanced		BJ: 76.7;BJ hTERT+ SV40 Large T+: 43.2;BJ hTERT+ SV40 Large T+ RasG12V: 62.2;HBF TERT88: 68.9
NOX4	Down	KOX, KOX-1	ENSG00000086991	NADPH oxidase 4	11	89324356-89498187	Predicted membrane proteins, Transporters	Evidence at protein level	HPA015475			Approved	Nucleus	Renal cancer:6.14e-4 (favourable)	Mixed	Tissue enriched	12	kidney: 134.7	parathyroid gland: 10.9	Group enriched	6	HUVEC TERT2: 22.0;TIME: 48.5
CD69	Down	CLEC2C	ENSG00000110848	CD69 molecule	12	9752486-9760901	CD markers, Predicted membrane proteins	Evidence at protein level	CAB002503, HPA050525	Enhanced				Breast cancer:3.31e-5 (favourable), Renal cancer:7.87e-5 (unfavourable)	Mixed	Tissue enhanced		bone marrow: 105.9;lymph node: 109.1	appendix: 64.1	Cell line enhanced		HL-60: 23.7;K-562: 52.0;U-937: 76.0
IQGAP3	Down		ENSG00000183856	IQ motif containing GTPase activating protein 3	1	156525405-156572604	Plasma proteins, Predicted intracellular proteins	Evidence at protein level	HPA030142, HPA030143	Uncertain		Approved	Nucleus<br>Nucleoli	Renal cancer:0.00e+0 (unfavourable), Liver cancer:8.94e-6 (unfavourable)	Expressed in all	Mixed			bone marrow: 9.9	Mixed
ITIH4	Up	H4P, IHRP, ITIHL1	ENSG00000055955	Inter-alpha-trypsin inhibitor heavy chain family member 4	3	52812975-52831479	Cancer-related genes, Plasma proteins, Predicted intracellular proteins, Predicted secreted proteins	Evidence at protein level	HPA001835, HPA003948, CAB072872	Enhanced		Approved	Vesicles		Tissue enriched	Tissue enriched	71	liver: 984.5	skeletal muscle: 13.8	Cell line enhanced		HDLM-2: 2.2;U-266/70: 2.1
PDPK1	Up	PDK1	ENSG00000140992	3-phosphoinositide dependent protein kinase 1	16	2537964-2603188	Enzymes, Plasma proteins, Predicted intracellular proteins	Evidence at protein level	CAB004272, HPA035199, HPA068961	Supported		Approved	Vesicles	Renal cancer:1.29e-14 (favourable)	Expressed in all	Expressed in all			parathyroid gland: 52.0	Expressed in all
MT2A	Up	MT2	ENSG00000125148	Metallothionein 2A	16	56608199-56609497	Plasma proteins, Predicted intracellular proteins	Evidence at protein level						Renal cancer:2.92e-9 (unfavourable), Lung cancer:5.74e-5 (unfavourable), Pancreatic cancer:9.52e-4 (unfavourable)	Expressed in all	Expressed in all			adrenal gland: 1202.2	Cell line enhanced		HBEC3-KT: 6860.6;LHCN-M2: 3182.4;U-87 MG: 3004.5
NT5E	Down	CALJA, CD73, eN, eNT, NT5	ENSG00000135318	5'-nucleotidase ecto	6	85449584-85495791	CD markers, Disease related genes, Enzymes, Potential drug targets, Predicted intracellular proteins, Predicted membrane proteins, Predicted secreted proteins	Evidence at protein level	HPA017357	Approved		Supported	Nucleoplasm<br>Plasma membrane<br>Cytosol	Pancreatic cancer:1.32e-5 (unfavourable), Stomach cancer:1.02e-4 (unfavourable), Lung cancer:6.66e-4 (unfavourable)	Expressed in all	Tissue enhanced		cervix, uterine: 172.7	smooth muscle: 106.3	Cell line enhanced		LHCN-M2: 772.3;U-87 MG: 800.0
XCL1	Down	ATAC, LPTN, LTN, SCM-1, SCM-1a, SCYC1	ENSG00000143184	X-C motif chemokine ligand 1	1	168576473-168582077	Predicted secreted proteins	Evidence at protein level	HPA057725	Approved					Mixed	Tissue enhanced		spleen: 5.7	endometrium: 3.3	Cell line enhanced		CACO-2: 2.4;Hep G2: 2.5;SCLC-21H: 4.0;U-266/70: 3.7
CLDN4	Up	CPE-R, CPETR, CPETR1, hCPE-R, WBSCR8	ENSG00000189143	Claudin 4	7	73799542-73832693	Cancer-related genes, Disease related genes, Potential drug targets, Predicted membrane proteins, Transporters	Evidence at protein level	CAB002610	Enhanced		Supported	Plasma membrane	Renal cancer:3.46e-10 (favourable), Ovarian cancer:3.28e-4 (unfavourable)	Mixed	Mixed			colon: 208.6	Cell line enhanced		A-431: 285.9;BEWO: 354.2;CAPAN-2: 613.4;MCF7: 279.4;PC-3: 419.8;SK-BR-3: 439.0
ZDHHC4	Down	FLJ10479, ZNF374	ENSG00000136247	Zinc finger DHHC-type containing 4	7	6577434-6589374	Enzymes, Predicted membrane proteins	Evidence at protein level	HPA032124, HPA064358	Approved		Approved	Nuclear bodies	Renal cancer:1.18e-7 (favourable), Head and neck cancer:3.95e-6 (unfavourable), Urothelial cancer:8.94e-4 (unfavourable), Cervical cancer:9.35e-4 (unfavourable)	Expressed in all	Expressed in all			thyroid gland: 77.7	Mixed
MEST	Down	PEG1	ENSG00000106484	Mesoderm specific transcript	7	130486171-130506296	Predicted intracellular proteins, Predicted secreted proteins	Evidence at protein level	HPA005623			Approved	Golgi apparatus<br>Cytosol	Renal cancer:6.20e-5 (unfavourable)	Expressed in all	Tissue enriched	8	placenta: 1087.6	adipose tissue: 131.8	Cell line enriched	5	AN3-CA: 10976.9
EVI2A	Down	EVDA, EVI2	ENSG00000126860	Ecotropic viral integration site 2A	17	31317560-31321884	Predicted membrane proteins	Evidence at protein level	HPA045033, HPA057051	Uncertain		Approved	Nucleoplasm<br>Nuclear bodies	Renal cancer:2.63e-6 (unfavourable), Melanoma:7.55e-4 (unfavourable)	Expressed in all	Mixed			cerebral cortex: 83.0	Cell line enhanced		Karpas-707: 71.2;RPMI-8226: 110.1
TNFRSF1B	Up	CD120b, p75, TNF-R-II, TNF-R75, TNFBR, TNFR2, TNFR80	ENSG00000028137	TNF receptor superfamily member 1B	1	12167003-12209228	Cancer-related genes, Candidate cardiovascular disease genes, CD markers, Plasma proteins, Predicted membrane proteins, Predicted secreted proteins	Evidence at protein level	HPA004796	Approved				Renal cancer:8.35e-5 (unfavourable), Testis cancer:8.68e-4 (unfavourable)	Expressed in all	Tissue enhanced		appendix: 100.4	spleen: 77.8	Cell line enhanced		CAPAN-2: 31.7;K-562: 41.3;THP-1: 35.7;U-87 MG: 34.0
FAHD1	Down	C16orf36, DKFZP566J2046	ENSG00000180185	Fumarylacetoacetate hydrolase domain containing 1	16	1826941-1840207	Enzymes, Predicted intracellular proteins	Evidence at protein level	CAB025530, HPA043226, HPA043534	Enhanced		Enhanced	Nucleus<br>Mitochondria	Renal cancer:2.80e-14 (favourable), Colorectal cancer:8.27e-4 (favourable)	Expressed in all	Expressed in all			kidney: 66.1	Expressed in all
EGR3	Down	PILOT	ENSG00000179388	Early growth response 3	8	22687659-22693302	Predicted intracellular proteins, Transcription factors	Evidence at transcript level	HPA006206, CAB009373	Uncertain		Uncertain	Nucleus<br>Vesicles	Breast cancer:1.83e-4 (favourable), Melanoma:4.78e-4 (favourable)	Mixed	Mixed			gallbladder: 49.6	Cell line enhanced		HMC-1: 8.5;MCF7: 25.2;SK-MEL-30: 17.0
AADAT	Down	KAT2, KATII, KYAT2	ENSG00000109576	Aminoadipate aminotransferase	4	170060222-170091699	Enzymes, Predicted intracellular proteins	Evidence at protein level	HPA037502	Enhanced		Approved	Vesicles<br>Plasma membrane	Colorectal cancer:5.59e-4 (favourable)	Expressed in all	Tissue enhanced		liver: 34.7	prostate: 23.4	Mixed
CPS1	Down		ENSG00000021826	Carbamoyl-phosphate synthase 1	2	210477682-210679107	Disease related genes, Enzymes, FDA approved drug targets, Plasma proteins, Predicted intracellular proteins	Evidence at protein level	CAB003781, HPA021400	Enhanced		Approved	Nucleoli	Liver cancer:6.93e-5 (favourable)	Tissue enriched	Group enriched	23	duodenum: 234.5;liver: 697.8;small intestine: 144.1	testis: 15.3	Cell line enhanced		HeLa: 249.1;SK-BR-3: 84.1
SLC46A3	Down	DKFZp686A1775, FLJ42613	ENSG00000139508	Solute carrier family 46 member 3	13	28700064-28718970	Predicted membrane proteins, Transporters	Evidence at protein level	HPA039930	Uncertain		Approved	Plasma membrane<br>Actin filaments<br>Cytosol	Lung cancer:7.09e-4 (favourable)	Expressed in all	Expressed in all			small intestine: 87.7	Cell line enhanced		RPTEC TERT1: 22.1
SLC17A2	Down	NPT3	ENSG00000112337	Solute carrier family 17 member 2	6	25912754-25930726	Predicted membrane proteins, Transporters	Evidence at protein level	HPA038270	Uncertain				Liver cancer:8.54e-4 (favourable)	Tissue enriched	Tissue enriched	85	liver: 40.8	kidney,testis: 0.4	Cell line enriched	12	Hep G2: 2.5
CCNE2	Down	CYCE2	ENSG00000175305	Cyclin E2	8	94879770-94896678	Cancer-related genes, Predicted intracellular proteins	Evidence at protein level	CAB007825, CAB019374	Enhanced				Head and neck cancer:5.87e-4 (favourable), Lung cancer:8.77e-4 (unfavourable)	Mixed	Tissue enhanced		testis: 25.6	bone marrow: 22.4	Mixed
A1BG	Down		ENSG00000121410	Alpha-1-B glycoprotein	19	58345178-58353499	Plasma proteins, Predicted intracellular proteins, Predicted secreted proteins	Evidence at protein level	CAB016673, HPA044252	Supported				Liver cancer:3.97e-4 (favourable)	Tissue enriched	Tissue enriched	331	liver: 505.6	fallopian tube: 1.5	Cell line enhanced		HEK93: 2.2;REH: 3.0
E2F7	Down		ENSG00000165891	E2F transcription factor 7	12	77021247-77065580	Predicted intracellular proteins, Transcription factors	Evidence at protein level	HPA064866			Supported	Nuclear speckles		Mixed	Tissue enhanced		testis: 5.1	bone marrow: 3.0	Mixed
SORT1	Down	Gp95, NT3	ENSG00000134243	Sortilin 1	1	109309568-109397951	Disease related genes, Predicted intracellular proteins, Predicted membrane proteins	Evidence at protein level	HPA006889, CAB011498	Approved		Approved	Golgi apparatus<br>Plasma membrane<br>Cytosol	Colorectal cancer:7.74e-6 (favourable), Liver cancer:1.23e-4 (unfavourable)	Expressed in all	Expressed in all			epididymis: 169.5	Mixed
TMED9	Down	HSGP25L2G, p24a2, p24alpha2	ENSG00000184840	Transmembrane p24 trafficking protein 9	5	177592158-177596124	Predicted membrane proteins	Evidence at protein level	HPA014650	Approved				Renal cancer:5.88e-5 (unfavourable)	Expressed in all	Expressed in all			placenta: 212.7	Expressed in all
BEX4	Up	BEXL1, FLJ10097	ENSG00000102409	Brain expressed X-linked 4	X	103215092-103217246	Predicted intracellular proteins	Evidence at transcript level	HPA045105, HPA051935	Uncertain		Approved	Nucleus<br>Cytosol	Renal cancer:2.54e-14 (favourable), Pancreatic cancer:9.41e-4 (favourable)	Expressed in all	Expressed in all			epididymis: 323.6	Cell line enhanced		HMC-1: 164.0;K-562: 205.1
NKTR	Up	p104	ENSG00000114857	Natural killer cell triggering receptor	3	42600614-42648741	Enzymes, Predicted intracellular proteins	Evidence at protein level	HPA022120, HPA051576	Approved		Supported	Nucleoplasm<br>Plasma membrane<br>Cytosol	Urothelial cancer:1.05e-5 (favourable), Head and neck cancer:1.26e-4 (favourable), Renal cancer:5.02e-4 (unfavourable), Prostate cancer:6.01e-4 (unfavourable)	Expressed in all	Expressed in all			testis: 24.3	Expressed in all
DNAJB1	Up	Hsp40, HSPF1, RSPH16B, Sis1	ENSG00000132002	DnaJ heat shock protein family (Hsp40) member B1	19	14514770-14529770	Cancer-related genes, Predicted intracellular proteins	Evidence at protein level	CAB017450, HPA063247	Enhanced		Enhanced	Nucleus<br>Cytosol	Renal cancer:5.96e-4 (favourable)	Expressed in all	Expressed in all			adrenal gland: 348.8	Expressed in all
GSTP1	Down	FAEES3, GST3, GSTP	ENSG00000084207	Glutathione S-transferase pi 1	11	67583595-67586660	Cancer-related genes, Enzymes, Plasma proteins, Predicted intracellular proteins	Evidence at protein level	HPA019779, HPA019869	Enhanced		Supported	Mitochondria<br>Cytosol		Expressed in all	Expressed in all			esophagus: 1059.9	Expressed in all
DHX32	Down	DDX32, DHLP1, FLJ10694, FLJ10889	ENSG00000089876	DEAH-box helicase 32 (putative)	10	125836337-125896436	Enzymes, Predicted intracellular proteins	Evidence at protein level	HPA048872	Approved				Pancreatic cancer:9.49e-5 (unfavourable), Prostate cancer:6.34e-4 (unfavourable)	Expressed in all	Expressed in all			testis: 59.8	Mixed
CLDN7	Down	CEPTRL2, CPETRL2, Hs.84359	ENSG00000181885	Claudin 7	17	7259903-7263983	Cancer-related genes, Predicted membrane proteins, Predicted secreted proteins, Transporters	Evidence at protein level	CAB013063, HPA014703, HPA073662	Enhanced		Approved	Vesicles<br>Cell Junctions	Renal cancer:8.96e-11 (favourable), Thyroid cancer:1.85e-4 (favourable), Stomach cancer:4.09e-4 (favourable)	Expressed in all	Mixed			small intestine: 350.1	Cell line enhanced		BEWO: 162.4;CAPAN-2: 304.6;HaCaT: 644.4;MCF7: 198.9;SK-BR-3: 225.1
SLC6A6	Down	TAUT	ENSG00000131389	Solute carrier family 6 member 6	3	14402576-14489349	Predicted membrane proteins, Transporters	Evidence at protein level	HPA015028, HPA016488	Enhanced		Approved	Cell Junctions<br>Cytosol	Glioma:1.09e-7 (unfavourable), Endometrial cancer:5.22e-5 (favourable), Liver cancer:8.78e-4 (unfavourable)	Expressed in all	Mixed			ovary: 50.8	Mixed
HDDC3	Down	MGC45386	ENSG00000184508	HD domain containing 3	15	90929964-90932569	Enzymes, Predicted intracellular proteins	Evidence at protein level	HPA040895	Approved		Approved	Nucleoplasm<br>Cytosol		Expressed in all	Expressed in all			adrenal gland: 16.2	Expressed in all
VEPH1	Down	FLJ12604, KIAA1692	ENSG00000197415	Ventricular zone expressed PH domain containing 1	3	157259742-157533619	Predicted intracellular proteins	Evidence at protein level	HPA026645	Uncertain		Approved	Nucleus<br>Nucleoli<br>Cytosol	Renal cancer:7.75e-9 (favourable)	Mixed	Tissue enhanced		adrenal gland: 26.6;kidney: 28.8;lung: 43.9	epididymis: 21.4	Cell line enhanced		HUVEC TERT2: 204.2;TIME: 119.8
PLG	Up		ENSG00000122194	Plasminogen	6	160702238-160753315	Cancer-related genes, Candidate cardiovascular disease genes, Disease related genes, Enzymes, FDA approved drug targets, Plasma proteins, Predicted secreted proteins	Evidence at protein level	CAB000668, CAB016678, HPA021602, HPA048823, HPA053770	Supported		Uncertain	Vesicles	Renal cancer:4.22e-4 (favourable)	Tissue enriched	Tissue enriched	6	liver: 1749.3	kidney: 313.4	Cell line enhanced		RH-30: 1.0
SNPH	Down	bA314N13.5	ENSG00000101298	Syntaphilin	20	1266316-1309328	Predicted membrane proteins	Evidence at protein level	HPA049393	Approved		Uncertain	Cytokinetic bridge<br>Mitochondria	Pancreatic cancer:6.97e-5 (favourable)	Mixed	Tissue enhanced		cerebral cortex: 33.6	seminal vesicle: 15.6	Mixed
GOT1	Up	AST1	ENSG00000120053	Glutamic-oxaloacetic transaminase 1	10	99396870-99430624	Cancer-related genes, Enzymes, Plasma proteins, Predicted intracellular proteins	Evidence at protein level	HPA064532, HPA072629	Enhanced		Supported	Nucleoplasm<br>Cytosol	Renal cancer:3.72e-13 (favourable), Cervical cancer:6.23e-4 (favourable)	Expressed in all	Expressed in all			heart muscle: 321.5	Expressed in all
AP1S2	Down	MRX59, MRXS5, PGS, SIGMA1B	ENSG00000182287	Adaptor related protein complex 1 sigma 2 subunit	X	15825806-15855014	Disease related genes, Predicted intracellular proteins	Evidence at protein level	HPA049894, HPA060945	Enhanced		Supported	Golgi apparatus<br>Vesicles	Ovarian cancer:5.53e-6 (favourable), Breast cancer:9.86e-4 (favourable)	Expressed in all	Tissue enriched	7	epididymis: 920.5	smooth muscle: 126.9	Expressed in all
ZFC3H1	Down	CCDC131, CSRC2, KIAA0546, MGC23401, PSRC2	ENSG00000133858	Zinc finger C3H1-type containing	12	71609472-71667725	Predicted intracellular proteins	Evidence at protein level	HPA007072, HPA007151	Enhanced		Approved	Nucleoplasm<br>Intermediate filaments	Renal cancer:1.48e-5 (unfavourable), Liver cancer:3.63e-4 (unfavourable)	Expressed in all	Mixed			testis: 19.1	Expressed in all
EZH2	Down	ENX-1, EZH1, KMT6, KMT6A	ENSG00000106462	Enhancer of zeste 2 polycomb repressive complex 2 subunit	7	148807383-148884321	Cancer-related genes, Disease related genes, Enzymes, Plasma proteins, Potential drug targets, Predicted intracellular proteins	Evidence at protein level	CAB009589	Enhanced		Supported	Nucleoplasm	Renal cancer:8.18e-12 (unfavourable), Liver cancer:2.11e-6 (unfavourable), Melanoma:1.96e-4 (unfavourable), Stomach cancer:6.97e-4 (favourable)	Expressed in all	Tissue enhanced		testis: 50.5	bone marrow: 30.0	Expressed in all
JMJD1C	Up	DKFZp761F0118, FLJ14374, KDM3C, KIAA1380, TRIP8	ENSG00000171988	Jumonji domain containing 1C	10	63167221-63521850	Predicted intracellular proteins	Evidence at protein level	HPA056175, HPA066195	Approved		Supported	Nucleoplasm<br>Cytosol		Expressed in all	Expressed in all			parathyroid gland: 55.9	Expressed in all
LIPC	Down	HL, HTGL	ENSG00000166035	Lipase C, hepatic type	15	58410569-58569843	Disease related genes, Enzymes, Potential drug targets, Predicted secreted proteins	Evidence at protein level							Group enriched	Tissue enriched	14	liver: 86.4	kidney: 6.3	Cell line enhanced		CACO-2: 6.9;EFO-21: 5.7;Hep G2: 16.4;HMC-1: 6.0;U-2197: 17.2
PTPRC	Down	CD45, GP180, LCA, T200	ENSG00000081237	Protein tyrosine phosphatase, receptor type C	1	198638671-198757283	Cancer-related genes, Predicted membrane proteins, Predicted secreted proteins	Evidence at protein level	CAB000052, HPA000440, CAB002800, CAB056154, CAB068221	Enhanced				Renal cancer:2.42e-4 (unfavourable)	Expressed in all	Expressed in all			lymph node: 372.4	Cell line enhanced		Daudi: 151.8;HEL: 73.7;HL-60: 73.8;MOLT-4: 105.0;U-698: 84.9;U-937: 62.5
INPP5F	Down	hSac2, KIAA0966, SAC2	ENSG00000198825	Inositol polyphosphate-5-phosphatase F	10	119726097-119829278	Enzymes, Predicted intracellular proteins, Predicted membrane proteins	Evidence at protein level							Expressed in all	Expressed in all			cerebral cortex: 132.0	Expressed in all
OXCT1	Down	OXCT, SCOT	ENSG00000083720	3-oxoacid CoA-transferase 1	5	41730065-41870519	Disease related genes, Enzymes, Potential drug targets, Predicted intracellular proteins, Predicted secreted proteins	Evidence at protein level	HPA012047, HPA061425	Enhanced		Enhanced	Mitochondria	Renal cancer:1.86e-8 (favourable), Liver cancer:1.03e-4 (unfavourable)	Expressed in all	Tissue enhanced		heart muscle: 162.3	cerebral cortex: 98.7	Cell line enhanced		SiHa: 338.4
MEX3C	Down	FLJ38871, RKHD2, RNF194	ENSG00000176624	Mex-3 RNA binding family member C	18	51174550-51218304	Disease related genes, Enzymes, Potential drug targets, Predicted intracellular proteins, Predicted secreted proteins	Evidence at protein level	HPA040603	Uncertain		Approved	Vesicles	Liver cancer:8.49e-5 (unfavourable)	Expressed in all	Expressed in all			testis: 81.7	Expressed in all
DCTN4	Down		ENSG00000132912	Dynactin subunit 4	5	150708440-150759109	Predicted intracellular proteins	Evidence at protein level	CAB017532, HPA038026	Uncertain		Approved	Nucleus<br>Centrosome		Expressed in all	Expressed in all			cerebral cortex: 67.3	Expressed in all
CPE	Down		ENSG00000109472	Carboxypeptidase E	4	165361194-165498320	Enzymes, Plasma proteins, Predicted intracellular proteins, Predicted secreted proteins	Evidence at protein level	HPA003819, CAB024907	Supported		Approved	Nucleoplasm<br>Vesicles<br>Centrosome	Urothelial cancer:2.12e-4 (unfavourable), Renal cancer:2.60e-4 (unfavourable)	Expressed in all	Expressed in all			cerebral cortex: 1560.8	Group enriched	5	Hep G2: 211.8;SCLC-21H: 493.5;SH-SY5Y: 147.0;SiHa: 668.1
ZDHHC2	Down	ZNF372	ENSG00000104219	Zinc finger DHHC-type containing 2	8	17156029-17224799	Enzymes, Predicted intracellular proteins, Predicted membrane proteins	Evidence at protein level	HPA023331	Uncertain				Renal cancer:3.24e-4 (favourable)	Expressed in all	Expressed in all			thyroid gland: 53.7	Mixed
AURKA	Down	AIK, ARK1, AurA, BTAK, PPP1R47, STK15, STK6, STK7	ENSG00000087586	Aurora kinase A	20	56369389-56392337	Cancer-related genes, Enzymes, Plasma proteins, Predicted intracellular proteins	Evidence at protein level	CAB001454, HPA002636	Approved		Approved	Nucleus<br>Centrosome<br>Cytosol	Renal cancer:1.47e-8 (unfavourable), Endometrial cancer:9.40e-5 (unfavourable), Liver cancer:1.49e-4 (unfavourable), Pancreatic cancer:6.13e-4 (unfavourable)	Expressed in all	Tissue enhanced		testis: 53.5	lymph node: 24.0	Expressed in all
PDS5B	Down	APRIN, AS3, CG008, FLJ23236, KIAA0979	ENSG00000083642	PDS5 cohesin associated factor B	13	32586427-32778019	Predicted intracellular proteins	Evidence at protein level	HPA039513, HPA040015	Supported		Enhanced	Nucleoplasm		Expressed in all	Expressed in all			endometrium: 31.3	Expressed in all
HAVCR1	Down	CD365, HAVCR, HAVCR-1, KIM1, TIM-1, TIM1, TIMD1	ENSG00000113249	Hepatitis A virus cellular receptor 1	5	157029413-157059119	Predicted membrane proteins, Predicted secreted proteins	Evidence at protein level	HPA007173, CAB075697	Approved		Approved	Vesicles	Urothelial cancer:1.32e-4 (favourable), Stomach cancer:7.81e-4 (unfavourable)	Tissue enriched	Group enriched	6	colon: 4.8;kidney: 8.3;rectum: 4.1;testis: 1.7	gallbladder: 0.8	Group enriched	5	A549: 86.4;CACO-2: 95.7;RPTEC TERT1: 33.8
GAMT	Down	PIG2, TP53I2	ENSG00000130005	Guanidinoacetate N-methyltransferase	19	1397026-1401570	Disease related genes, Enzymes, FDA approved drug targets, Plasma proteins, Predicted intracellular proteins	Evidence at protein level	HPA051806	Approved				Stomach cancer:6.57e-4 (unfavourable)	Tissue enriched	Group enriched	5	epididymis: 173.0;liver: 158.9;skeletal muscle: 425.6	pancreas: 48.1	Mixed
JUP	Down	CTNNG, DP3, DPIII, PDGB, PKGB	ENSG00000173801	Junction plakoglobin	17	41754604-41786931	Cancer-related genes, Disease related genes, Plasma proteins, Predicted intracellular proteins	Evidence at protein level	CAB002139, HPA032047	Supported		Enhanced	Vesicles<br>Plasma membrane<br>Cell Junctions	Renal cancer:2.06e-10 (favourable)	Expressed in all	Group enriched	6	esophagus: 491.8;skin: 785.5	fallopian tube: 113.8	Cell line enhanced		HaCaT: 960.4;RT4: 536.8
SH3GL2	Down	CNSA2, EEN-B1, SH3D2A, SH3P4	ENSG00000107295	SH3 domain containing GRB2 like 2, endophilin A1	9	17579082-17797129	Predicted intracellular proteins	Evidence at protein level	CAB010056, HPA026685, HPA063573	Enhanced	Supported	Approved	Microtubules<br>Cytokinetic bridge<br>Mitotic spindle	Renal cancer:6.68e-12 (favourable)	Tissue enhanced	Tissue enriched	10	cerebral cortex: 170.1	kidney: 17.5	Cell line enhanced		HeLa: 14.7;RT4: 34.0;SCLC-21H: 31.7
MYOG	Up	bHLHc3, MYF4	ENSG00000122180	Myogenin	1	203083132-203086036	Cancer-related genes, Plasma proteins, Predicted intracellular proteins, Transcription factors	Evidence at protein level	HPA028336, HPA038093	Approved		Supported	Nucleoplasm		Group enriched	Tissue enriched	9	skeletal muscle: 31.7	prostate: 3.3	Group enriched	197	HSkMC: 21.2;RH-30: 55.2
RBM20	Down		ENSG00000203867	RNA binding motif protein 20	10	110644397-110839469	Disease related genes, Predicted intracellular proteins	Evidence at protein level	HPA035806, HPA037703	Uncertain		Approved	Nucleus<br>Nucleoli<br>Golgi apparatus<br>Cytokinetic bridge		Mixed	Tissue enhanced		heart muscle: 26.4	skeletal muscle: 5.4	Cell line enhanced		HEK93: 5.5;RH-30: 15.9;SH-SY5Y: 16.0;T-47d: 8.7
SERPINA4	Down	KAL, kallistatin, KLST, KST, PI4	ENSG00000100665	Serpin family A member 4	14	94561091-94569913	Plasma proteins, Predicted secreted proteins	Evidence at protein level	HPA003607	Approved				Endometrial cancer:2.95e-4 (favourable)	Group enriched	Tissue enhanced		gallbladder: 72.6;liver: 242.7	epididymis: 42.8	Group enriched	36	CACO-2: 4.7;Hep G2: 16.4
EREG	Down	ER	ENSG00000124882	Epiregulin	4	74365143-74388751	Predicted membrane proteins	Evidence at protein level	HPA054373			Approved	Vesicles	Cervical cancer:1.67e-7 (unfavourable), Lung cancer:1.45e-5 (unfavourable), Pancreatic cancer:6.57e-5 (unfavourable)	Tissue enhanced	Tissue enriched	6	bone marrow: 82.3	appendix: 14.4	Cell line enhanced		BJ hTERT+: 218.4;U-2197: 168.6;U-87 MG: 300.8
PEAR1	Down	FLJ00193, JEDI, MEGF12	ENSG00000187800	Platelet endothelial aggregation receptor 1	1	156893698-156916434	Plasma proteins, Predicted membrane proteins, Predicted secreted proteins	Evidence at protein level	HPA035217	Approved		Approved	Nucleoplasm<br>Cell Junctions<br>Centrosome	Renal cancer:4.31e-4 (unfavourable)	Expressed in all	Mixed			placenta: 16.9	Cell line enhanced		HBEC3-KT: 21.4;HUVEC TERT2: 43.6;TIME: 69.3
EEF1D	Up	EF-1D, FLJ20897	ENSG00000104529	Eukaryotic translation elongation factor 1 delta	8	143579697-143599541	Plasma proteins, Predicted intracellular proteins	Evidence at protein level	HPA045101, HPA051002	Supported		Supported	Nucleus<br>Nucleoli fibrillar center	Renal cancer:2.58e-5 (unfavourable), Liver cancer:3.82e-4 (unfavourable)	Expressed in all	Expressed in all			ovary: 606.8	Expressed in all
EPSTI1	Down	BRESI1, MGC29634	ENSG00000133106	Epithelial stromal interaction 1	13	42886388-42992271	Predicted intracellular proteins, Predicted membrane proteins	Evidence at protein level	HPA017362	Approved		Approved	Cytosol	Renal cancer:1.02e-5 (unfavourable), Pancreatic cancer:1.66e-4 (unfavourable)	Expressed in all	Mixed			spleen: 42.8	Cell line enhanced		BJ hTERT+ SV40 Large T+: 89.2;BJ hTERT+ SV40 Large T+ RasG12V: 97.1;HDLM-2: 68.7
COL4A1	Down		ENSG00000187498	Collagen type IV alpha 1 chain	13	110148963-110307149	Disease related genes, Predicted intracellular proteins, Predicted secreted proteins	Evidence at protein level	CAB001695, HPA054039	Approved		Uncertain	Nucleoplasm<br>Cytosol	Renal cancer:1.30e-7 (unfavourable), Cervical cancer:4.67e-4 (unfavourable)	Expressed in all	Tissue enhanced		placenta: 1237.0	smooth muscle: 436.3	Cell line enhanced		ASC diff: 355.1;EFO-21: 845.9
ACOT4	Up	FLJ31235, PTE-Ib, PTE2B	ENSG00000177465	Acyl-CoA thioesterase 4	14	73591706-73596496	Enzymes, Predicted intracellular proteins	Evidence at protein level	HPA000779	Enhanced				Renal cancer:8.43e-5 (favourable), Pancreatic cancer:1.77e-4 (unfavourable)	Expressed in all	Tissue enhanced		kidney: 8.9	liver: 4.9	Cell line enhanced		CAPAN-2: 9.1;SK-BR-3: 12.3;T-47d: 38.6
ADAMTS5	Down	ADAMTS11, ADMP-2	ENSG00000154736	ADAM metallopeptidase with thrombospondin type 1 motif 5	21	26917912-26966513	Cancer-related genes, Predicted secreted proteins	Evidence at protein level	HPA005661, CAB025996, HPA030906, HPA030908	Approved		Supported	Nucleoplasm	Renal cancer:2.46e-4 (unfavourable), Thyroid cancer:8.54e-4 (unfavourable)	Mixed	Tissue enhanced		placenta: 42.4	ovary: 24.3	Cell line enhanced		ASC diff: 26.2;fHDF/TERT166: 12.4;RH-30: 40.0;U-87 MG: 14.5
ARHGAP39	Down	CrGAP, KIAA1688, Vilse	ENSG00000147799	Rho GTPase activating protein 39	8	144529179-144605816	Predicted intracellular proteins	Evidence at protein level	HPA044491			Approved	Nucleoplasm<br>Microtubules<br>Cytokinetic bridge<br>Cytosol		Expressed in all	Tissue enhanced		testis: 16.4	cerebral cortex,fallopian tube: 7.3	Mixed
CXCL16	Down	CXCLG16, SR-PSOX, SRPSOX	ENSG00000161921	C-X-C motif chemokine ligand 16	17	4733526-4739922	Predicted intracellular proteins, Predicted membrane proteins, Transporters	Evidence at protein level	HPA053253, HPA066315	Approved		Approved	Golgi apparatus<br>Vesicles		Expressed in all	Mixed			lung: 106.0	Cell line enhanced		A-431: 84.5;CACO-2: 54.2;HaCaT: 93.1
AKIRIN2	Up	C6orf166, dJ486L4.2, FLJ10342	ENSG00000135334	Akirin 2	6	87675072-87702209	Predicted intracellular proteins	Evidence at protein level	HPA064239			Supported	Nucleoplasm		Expressed in all	Expressed in all			spleen: 58.2	Expressed in all
ZFAND2A	Up	AIRAP	ENSG00000178381	Zinc finger AN1-type containing 2A	7	1152071-1160759	Predicted intracellular proteins	Evidence at transcript level	HPA019469	Approved				Renal cancer:5.47e-7 (unfavourable)	Expressed in all	Expressed in all			bone marrow: 50.0	Expressed in all
IRGM	Down	IFI1, IRGM1, LRG-47, LRG47	ENSG00000237693	Immunity related GTPase M	5	150846523-150900736	Disease related genes, Predicted intracellular proteins	Evidence at protein level							Not detected	Tissue enhanced		testis: 1.6	appendix,spleen: 0.5	Cell line enhanced		NB-4: 1.6;U-937: 2.4
NDUFA4	Down	CI-9k, MLRQ	ENSG00000189043	NDUFA4, mitochondrial complex associated	7	10931951-10940256	Disease related genes, Predicted membrane proteins	Evidence at protein level	HPA055323			Supported	Mitochondria	Renal cancer:4.61e-8 (favourable)	Expressed in all	Expressed in all			heart muscle: 251.7	Expressed in all
TTLL7	Down	FLJ23033	ENSG00000137941	Tubulin tyrosine ligase like 7	1	83865028-83999150	Predicted intracellular proteins	Evidence at protein level	HPA052249, HPA059321	Uncertain		Approved	Cytosol		Mixed	Tissue enhanced		cerebral cortex: 46.8	smooth muscle: 10.8	Cell line enhanced		HDLM-2: 26.3;RH-30: 21.3;SCLC-21H: 16.4
RCL1	Down	RNAC, RPCL1	ENSG00000120158	RNA terminal phosphate cyclase like 1	9	4792869-4885917	Plasma proteins, Predicted intracellular proteins	Evidence at protein level	HPA071308			Approved	Nucleoplasm	Renal cancer:2.40e-7 (favourable), Breast cancer:5.48e-4 (favourable), Liver cancer:8.02e-4 (favourable)	Expressed in all	Expressed in all			liver: 123.7	Expressed in all
RNASE4	Down	RAB1	ENSG00000258818	Ribonuclease A family member 4	14	20684100-20701215	Plasma proteins, Predicted secreted proteins	Evidence at protein level						Liver cancer:9.62e-5 (favourable)	Tissue enhanced	Tissue enhanced		liver: 232.5	prostate: 117.7	Cell line enhanced		ASC diff: 59.9;ASC TERT1: 68.7;Hep G2: 89.2;HSkMC: 42.8
CHI3L1	Up	GP39, YKL40	ENSG00000133048	Chitinase 3 like 1	1	203178931-203186749	Cancer-related genes, Disease related genes, Plasma proteins, Predicted intracellular proteins, Predicted secreted proteins	Evidence at protein level							Tissue enriched	Tissue enhanced		appendix: 186.7;cerebral cortex: 267.1;urinary bladder: 179.4	bone marrow: 146.9	Group enriched	7	ASC diff: 215.1;ASC TERT1: 484.9;HSkMC: 450.3;THP-1: 704.0;U-138 MG: 292.3;U-87 MG: 289.1
CLDN5	Down	AWAL, BEC1, CPETRL1, TMVCF	ENSG00000184113	Claudin 5	22	19523024-19527545	Predicted membrane proteins, Transporters	Evidence at protein level	CAB002607	Approved					Expressed in all	Tissue enhanced		adipose tissue: 128.2	lung: 53.4	Group enriched	12	HUVEC TERT2: 71.6;SCLC-21H: 62.4
OTX2	Down		ENSG00000165588	Orthodenticle homeobox 2	14	56799905-56810479	Disease related genes, Predicted intracellular proteins, Transcription factors	Evidence at protein level	HPA000633	Approved					Tissue enriched	Not detected			testis: 0.5	Group enriched	735	HAP1: 239.3;NTERA-2: 192.9
SMIM5	Down	C17orf109	ENSG00000204323	Small integral membrane protein 5	17	75633434-75641404	Predicted membrane proteins	Evidence at protein level	HPA065332, HPA071268	Approved		Approved	Golgi apparatus<br>Vesicles	Renal cancer:1.12e-4 (favourable), Cervical cancer:5.52e-4 (favourable)	Mixed	Mixed			thyroid gland: 14.3	Cell line enhanced		MCF7: 8.0;SK-BR-3: 3.4
CDKN2C	Down	INK4C, p18	ENSG00000123080	Cyclin dependent kinase inhibitor 2C	1	50960745-50974633	Cancer-related genes, Plasma proteins, Predicted intracellular proteins	Evidence at protein level	CAB005303, CAB018398, HPA019057, HPA019764	Approved		Approved	Nucleoplasm<br>Cytosol	Renal cancer:1.70e-10 (unfavourable), Liver cancer:1.58e-4 (unfavourable)	Expressed in all	Expressed in all			adipose tissue: 80.3	Mixed
PON3	Down		ENSG00000105852	Paraoxonase 3	7	95359944-95396368	Candidate cardiovascular disease genes, Enzymes, Plasma proteins, Predicted secreted proteins	Evidence at protein level	HPA014848, CAB025250	Enhanced					Group enriched	Tissue enriched	8	liver: 328.5	breast: 43.4	Cell line enhanced		A549: 26.6;CACO-2: 7.9;Hep G2: 22.5;T-47d: 17.0
UNC5CL	Down	MGC34763, ZUD	ENSG00000124602	Unc-5 family C-terminal like	6	41026911-41039217	Predicted intracellular proteins	Evidence at protein level	HPA015725	Enhanced		Approved	Centrosome		Mixed	Tissue enhanced		duodenum: 37.3;small intestine: 32.4;stomach: 23.8	kidney: 15.0	Cell line enhanced		CACO-2: 5.8;RPTEC TERT1: 10.0
NQO1	Up	DHQU, DIA4, DTD, NMOR1, QR1	ENSG00000181019	NAD(P)H quinone dehydrogenase 1	16	69706996-69726951	Cancer-related genes, Enzymes, Predicted intracellular proteins	Evidence at protein level	HPA007308, CAB012421	Enhanced		Enhanced	Cytosol	Head and neck cancer:1.45e-4 (unfavourable)	Expressed in all	Tissue enhanced		breast: 379.3;stomach: 556.0	gallbladder: 320.2	Expressed in all
INMT	Down		ENSG00000241644	Indolethylamine N-methyltransferase	7	30697985-30757602	Enzymes, Predicted intracellular proteins	Evidence at protein level	HPA061343			Approved	Golgi apparatus<br>Vesicles	Liver cancer:5.72e-4 (favourable)	Tissue enhanced	Tissue enhanced		lung: 144.8	seminal vesicle: 66.2	Group enriched	6	CACO-2: 13.8;HHSteC: 5.7
EFS	Down	CASS3, EFS1, EFS2, HEFS, SIN	ENSG00000100842	Embryonal Fyn-associated substrate	14	23356402-23365752	Plasma proteins, Predicted intracellular proteins	Evidence at protein level	HPA001581, HPA001790	Approved		Uncertain	Nucleoplasm<br>Cytosol	Renal cancer:4.09e-5 (unfavourable)	Mixed	Mixed			skin: 59.4	Cell line enhanced		AF22: 61.4;BEWO: 50.1;SH-SY5Y: 62.8
TNFAIP6	Up	TSG-6, TSG6	ENSG00000123610	TNF alpha induced protein 6	2	151357592-151380048	Plasma proteins, Predicted secreted proteins	Evidence at protein level	CAB032719, HPA050884	Approved				Cervical cancer:8.18e-5 (unfavourable), Urothelial cancer:9.16e-5 (unfavourable), Renal cancer:5.59e-4 (unfavourable)	Tissue enhanced	Tissue enhanced		appendix: 38.7;gallbladder: 31.8	adipose tissue: 18.7	Cell line enhanced		BJ hTERT+: 54.6;HHSteC: 33.8;hTEC/SVTERT24-B: 54.8;U-2197: 41.1
XRCC1	Down	RCC	ENSG00000073050	X-ray repair cross complementing 1	19	43543040-43580473	Cancer-related genes, Predicted intracellular proteins	Evidence at protein level	CAB005427, HPA006717	Supported		Enhanced	Nucleoplasm	Liver cancer:7.33e-5 (unfavourable)	Expressed in all	Expressed in all			ovary: 34.6	Expressed in all
UAP1L1	Down		ENSG00000197355	UDP-N-acetylglucosamine pyrophosphorylase 1 like 1	9	137077501-137084539	Predicted intracellular proteins	Evidence at protein level	HPA044356	Approved		Approved	Intermediate filaments<br>Cytosol	Liver cancer:3.77e-4 (unfavourable), Pancreatic cancer:5.23e-4 (favourable)	Expressed in all	Mixed			spleen: 13.2	Mixed
ALDOC	Down		ENSG00000109107	Aldolase, fructose-bisphosphate C	17	28573115-28577264	Cancer-related genes, Candidate cardiovascular disease genes, Enzymes, Plasma proteins, Predicted intracellular proteins	Evidence at protein level	HPA003282, CAB020828, HPA067442	Enhanced	Supported	Approved	Nucleus<br>Nucleoli fibrillar center<br>Vesicles<br>Cytosol	Renal cancer:1.29e-7 (unfavourable), Head and neck cancer:9.80e-4 (unfavourable)	Tissue enriched	Tissue enriched	7	cerebral cortex: 766.6	heart muscle: 111.2	Cell line enhanced		RPMI-8226: 165.2;U-266/70: 119.9
PLA2G2F	Down		ENSG00000158786	Phospholipase A2 group IIF	1	20139326-20150386	Enzymes, Predicted membrane proteins, RAS pathway related proteins	Evidence at protein level						Urothelial cancer:3.86e-4 (favourable)	Tissue enriched	Group enriched	11	skin: 11.3;tonsil: 7.2;urinary bladder: 3.9	gallbladder: 0.6	Cell line enriched	57	RT4: 110.7
DYNC1LI1	Down	DNCLI1	ENSG00000144635	Dynein cytoplasmic 1 light intermediate chain 1	3	32525971-32570874	Predicted intracellular proteins	Evidence at protein level	HPA035013	Approved		Supported	Centrosome<br>Cytosol	Liver cancer:9.19e-9 (unfavourable)	Expressed in all	Expressed in all			testis: 74.3	Expressed in all
FAF1	Down	CGI-03, hFAF1, HFAF1s, UBXD12, UBXN3A	ENSG00000185104	Fas associated factor 1	1	50437028-50960263	Cancer-related genes, Plasma proteins, Predicted intracellular proteins	Evidence at protein level	HPA018253, CAB072814	Approved		Enhanced	Nucleus	Liver cancer:1.87e-5 (unfavourable)	Expressed in all	Expressed in all			testis: 59.5	Mixed
MAGEA8	Up	CT1.8, MAGE8, MGC2182	ENSG00000156009	MAGE family member A8	X	149881141-149885835	Predicted intracellular proteins	Evidence at protein level	HPA003998	Enhanced					Mixed	Tissue enriched	9	placenta: 19.0	testis: 2.0	Group enriched	27	U-2 OS: 35.5;U-266/70: 48.5
C19orf53	Down	HSPC023, LYDG10	ENSG00000104979	Chromosome 19 open reading frame 53	19	13774168-13778462	Predicted intracellular proteins	Evidence at protein level	HPA059928, HPA061291	Approved		Supported	Nucleus<br>Nucleoli		Expressed in all	Expressed in all			fallopian tube: 116.9	Expressed in all
ZNF23	Up	KOX16, Zfp612, ZNF359, ZNF612	ENSG00000167377	Zinc finger protein 23	16	71447597-71463095	Predicted intracellular proteins, Transcription factors	Evidence at protein level	HPA023534	Uncertain		Approved	Cytosol		Not detected	Mixed			cerebral cortex: 12.0	Expressed in all
SERPINA7	Down	TBG	ENSG00000123561	Serpin family A member 7	X	106032442-106038738	Plasma proteins, Predicted secreted proteins	Evidence at protein level	HPA002803	Approved					Tissue enriched	Tissue enriched	288	liver: 216.0	small intestine: 0.7	Cell line enriched	406	Hep G2: 71.5
SLC13A1	Down	NAS1, NaSi-1	ENSG00000081800	Solute carrier family 13 member 1	7	123113531-123199986	Predicted membrane proteins, Transporters	Evidence at protein level	HPA053615, HPA062714	Enhanced				Renal cancer:8.95e-5 (favourable)	Tissue enriched	Tissue enriched	6	kidney: 85.0	small intestine: 14.1	Not detected
ITIH2	Down	H2P	ENSG00000151655	Inter-alpha-trypsin inhibitor heavy chain 2	10	7703269-7749520	Plasma proteins, Predicted secreted proteins	Evidence at protein level	HPA059150	Supported		Approved	Golgi apparatus	Liver cancer:1.48e-4 (favourable)	Tissue enriched	Tissue enriched	208	liver: 1093.4	cerebral cortex: 5.2	Cell line enriched	896	Hep G2: 735.5
DSG1	Down	CDHF4, DSG	ENSG00000134760	Desmoglein 1	18	31318089-31357029	Disease related genes, Plasma proteins, Predicted intracellular proteins, Predicted membrane proteins	Evidence at protein level	CAB009394, HPA022128	Enhanced				Urothelial cancer:2.99e-4 (unfavourable)	Group enriched	Tissue enriched	20	skin: 725.7	esophagus: 36.4	Cell line enriched	17	hTCEpi: 6.6
HTR2C	Down	5-HT2C, 5HTR2C, HTR1C	ENSG00000147246	5-hydroxytryptamine receptor 2C	X	114584078-114910061	FDA approved drug targets, G-protein coupled receptors, Predicted membrane proteins	Evidence at protein level							Tissue enhanced	Tissue enriched	6	cerebral cortex: 3.1	cervix, uterine: 0.5	Cell line enhanced		EFO-21: 2.5;U-266/70: 3.6;U-266/84: 2.8
DTD1	Down	bA379J5.3, bA555E18.1, C20orf88, DUEB, HARS2, MGC119131, MGC41905, pqn-68	ENSG00000125821	D-tyrosyl-tRNA deacylase 1	20	18567453-18763917	Predicted intracellular proteins	Evidence at protein level	HPA040981, HPA042653	Uncertain		Uncertain	Nucleoli<br>Cytosol		Expressed in all	Expressed in all			cerebral cortex: 55.8	Mixed
TRMT44	Down	C4orf23, FLJ35725, METTL19, TRM44	ENSG00000155275	TRNA methyltransferase 44 homolog (S. cerevisiae)	4	8436140-8493531	Enzymes, Predicted intracellular proteins	Evidence at protein level	HPA045461	Uncertain		Approved	Nucleoplasm		Expressed in all	Mixed			endometrium: 10.0	Expressed in all
GOLGA6L2	Down	CT105, FLJ36144	ENSG00000174450	Golgin A6 family-like 2	15	23439498-23447234	Predicted intracellular proteins	Evidence at protein level							Not detected	Tissue enriched	110	testis: 39.3	cerebral cortex: 0.3	Cell line enriched	6	U-266/70: 11.4
DNAJC3	Up	ERdj6, HP58, P58, P58IPK, PRKRI	ENSG00000102580	DnaJ heat shock protein family (Hsp40) member C3	13	95677139-95794989	Disease related genes, Predicted secreted proteins	Evidence at protein level	HPA039336, HPA041326	Uncertain		Approved	Endoplasmic reticulum	Endometrial cancer:3.47e-5 (favourable)	Expressed in all	Expressed in all			thyroid gland: 88.4	Mixed
HIST1H2BJ	Down	H2B/r, H2BFR	ENSG00000124635	Histone cluster 1 H2B family member j	6	27125897-27132750	Predicted intracellular proteins	Evidence at protein level	HPA042205, HPA043013, HPA048671	Supported		Approved	Nucleoplasm<br>Cytosol	Cervical cancer:1.51e-4 (favourable)	Expressed in all	Tissue enhanced		testis: 48.9	prostate: 9.9	Cell line enhanced		K-562: 148.0;SiHa: 152.3;U-2 OS: 161.1;U-266/70: 101.2;U-266/84: 122.2
PEX11A	Up	MGC119947, MGC138534, PEX11-ALPHA	ENSG00000166821	Peroxisomal biogenesis factor 11 alpha	15	89677764-89690783	Predicted intracellular proteins, Predicted membrane proteins, Transporters	Evidence at protein level						Head and neck cancer:2.57e-4 (unfavourable)	Expressed in all	Mixed			prostate: 29.3	Cell line enhanced		SK-BR-3: 40.6
GPHA2	Down	A2, GPA2, MGC126572, ZSIG51	ENSG00000149735	Glycoprotein hormone alpha 2	11	64934471-64935888	Predicted secreted proteins	Evidence at protein level							Tissue enriched	Group enriched	6	gallbladder: 26.3;pancreas: 76.9	testis: 7.9	Cell line enriched	6	Hep G2: 14.4
MTPN	Down	GCDP, MYOTROPHIN, V-1	ENSG00000105887	Myotrophin	7	135926761-135977353	Plasma proteins, Predicted intracellular proteins	Evidence at protein level	HPA019735	Approved		Approved	Plasma membrane<br>Cytosol	Liver cancer:1.19e-4 (unfavourable), Pancreatic cancer:3.05e-4 (unfavourable)	Expressed in all	Expressed in all			cerebral cortex: 193.6	Expressed in all
CARHSP1	Down	CRHSP-24, CSDC1	ENSG00000153048	Calcium regulated heat stable protein 1	16	8852942-8869012	Predicted intracellular proteins	Evidence at protein level	HPA051911	Approved				Urothelial cancer:7.24e-4 (favourable)	Expressed in all	Expressed in all			testis: 260.3	Expressed in all
ROBO1	Down	DUTT1, FLJ21882, SAX3	ENSG00000169855	Roundabout guidance receptor 1	3	78597240-79767815	Predicted intracellular proteins, Predicted membrane proteins	Evidence at protein level	CAB013524, HPA052968, HPA074461	Uncertain		Enhanced	Plasma membrane	Liver cancer:9.88e-4 (unfavourable)	Expressed in all	Mixed			cerebral cortex: 32.9	Mixed
MRPS5	Down	MRP-S5, S5mt	ENSG00000144029	Mitochondrial ribosomal protein S5	2	95087207-95149434	Predicted intracellular proteins, Ribosomal proteins	Evidence at protein level	HPA055765	Approved		Supported	Mitochondria	Endometrial cancer:7.98e-7 (unfavourable), Liver cancer:7.73e-5 (unfavourable), Thyroid cancer:6.36e-4 (favourable)	Expressed in all	Expressed in all			parathyroid gland: 37.9	Expressed in all
MYOD1	Up	bHLHc1, MYF3, MYOD, PUM	ENSG00000129152	Myogenic differentiation 1	11	17719568-17722131	Cancer-related genes, Predicted intracellular proteins, Transcription factors	Evidence at protein level	HPA051362			Supported	Nucleoplasm<br>Nuclear bodies<br>Cytosol		Tissue enhanced	Tissue enriched	10	skeletal muscle: 9.0	prostate: 0.9	Cell line enriched	17	RH-30: 447.0
MCRIP2	Up	C16orf14, FAM195A, MGC15416	ENSG00000172366	MAPK regulated corepressor interacting protein 2	16	636817-648474	Predicted intracellular proteins	Evidence at protein level	HPA060363	Uncertain				Renal cancer:1.45e-5 (favourable), Urothelial cancer:7.23e-4 (favourable)	Expressed in all	Mixed			colon: 10.8	Mixed
ANKRD13B	Down	FLJ25555	ENSG00000198720	Ankyrin repeat domain 13B	17	29589769-29614761	Predicted intracellular proteins	Evidence at protein level	HPA051886, HPA063748	Uncertain		Supported	Vesicles	Renal cancer:5.92e-6 (unfavourable), Pancreatic cancer:7.58e-4 (favourable)	Expressed in all	Tissue enhanced		cerebral cortex: 25.9	testis: 17.6	Cell line enhanced		SCLC-21H: 75.3;SH-SY5Y: 76.2
DMGDH	Down		ENSG00000132837	Dimethylglycine dehydrogenase	5	78997606-79236038	Disease related genes, Enzymes, Plasma proteins, Potential drug targets, Predicted intracellular proteins	Evidence at protein level	HPA036441, HPA036442, HPA077849	Enhanced		Supported	Mitochondria	Renal cancer:1.17e-5 (favourable), Liver cancer:5.32e-5 (favourable)	Group enriched	Group enriched	11	kidney: 179.1;liver: 146.2	epididymis: 14.9	Cell line enhanced		BJ hTERT+: 2.9;Hep G2: 5.2
PWWP2B	Down	bA432J24.1, FLJ46823, PWWP2	ENSG00000171813	PWWP domain containing 2B	10	132397168-132417863	Predicted intracellular proteins	Evidence at protein level	HPA038056, HPA038502			Enhanced	Nucleoplasm	Renal cancer:5.75e-4 (favourable)	Expressed in all	Mixed			spleen: 16.4	Cell line enhanced		BEWO: 53.5;MCF7: 33.4
MVP	Up	LRP, VAULT1	ENSG00000013364	Major vault protein	16	29820394-29848039	Cancer-related genes, Predicted intracellular proteins, Transporters	Evidence at protein level	HPA002321, CAB002752, CAB022717, HPA064740	Enhanced		Enhanced	Cytosol	Renal cancer:5.49e-5 (favourable), Breast cancer:4.51e-4 (favourable)	Expressed in all	Expressed in all			small intestine: 165.7	Expressed in all
COMMD10	Down	PTD002	ENSG00000145781	COMM domain containing 10	5	116084991-116412762	Predicted intracellular proteins	Evidence at protein level	HPA045441, HPA075641	Approved		Uncertain	Plasma membrane<br>Cytosol	Stomach cancer:2.99e-4 (unfavourable), Thyroid cancer:6.93e-4 (unfavourable)	Expressed in all	Expressed in all			thyroid gland: 46.8	Expressed in all
HSF4	Down	CTM	ENSG00000102878	Heat shock transcription factor 4	16	67164681-67169945	Disease related genes, Plasma proteins, Predicted intracellular proteins, Transcription factors	Evidence at protein level	HPA048584			Supported	Nuclear speckles	Renal cancer:2.19e-6 (unfavourable), Colorectal cancer:8.24e-5 (unfavourable)	Expressed in all	Mixed			adrenal gland: 14.8	Cell line enhanced		T-47d: 12.3;U-266/70: 18.1
AFDN	Down	AF-6, AF6, MLLT4	ENSG00000130396	Afadin, adherens junction formation factor	6	167826922-167972023	Cancer-related genes, Disease related genes, Plasma proteins, Predicted intracellular proteins, RAS pathway related proteins	Evidence at protein level	CAB013496, HPA030212, HPA030213, HPA030214, HPA030215, HPA049868	Approved		Enhanced	Nucleoplasm<br>Plasma membrane<br>Cell Junctions	Breast cancer:7.43e-5 (unfavourable)	Expressed in all	Expressed in all			esophagus: 110.7	Mixed
CCDC71	Down	FLJ12800	ENSG00000177352	Coiled-coil domain containing 71	3	49162535-49166321	Predicted intracellular proteins	Evidence at protein level	HPA047547	Uncertain		Approved	Nuclear membrane	Renal cancer:9.65e-9 (favourable)	Expressed in all	Expressed in all			thyroid gland: 27.2	Expressed in all
LGMN	Down	LGMN1, PRSC1	ENSG00000100600	Legumain	14	92703807-92748702	Cancer-related genes, Enzymes, Predicted intracellular proteins, Predicted secreted proteins	Evidence at protein level	HPA001426	Enhanced		Approved	Nucleoplasm<br>Vesicles	Renal cancer:4.70e-4 (favourable)	Expressed in all	Expressed in all			placenta: 360.0	Cell line enhanced		RPMI-8226: 587.9;U-266/70: 339.8
CXCL6	Down	CKA-3, GCP-2, SCYB6	ENSG00000124875	C-X-C motif chemokine ligand 6	4	73836497-73849064	Predicted secreted proteins	Evidence at protein level						Renal cancer:4.82e-4 (unfavourable)	Mixed	Tissue enhanced		gallbladder: 50.3;spleen: 112.9	urinary bladder: 32.4	Group enriched	6	BJ hTERT+: 36.7;EFO-21: 100.3;hTEC/SVTERT24-B: 22.6;HUVEC TERT2: 59.0;RPTEC TERT1: 62.9
KIAA0513	Down		ENSG00000135709	KIAA0513	16	85027751-85094230	Predicted intracellular proteins	Evidence at protein level	HPA012866, HPA014431	Enhanced		Uncertain	Nucleoplasm<br>Cytosol	Pancreatic cancer:1.72e-5 (favourable)	Expressed in all	Tissue enriched	7	cerebral cortex: 102.6	adrenal gland: 14.9	Mixed
CLEC12A	Down	CD371, CLL-1, DCAL-2, MICL	ENSG00000172322	C-type lectin domain family 12 member A	12	9951316-9995694	Predicted intracellular proteins, Predicted membrane proteins	Evidence at protein level	HPA048515	Enhanced				Urothelial cancer:9.33e-4 (favourable)	Mixed	Tissue enhanced		bone marrow: 51.3	spleen: 26.6	Group enriched	7	HL-60: 17.3;U-937: 52.2
CHIA	Down	AMCase, CHIT2, TSA1902	ENSG00000134216	Chitinase, acidic	1	111290862-111320566	Enzymes, Predicted intracellular proteins, Predicted secreted proteins	Evidence at protein level	HPA059193	Approved					Tissue enhanced	Group enriched	11	lung: 15.6;stomach: 8.2	endometrium: 1.1	Cell line enhanced		ASC diff: 1.1
WNT11	Up		ENSG00000085741	Wnt family member 11	11	76186325-76210736	Predicted intracellular proteins, Predicted secreted proteins	Evidence at protein level	HPA050101, HPA063569	Uncertain		Approved	Centrosome<br>Cytosol	Breast cancer:5.97e-4 (favourable)	Mixed	Tissue enhanced		adipose tissue: 29.7;adrenal gland: 17.3	placenta: 5.7	Cell line enhanced		BEWO: 34.3;CAPAN-2: 15.3;EFO-21: 53.0
MPC2	Up	BRP44, DKFZP564B167	ENSG00000143158	Mitochondrial pyruvate carrier 2	1	167916729-167937040	Predicted intracellular proteins, Predicted membrane proteins, Transporters	Evidence at protein level	HPA056091	Uncertain					Expressed in all	Expressed in all			testis: 355.9	Expressed in all
C6	Down		ENSG00000039537	Complement C6	5	41142234-41261438	Cancer-related genes, Disease related genes, Plasma proteins, Potential drug targets, Predicted secreted proteins, Transporters	Evidence at protein level	HPA043823, CAB069427	Enhanced				Renal cancer:4.31e-4 (favourable)	Group enriched	Group enriched	9	fallopian tube: 73.5;liver: 358.3	heart muscle: 23.4	Group enriched	11	ASC diff: 3.2;ASC TERT1: 4.5;HSkMC: 12.3
SLC18A2	Down	SVAT, SVMT, VMAT2	ENSG00000165646	Solute carrier family 18 member A2	10	117241093-117279430	FDA approved drug targets, Predicted membrane proteins, Transporters	Evidence at protein level	HPA073224	Approved					Mixed	Tissue enhanced		cervix, uterine: 47.6	adrenal gland: 19.0	Cell line enriched	18	HMC-1: 308.7
CAPG	Up	AFCP, MCP	ENSG00000042493	Capping actin protein, gelsolin like	2	85394748-85418432	Plasma proteins, Predicted intracellular proteins	Evidence at protein level	HPA018843, HPA019080, HPA019092	Enhanced		Enhanced	Nucleus	Liver cancer:3.22e-5 (unfavourable), Renal cancer:2.96e-4 (favourable)	Expressed in all	Expressed in all			parathyroid gland: 238.0	Cell line enhanced		CAPAN-2: 560.8;HMC-1: 788.5;SK-MEL-30: 524.4
VDAC1	Down	MGC111064, PORIN	ENSG00000213585	Voltage dependent anion channel 1	5	133971915-134005133	Plasma proteins, Predicted intracellular proteins	Evidence at protein level	CAB005885, HPA030780, CAB072343	Supported		Approved	Cytosol	Lung cancer:2.87e-5 (unfavourable), Head and neck cancer:4.90e-4 (unfavourable), Breast cancer:5.30e-4 (unfavourable), Liver cancer:8.49e-4 (unfavourable)	Expressed in all	Expressed in all			skeletal muscle: 363.8	Expressed in all
AMACR	Down	P504S, RACE	ENSG00000242110	Alpha-methylacyl-CoA racemase	5	33986178-34008108	Disease related genes, Enzymes, Plasma proteins, Potential drug targets, Predicted intracellular proteins	Evidence at protein level	CAB001809, HPA019527, HPA020912	Enhanced		Supported	Vesicles<br>Plasma membrane	Colorectal cancer:7.11e-4 (favourable)	Expressed in all	Expressed in all			kidney: 135.3	Expressed in all
GCK	Down	HK4, MODY2	ENSG00000106633	Glucokinase	7	44144271-44198170	Disease related genes, Enzymes, Potential drug targets, Predicted intracellular proteins	Evidence at protein level	HPA007034, HPA007093	Approved		Approved	Golgi apparatus<br>Cytosol		Tissue enhanced	Mixed			cerebral cortex: 2.5	Cell line enriched	6	SCLC-21H: 7.7
CRISP2	Down	CRISP-2, CT36, GAPDL5, TPX1	ENSG00000124490	Cysteine rich secretory protein 2	6	49692358-49713590	Predicted secreted proteins	Evidence at protein level	HPA031248	Enhanced					Mixed	Tissue enriched	43	testis: 853.2	fallopian tube: 19.7	Not detected
PLCE1	Down	KIAA1516, NPHS3, PLCE	ENSG00000138193	Phospholipase C epsilon 1	10	94030812-94332823	Disease related genes, Enzymes, Plasma proteins, Potential drug targets, Predicted intracellular proteins, RAS pathway related proteins	Evidence at protein level	HPA015597, HPA015598	Enhanced		Supported	Cytosol		Expressed in all	Mixed			endometrium: 21.6	Cell line enhanced		RT4: 17.8;U-2 OS: 13.5
AMPD3	Up		ENSG00000133805	Adenosine monophosphate deaminase 3	11	10308313-10507579	Disease related genes, Enzymes, Plasma proteins, Potential drug targets, Predicted intracellular proteins	Evidence at protein level	HPA038662, HPA047408	Uncertain		Enhanced	Nuclear membrane	Endometrial cancer:2.37e-4 (favourable)	Expressed in all	Tissue enhanced		parathyroid gland: 54.4	bone marrow: 41.4	Cell line enhanced		BJ hTERT+: 35.8
DCAF4L2	Down	WDR21C	ENSG00000176566	DDB1 and CUL4 associated factor 4 like 2	8	87870743-87874068	Predicted intracellular proteins	Evidence at protein level	HPA067584	Uncertain					Tissue enriched	Tissue enriched	389	testis: 38.9	all non-specific tissues: 0.0	Cell line enriched	20	U-266/84: 5.1
WWC2	Down	BOMB, FLJ22029	ENSG00000151718	WW and C2 domain containing 2	4	183099293-183320777	Predicted intracellular proteins	Evidence at protein level	HPA044005	Uncertain		Approved	Microtubules	Cervical cancer:8.61e-4 (unfavourable), Renal cancer:9.29e-4 (favourable)	Expressed in all	Mixed			lung: 42.5	Mixed
KCNE2	Down	LQT6, MiRP1	ENSG00000159197	Potassium voltage-gated channel subfamily E regulatory subunit 2	21	34364024-34371389	Disease related genes, Predicted membrane proteins	Evidence at protein level	HPA029706, HPA051553	Enhanced					Tissue enriched	Tissue enriched	25	stomach: 175.3	duodenum: 7.0	Cell line enhanced		SCLC-21H: 2.3
CPB2	Down	CPU, PCPB, TAFI	ENSG00000080618	Carboxypeptidase B2	13	46053186-46105076	Enzymes, Plasma proteins, Predicted secreted proteins	Evidence at protein level	HPA004146	Approved				Liver cancer:2.06e-4 (favourable)	Tissue enriched	Tissue enriched	28	liver: 755.5	lung: 26.5	Cell line enriched	66	Hep G2: 117.8
COL9A3	Down	DJ885L7.4.1, EDM3, FLJ90759, IDD, MED	ENSG00000092758	Collagen type IX alpha 3 chain	20	62816244-62841159	Disease related genes, Predicted intracellular proteins, Predicted secreted proteins	Evidence at protein level	HPA040125, HPA058323	Supported		Approved	Nucleoplasm<br>Intermediate filaments		Mixed	Group enriched	6	cerebral cortex: 7.5;salivary gland: 10.5;testis: 6.3;thyroid gland: 19.1	seminal vesicle: 1.8	Group enriched	6	BEWO: 139.2;Hep G2: 40.1;SK-MEL-30: 37.9;WM-115: 57.3
GNB4	Down		ENSG00000114450	G protein subunit beta 4	3	179396089-179451590	Disease related genes, Predicted intracellular proteins, RAS pathway related proteins	Evidence at protein level	CAB018383, CAB018737, HPA040736	Enhanced		Enhanced	Plasma membrane	Renal cancer:1.39e-6 (unfavourable)	Expressed in all	Mixed			skin: 37.6	Mixed
WDFY2	Down	ZFYVE22	ENSG00000139668	WD repeat and FYVE domain containing 2	13	51584455-51767707	Predicted intracellular proteins	Evidence at protein level							Expressed in all	Mixed			skin: 21.3	Expressed in all
FBN1	Down	FBN, MASS, MFS1, OCTD, SGS, WMS	ENSG00000166147	Fibrillin 1	15	48408306-48645849	Disease related genes, Plasma proteins, Predicted secreted proteins	Evidence at protein level	CAB002670, HPA017759, HPA021057, CAB058696, CAB068188	Enhanced		Approved	Cytosol	Renal cancer:7.44e-5 (unfavourable), Urothelial cancer:5.11e-4 (unfavourable), Stomach cancer:6.57e-4 (unfavourable)	Expressed in all	Tissue enhanced		placenta: 107.5	adipose tissue: 70.8	Cell line enhanced		ASC TERT1: 315.9;fHDF/TERT166: 318.3;U-138 MG: 199.6;U-2197: 276.9
KLKB1	Down	KLK3	ENSG00000164344	Kallikrein B1	4	186208979-186258471	Disease related genes, Enzymes, FDA approved drug targets, Plasma proteins, Predicted intracellular proteins, Predicted secreted proteins	Evidence at protein level							Tissue enriched	Tissue enriched	45	liver: 155.0	gallbladder,kidney: 3.4	Cell line enhanced		NTERA-2: 2.9;SCLC-21H: 2.3
NOC2L	Up	DKFZP564C186, NET15, NET7, NIR, PPP1R112	ENSG00000188976	NOC2 like nucleolar associated transcriptional repressor	1	944204-959309	Predicted intracellular proteins	Evidence at protein level	HPA044258, HPA062195	Approved		Enhanced	Nucleoli		Expressed in all	Expressed in all			skin: 42.0	Expressed in all
CBX1	Down	CBX, HP1-BETA, HP1Hs-beta, M31, MOD1	ENSG00000108468	Chromobox 1	17	48070052-48101521	Predicted intracellular proteins	Evidence at protein level	CAB012265	Supported		Supported	Nucleus<br>Nuclear bodies	Liver cancer:2.70e-4 (unfavourable)	Expressed in all	Expressed in all			testis: 125.3	Expressed in all
DCUN1D4	Down	KIAA0276	ENSG00000109184	Defective in cullin neddylation 1 domain containing 4	4	51843000-51916837	Predicted intracellular proteins	Evidence at protein level	HPA036483, HPA036484	Uncertain		Supported	Nucleus<br>Vesicles		Expressed in all	Expressed in all			testis: 28.9	Expressed in all
TK1	Down		ENSG00000167900	Thymidine kinase 1	17	78174075-78187233	Cancer-related genes, Enzymes, Plasma proteins, Predicted intracellular proteins	Evidence at protein level	CAB004683	Enhanced				Renal cancer:6.50e-11 (unfavourable), Lung cancer:3.03e-5 (unfavourable), Liver cancer:6.87e-4 (unfavourable)	Expressed in all	Mixed			bone marrow: 45.7	Expressed in all
COL6A2	Down		ENSG00000142173	Collagen type VI alpha 2 chain	21	46098097-46132849	Disease related genes, Plasma proteins, Predicted intracellular proteins, Predicted secreted proteins	Evidence at protein level	HPA007029, HPA030920, HPA038799	Enhanced		Approved	Plasma membrane<br>Cytosol	Renal cancer:8.72e-14 (unfavourable)	Expressed in all	Expressed in all			placenta: 472.0	Cell line enhanced		ASC TERT1: 1480.1;BJ: 903.2;HHSteC: 946.3;HSkMC: 1105.7;U-138 MG: 1108.3
LAS1L	Up	FLJ12525	ENSG00000001497	LAS1 like, ribosome biogenesis factor	X	65512582-65534775	Disease related genes, Predicted intracellular proteins	Evidence at protein level	HPA044431, HPA061463	Supported		Approved	Nucleoplasm<br>Microtubule organizing center<br>Cytosol		Expressed in all	Expressed in all			parathyroid gland: 40.6	Expressed in all
FBXO30	Up	Fbx30, MGC21674	ENSG00000118496	F-box protein 30	6	145793502-145814753	Predicted intracellular proteins	Evidence at protein level	HPA012583			Approved	Microtubules		Expressed in all	Mixed			thyroid gland: 13.5	Expressed in all
CCNA1	Down	CT146	ENSG00000133101	Cyclin A1	13	36431520-36442882	Cancer-related genes, Predicted intracellular proteins	Evidence at protein level	HPA060646			Approved	Nucleoplasm<br>Nuclear bodies	Head and neck cancer:1.70e-4 (unfavourable)	Tissue enhanced	Tissue enhanced		parathyroid gland: 59.6;testis: 144.6	fallopian tube: 27.9	Cell line enhanced		HMC-1: 300.4;THP-1: 46.6;U-937: 68.5
CDC20	Down	CDC20A, p55CDC	ENSG00000117399	Cell division cycle 20	1	43358955-43363203	Cancer-related genes, Plasma proteins, Predicted intracellular proteins	Evidence at protein level	CAB004525, HPA045842, HPA055288	Enhanced		Enhanced	Nucleus<br>Cytosol	Renal cancer:0.00e+0 (unfavourable), Liver cancer:4.00e-8 (unfavourable), Pancreatic cancer:1.32e-4 (unfavourable)	Expressed in all	Tissue enhanced		testis: 64.0	tonsil: 45.2	Expressed in all
HSPD1	Down	GroEL, HSP60, SPG13	ENSG00000144381	Heat shock protein family D (Hsp60) member 1	2	197486581-197516737	Cancer-related genes, Disease related genes, Enzymes, Plasma proteins, Potential drug targets, Predicted intracellular proteins	Evidence at protein level	HPA001523, CAB002775, HPA050025, CAB072816	Supported		Enhanced	Mitochondria	Endometrial cancer:1.61e-4 (unfavourable), Liver cancer:2.25e-4 (unfavourable)	Expressed in all	Expressed in all			adrenal gland: 834.1	Expressed in all
GOLGA8A	Down	GM88, GOLGIN-67	ENSG00000175265	Golgin A8 family member A	15	34379068-34437466	Predicted intracellular proteins	Evidence at transcript level	HPA051808	Approved		Approved	Golgi apparatus<br>Cytosol	Renal cancer:2.16e-6 (unfavourable), Urothelial cancer:5.68e-6 (favourable), Lung cancer:7.58e-4 (favourable)	Expressed in all	Mixed			skin: 41.0	Mixed
F9	Up	FIX	ENSG00000101981	Coagulation factor IX	X	139530758-139563458	Candidate cardiovascular disease genes, Disease related genes, Enzymes, FDA approved drug targets, Plasma proteins, Predicted secreted proteins	Evidence at protein level						Liver cancer:6.69e-4 (favourable)	Tissue enriched	Tissue enriched	2258	liver: 365.0	kidney: 0.1	Not detected
PSG7	Down		ENSG00000221878	Pregnancy specific beta-1-glycoprotein 7 (gene/pseudogene)	19	42924132-42937178	Predicted intracellular proteins, Predicted secreted proteins	Evidence at protein level	HPA046327	Approved					Not detected	Tissue enhanced		placenta: 5.8;skin: 1.4	smooth muscle: 0.9	Cell line enhanced		BJ: 1.3;HBF TERT88: 2.2;U-2197: 1.7
SNAPC2	Up	PTFdelta, SNAP45	ENSG00000104976	Small nuclear RNA activating complex polypeptide 2	19	7920316-7923250	Predicted intracellular proteins	Evidence at protein level	HPA049843, HPA077597	Supported		Supported	Nucleoplasm<br>Nuclear bodies<br>Cytosol	Liver cancer:4.89e-5 (unfavourable)	Expressed in all	Expressed in all			endometrium: 30.1	Expressed in all
MAPK8IP2	Down	IB2, JIP2, PRKM8IPL	ENSG00000008735	Mitogen-activated protein kinase 8 interacting protein 2	22	50600685-50613981	Predicted intracellular proteins	Evidence at protein level	HPA034780	Uncertain					Mixed	Tissue enriched	8	cerebral cortex: 78.2	adrenal gland: 10.0	Cell line enhanced		SCLC-21H: 24.1;SH-SY5Y: 19.6
SDR16C5	Down	EPHD-2, RDH-E2, RDHE2	ENSG00000170786	Short chain dehydrogenase/reductase family 16C member 5	8	56300010-56320776	Enzymes, Predicted membrane proteins	Evidence at protein level	HPA025224	Enhanced				Head and neck cancer:7.88e-4 (favourable)	Mixed	Group enriched	6	breast: 15.2;esophagus: 36.3;lung: 40.3;skin: 72.9;small intestine: 21.7;stomach: 21.0;tonsil: 25.3	cervix, uterine: 5.6	Cell line enhanced		CAPAN-2: 22.6;HaCaT: 11.3;hTCEpi: 15.1;T-47d: 9.2
SSC4D	Down	S4D-SRCRB, SRCRB-S4D, SRCRB4D	ENSG00000146700	Scavenger receptor cysteine rich family member with 4 domains	7	76389334-76409695	Predicted secreted proteins	Evidence at transcript level	HPA062611	Uncertain				Endometrial cancer:2.83e-6 (unfavourable), Renal cancer:4.71e-4 (unfavourable), Glioma:6.31e-4 (unfavourable)	Mixed	Group enriched	5	kidney: 1.4;parathyroid gland: 4.2;thyroid gland: 2.0	cervix, uterine: 0.5	Group enriched	12	EFO-21: 6.3;Hep G2: 6.5;U-2 OS: 27.2
ACSM3	Down	SA, SAH	ENSG00000005187	Acyl-CoA synthetase medium-chain family member 3	16	20610243-20797581	Enzymes, Predicted intracellular proteins	Evidence at protein level	HPA041013	Uncertain				Renal cancer:9.88e-6 (favourable), Ovarian cancer:1.97e-4 (favourable)	Mixed	Tissue enhanced		liver: 93.2	kidney: 90.8	Group enriched	12	HEL: 85.7;HMC-1: 339.4;K-562: 258.6
NEU2	Down	SIAL2	ENSG00000115488	Neuraminidase 2	2	233032672-233035057	Enzymes, Predicted intracellular proteins	Evidence at protein level	CAB022336	Uncertain					Not detected	Tissue enriched	13	skin: 1.4	breast: 0.1	Not detected
C1orf43	Down	DKFZp586G1722, NICE-3	ENSG00000143612	Chromosome 1 open reading frame 43	1	154206706-154220637	Predicted intracellular proteins, Predicted membrane proteins	Evidence at protein level	HPA010725	Approved				Liver cancer:6.57e-4 (unfavourable)	Expressed in all	Expressed in all			kidney: 194.9	Expressed in all
AOC3	Down	HPAO, VAP-1, VAP1	ENSG00000131471	Amine oxidase, copper containing 3	17	42851184-42858130	Cancer-related genes, Enzymes, FDA approved drug targets, Plasma proteins, Predicted intracellular proteins, Predicted secreted proteins	Evidence at protein level	HPA000980, CAB025797	Enhanced		Approved	Golgi apparatus<br>Cytosol	Renal cancer:1.79e-5 (unfavourable), Colorectal cancer:3.68e-4 (unfavourable), Urothelial cancer:6.98e-4 (unfavourable)	Expressed in all	Tissue enhanced		adipose tissue: 450.1	smooth muscle: 205.7	Cell line enriched	17	ASC diff: 210.1
2018-03-01	Down	FLJ20668, MARCH-I, RNF171	ENSG00000145416	Membrane associated ring-CH-type finger 1	4	163524298-164384050	Enzymes, Predicted intracellular proteins, Predicted membrane proteins	Evidence at protein level	HPA014600	Uncertain		Supported	Mitochondria		Mixed	Mixed			lymph node: 36.0	Mixed
YIPF5	Down	FinGER5, SMAP-5	ENSG00000145817	Yip1 domain family member 5	5	144158159-144170714	Predicted membrane proteins	Evidence at protein level	HPA042338, HPA073622	Enhanced		Supported	Nucleoplasm<br>Endoplasmic reticulum<br>Golgi apparatus<br>Vesicles	Head and neck cancer:1.12e-5 (unfavourable), Liver cancer:3.26e-5 (unfavourable), Breast cancer:7.83e-5 (unfavourable)	Expressed in all	Expressed in all			placenta: 43.2	Expressed in all
SGK494	Down		ENSG00000167524	Uncharacterized serine/threonine-protein kinase SgK494	17	28607964-28614200	Predicted intracellular proteins	Evidence at protein level	HPA046590	Uncertain		Approved	Nucleoplasm<br>Vesicles<br>Plasma membrane		Mixed	Mixed			testis: 10.5	Mixed
DBI	Down	ACBD1, ACBP	ENSG00000155368	Diazepam binding inhibitor, acyl-CoA binding protein	2	119366921-119372560	Cancer-related genes, Plasma proteins, Predicted intracellular proteins	Evidence at protein level	HPA051428	Approved				Renal cancer:3.73e-5 (unfavourable), Cervical cancer:5.77e-5 (favourable)	Expressed in all	Expressed in all			breast: 907.6	Expressed in all
TMEM70	Down	FLJ20533	ENSG00000175606	Transmembrane protein 70	8	73972437-73982783	Disease related genes, Predicted membrane proteins, Predicted secreted proteins	Evidence at protein level	HPA023187, CAB034226	Uncertain		Supported	Nucleoplasm<br>Mitochondria		Expressed in all	Expressed in all			skeletal muscle: 30.2	Expressed in all
APOA4	Up		ENSG00000110244	Apolipoprotein A4	11	116820700-116823306	Candidate cardiovascular disease genes, Plasma proteins, Predicted secreted proteins	Evidence at protein level	HPA001352, HPA002549, CAB068250, CAB068251, CAB068252	Enhanced		Approved	Vesicles		Tissue enriched	Group enriched	126	duodenum: 2211.8;small intestine: 3441.1	liver: 22.3	Cell line enhanced		BEWO: 7.4;CACO-2: 6.6;Hep G2: 5.1;NB-4: 4.6;RPMI-8226: 8.2;SH-SY5Y: 11.1
SYT1	Down	P65, SVP65, SYT	ENSG00000067715	Synaptotagmin 1	12	78863993-79452008	Disease related genes, Potential drug targets, Predicted intracellular proteins, Predicted membrane proteins, Transporters	Evidence at protein level	HPA008394, HPA064788	Enhanced	Supported				Mixed	Tissue enriched	13	cerebral cortex: 476.5	smooth muscle: 36.7	Cell line enhanced		hTERT-HME1: 29.8;LHCN-M2: 26.5;SH-SY5Y: 32.1;WM-115: 28.3
PPP3R1	Down	CALNB1, CNB, CNB1	ENSG00000221823	Protein phosphatase 3 regulatory subunit B, alpha	2	68178857-68256237	Predicted intracellular proteins	Evidence at protein level	CAB005610, HPA047157	Approved		Approved	Plasma membrane<br>Cytosol	Endometrial cancer:9.08e-6 (unfavourable), Renal cancer:1.70e-5 (unfavourable), Liver cancer:5.37e-4 (unfavourable)	Expressed in all	Expressed in all			cerebral cortex: 197.5	Expressed in all
ANXA1	Down	ANX1, LPC1	ENSG00000135046	Annexin A1	9	73151757-73170393	Cancer-related genes, FDA approved drug targets, Plasma proteins, Predicted intracellular proteins, Transporters	Evidence at protein level	HPA011271, HPA011272, CAB013023, CAB035987, CAB058693	Enhanced		Enhanced	Nucleoplasm<br>Plasma membrane<br>Cytosol	Urothelial cancer:6.19e-6 (unfavourable), Thyroid cancer:4.57e-5 (favourable), Endometrial cancer:5.71e-5 (favourable)	Expressed in all	Tissue enriched	6	esophagus: 7548.8	tonsil: 1217.6	Mixed
HAUS5	Down	dgt5, KIAA0841	ENSG00000249115	HAUS augmin like complex subunit 5	19	35612744-35625349	Predicted intracellular proteins	Evidence at protein level	HPA067250	Approved				Renal cancer:4.15e-8 (unfavourable), Liver cancer:2.77e-6 (unfavourable), Endometrial cancer:2.01e-4 (unfavourable), Cervical cancer:7.68e-4 (favourable)	Expressed in all	Mixed			lymph node: 7.1	Expressed in all
AKR1E2	Down	AKR1CL2, AKRDC1, MGC10612	ENSG00000165568	Aldo-keto reductase family 1 member E2	10	4786629-4848062	Enzymes, Predicted intracellular proteins	Evidence at protein level	HPA037821, HPA037822	Enhanced		Enhanced	Nucleoplasm<br>Golgi apparatus		Mixed	Tissue enriched	5	testis: 29.8	thyroid gland: 5.6	Cell line enhanced		U-2197: 19.2
HNRNPA1	Down	ALS20, hnRNP-A1, hnRNPA1, HNRPA1	ENSG00000135486	Heterogeneous nuclear ribonucleoprotein A1	12	54280193-54287088	Disease related genes, Plasma proteins, Predicted intracellular proteins	Evidence at protein level	HPA001609, HPA001666, HPA005812, HPA007185, CAB010894	Supported		Enhanced	Nucleoplasm		Expressed in all	Expressed in all			ovary: 1919.7	Expressed in all
LIMA1	Down	EPLIN	ENSG00000050405	LIM domain and actin binding 1	12	50175788-50283546	Predicted intracellular proteins	Evidence at protein level	HPA023871, HPA052645	Enhanced		Enhanced	Plasma membrane<br>Actin filaments<br>Focal adhesion sites<br>Cytosol	Head and neck cancer:1.76e-6 (unfavourable), Renal cancer:2.79e-4 (favourable)	Expressed in all	Expressed in all			rectum: 143.8	Expressed in all
TRIM37	Down	KIAA0898, MUL, POB1, TEF3	ENSG00000108395	Tripartite motif containing 37	17	58982638-59106921	Disease related genes, Enzymes, Potential drug targets, Predicted intracellular proteins	Evidence at protein level	HPA021911	Uncertain				Liver cancer:4.99e-6 (unfavourable)	Expressed in all	Expressed in all			testis: 117.5	Expressed in all
PCP2	Down	GPSM4, MGC41903	ENSG00000174788	Purkinje cell protein 2	19	7631611-7633748	Predicted intracellular proteins	Evidence at protein level	HPA057428			Approved	Nuclear speckles<br>Vesicles	Urothelial cancer:2.76e-5 (favourable), Breast cancer:7.93e-4 (favourable)	Mixed	Tissue enriched	9	testis: 72.6	skin: 8.1	Cell line enhanced		HMC-1: 7.2;NB-4: 11.1
KNSTRN	Down	C15orf23, FLJ14502, kinastrin, SKAP, TRAF4AF1	ENSG00000128944	Kinetochore localized astrin/SPAG5 binding protein	15	40382721-40394246	Disease related genes, Predicted intracellular proteins	Evidence at protein level	HPA042027	Enhanced		Supported	Microtubules<br>Mitotic spindle<br>Cytosol	Renal cancer:7.88e-9 (unfavourable), Pancreatic cancer:3.43e-5 (unfavourable)	Expressed in all	Tissue enhanced		testis: 113.9	thyroid gland: 64.1	Expressed in all
ADGRF4	Down	FLJ38076, GPR115, PGR18	ENSG00000153294	Adhesion G protein-coupled receptor F4	6	47685864-47722021	G-protein coupled receptors, Predicted membrane proteins	Evidence at protein level	HPA007131, HPA007158	Enhanced		Uncertain	Mitochondria	Pancreatic cancer:5.52e-4 (unfavourable)	Mixed	Group enriched	8	esophagus: 12.1;skin: 45.8	tonsil: 3.7	Cell line enhanced		HaCaT: 11.5;HBEC3-KT: 14.9;hTCEpi: 22.8;U-87 MG: 25.8
GADD45G	Up	CR6, DDIT2, GADD45gamma, GRP17	ENSG00000130222	Growth arrest and DNA damage inducible gamma	9	89605013-89606555	Cancer-related genes, Plasma proteins, Predicted intracellular proteins	Evidence at protein level	HPA023606	Approved		Approved	Nucleus	Pancreatic cancer:3.80e-5 (favourable), Endometrial cancer:7.06e-4 (favourable)	Expressed in all	Mixed			adrenal gland: 47.2	Cell line enhanced		HDLM-2: 108.4;SCLC-21H: 69.0
IL17RE	Down	FLJ23658	ENSG00000163701	Interleukin 17 receptor E	3	9902612-9916402	Predicted membrane proteins, Predicted secreted proteins	Evidence at protein level	HPA019011	Uncertain					Expressed in all	Mixed			small intestine: 22.6	Cell line enhanced		ASC TERT1: 27.7;BEWO: 14.7;T-47d: 18.4
SMARCB1	Down	BAF47, hSNFS, Ini1, PPP1R144, RDT, Sfh1p, SNF5L1, Snr1	ENSG00000099956	SWI/SNF related, matrix associated, actin dependent regulator of chromatin, subfamily b, member 1	22	23786963-23834516	Cancer-related genes, Disease related genes, Plasma proteins, Predicted intracellular proteins	Evidence at protein level	CAB009196, HPA018248, HPA019127	Supported		Supported	Nucleoplasm<br>Nucleoli fibrillar center	Renal cancer:1.14e-6 (favourable), Liver cancer:6.52e-4 (unfavourable)	Expressed in all	Expressed in all			testis: 51.2	Expressed in all
ITGB1	Down	CD29, FNRB, GPIIA, MDF2, MSK12	ENSG00000150093	Integrin subunit beta 1	10	32900319-33005792	Cancer-related genes, CD markers, FDA approved drug targets, Plasma proteins, Predicted intracellular proteins, Predicted membrane proteins, Predicted secreted proteins, Transporters	Evidence at protein level	CAB003434, HPA059297, HPA069003	Enhanced		Supported	Endoplasmic reticulum<br>Plasma membrane<br>Focal adhesion sites	Lung cancer:3.36e-6 (unfavourable), Cervical cancer:5.01e-4 (unfavourable)	Expressed in all	Expressed in all			smooth muscle: 1069.5	Expressed in all
FAP	Down	DPPIV	ENSG00000078098	Fibroblast activation protein alpha	2	162170684-162245151	Cancer-related genes, Enzymes, Plasma proteins, Predicted intracellular proteins, Predicted secreted proteins	Evidence at protein level	HPA059739	Approved				Head and neck cancer:4.82e-4 (unfavourable)	Mixed	Tissue enhanced		endometrium: 50.7	smooth muscle: 38.5	Cell line enhanced		ASC diff: 128.1;ASC TERT1: 137.8;BJ hTERT+: 131.5;U-138 MG: 159.0
RASGRP3	Down	CalDAG-GEFIII, GRP3, KIAA0846	ENSG00000152689	RAS guanyl releasing protein 3	2	33436324-33564750	Predicted intracellular proteins, RAS pathway related proteins	Evidence at protein level	HPA058937			Approved	Nucleoplasm<br>Golgi apparatus		Mixed	Mixed			lymph node: 33.8	Group enriched	5	Daudi: 64.5;HEL: 85.5;U-266/70: 109.3;U-266/84: 41.0;U-698: 27.2
CSRP2	Up	CRP2, LMO5, SmLIM	ENSG00000175183	Cysteine and glycine rich protein 2	12	76858715-76879060	Predicted intracellular proteins	Evidence at protein level	HPA045617	Uncertain				Renal cancer:4.48e-5 (unfavourable), Prostate cancer:8.52e-4 (favourable)	Expressed in all	Mixed			placenta: 114.6	Cell line enhanced		AF22: 320.2
SLC19A2	Down	THTR1, TRMA	ENSG00000117479	Solute carrier family 19 member 2	1	169463909-169486003	Disease related genes, Potential drug targets, Predicted membrane proteins, Transporters	Evidence at protein level	HPA006119, HPA016599	Uncertain		Approved	Cytosol	Renal cancer:2.70e-5 (favourable), Glioma:2.11e-4 (favourable), Breast cancer:8.41e-4 (favourable)	Expressed in all	Expressed in all			gallbladder: 49.2	Mixed
TSLP	Up		ENSG00000145777	Thymic stromal lymphopoietin	5	111070062-111078024	Predicted intracellular proteins, Predicted secreted proteins	Evidence at protein level							Mixed	Tissue enhanced		gallbladder: 15.0	prostate: 10.4	Cell line enhanced		ASC TERT1: 10.5;HHSteC: 14.4;hTEC/SVTERT24-B: 22.1;hTERT-HME1: 9.6;U-87 MG: 13.8
NCKAP1	Down	HEM2, Nap1, NAP125	ENSG00000061676	NCK associated protein 1	2	182909115-183038858	Predicted membrane proteins	Evidence at protein level	HPA020449	Enhanced		Approved	Cytosol	Pancreatic cancer:3.81e-4 (unfavourable), Lung cancer:9.71e-4 (unfavourable)	Expressed in all	Mixed			cerebral cortex: 145.1	Mixed
DDX17	Down	P72	ENSG00000100201	DEAD-box helicase 17	22	38483440-38507660	Enzymes, Plasma proteins, Predicted secreted proteins	Evidence at protein level	CAB024908, HPA063142	Enhanced		Enhanced	Nuclear speckles	Lung cancer:6.06e-4 (favourable)	Expressed in all	Expressed in all			parathyroid gland: 336.0	Expressed in all
KIF18B	Down		ENSG00000186185	Kinesin family member 18B	17	44924709-44947711	Predicted intracellular proteins	Evidence at protein level	HPA024205	Enhanced		Supported	Nucleus<br>Microtubule ends<br>Cytosol	Liver cancer:2.44e-6 (unfavourable), Pancreatic cancer:2.16e-4 (unfavourable), Melanoma:6.90e-4 (unfavourable)	Mixed	Tissue enhanced		bone marrow: 8.4	lymph node: 7.3	Mixed
PLA1A	Up	ps-PLA1	ENSG00000144837	Phospholipase A1 member A	3	119597842-119629811	Predicted intracellular proteins, Predicted secreted proteins, RAS pathway related proteins	Evidence at protein level	HPA059740			Approved	Nuclear speckles	Cervical cancer:2.81e-7 (favourable)	Group enriched	Group enriched	5	epididymis: 164.9;parathyroid gland: 38.9;seminal vesicle: 93.1	liver: 19.6	Cell line enriched	15	SK-MEL-30: 19.7
MRPL52	Down		ENSG00000172590	Mitochondrial ribosomal protein L52	14	22829879-22835037	Predicted intracellular proteins, Predicted secreted proteins, Ribosomal proteins	Evidence at protein level	HPA012319	Approved		Approved	Mitochondria		Expressed in all	Expressed in all			appendix: 72.1	Expressed in all
MPPED2	Down	239FB, C11orf8, D11S302E, dJ1024C24.1, dJ873F21.1, FAM1B, Hs.46638	ENSG00000066382	Metallophosphoesterase domain containing 2	11	30384493-30586872	Predicted intracellular proteins	Evidence at protein level	HPA062575			Approved	Nucleoli<br>Vesicles<br>Mitochondria		Mixed	Tissue enhanced		cervix, uterine: 38.7;thyroid gland: 43.7	prostate: 20.9	Cell line enhanced		HaCaT: 19.2;HAP1: 13.2;RT4: 7.3;SH-SY5Y: 7.2
ADAMTSL4	Down	DKFZP434K1772, TSRC1	ENSG00000143382	ADAMTS like 4	1	150549369-150560937	Disease related genes, Predicted secreted proteins	Evidence at protein level	HPA006279	Approved		Approved	Plasma membrane<br>Cytosol	Renal cancer:4.35e-7 (unfavourable), Glioma:1.63e-4 (unfavourable), Colorectal cancer:1.86e-4 (unfavourable)	Expressed in all	Tissue enhanced		placenta: 88.9	lung: 32.3	Cell line enhanced		ASC TERT1: 64.0;BEWO: 191.0;K-562: 60.1
SKP1	Down	EMC19, MGC34403, OCP-II, OCP2, p19A, SKP1A, TCEB1L	ENSG00000113558	S-phase kinase associated protein 1	5	134148935-134177038	Predicted intracellular proteins	Evidence at protein level	CAB012982, HPA053745, HPA058134	Approved		Supported	Nucleus<br>Cytosol	Renal cancer:5.20e-4 (favourable), Liver cancer:5.72e-4 (unfavourable), Breast cancer:7.53e-4 (unfavourable)	Expressed in all	Expressed in all			parathyroid gland: 934.2	Expressed in all
TAP1	Up	ABCB2, D6S114E, PSF1, RING4	ENSG00000168394	Transporter 1, ATP binding cassette subfamily B member	6	32845209-32853978	Cancer-related genes, Disease related genes, Plasma proteins, Potential drug targets, Predicted membrane proteins, Transporters	Evidence at protein level	CAB009516, HPA072354	Approved		Supported	Endoplasmic reticulum<br>Microtubule organizing center	Renal cancer:6.58e-5 (unfavourable), Ovarian cancer:4.07e-4 (favourable), Colorectal cancer:9.01e-4 (favourable)	Expressed in all	Mixed			appendix: 19.9	Mixed
TSPAN15	Down	NET-7, TM4SF15	ENSG00000099282	Tetraspanin 15	10	69451473-69507669	Predicted membrane proteins, Transporters	Evidence at protein level	HPA044657	Approved		Approved	Nucleoplasm<br>Cytosol	Renal cancer:1.25e-4 (unfavourable), Liver cancer:8.00e-4 (unfavourable)	Expressed in all	Mixed			stomach: 72.3	Cell line enhanced		CAPAN-2: 136.3;EFO-21: 199.5;MCF7: 128.3;PC-3: 248.2
BPIFB6	Down	BPIL3, LPLUNC6	ENSG00000167104	BPI fold containing family B member 6	20	33031648-33044047	Predicted secreted proteins	Evidence at protein level	HPA043057	Uncertain					Not detected	Not detected			all non-specific tissues: 0.0	Not detected
FOXO1	Down	FKH1, FKHR, FOXO1A	ENSG00000150907	Forkhead box O1	13	40469953-40666597	Cancer-related genes, Disease related genes, Predicted intracellular proteins, Transcription factors	Evidence at protein level	HPA001252, CAB022326	Approved	Approved	Supported	Nucleoplasm<br>Cytosol	Renal cancer:1.33e-5 (favourable), Liver cancer:3.74e-4 (favourable)	Expressed in all	Expressed in all			ovary: 80.7	Cell line enhanced		HSkMC: 39.2;U-698: 40.3
RECK	Down	hRECK, ST15	ENSG00000122707	Reversion inducing cysteine rich protein with kazal motifs	9	36036433-36124451	Plasma proteins, Predicted membrane proteins	Evidence at protein level	CAB025109, HPA071729	Supported		Supported	Plasma membrane	Stomach cancer:7.31e-4 (unfavourable)	Expressed in all	Mixed			endometrium: 21.4	Group enriched	5	ASC diff: 122.8;ASC TERT1: 99.6;BJ: 49.1;BJ hTERT+: 67.5;fHDF/TERT166: 40.1;HSkMC: 46.5;TIME: 32.3
MFSD4A	Down	DKFZp761N1114, FLJ25004, FLJ34577, MFSD4, UNQ3064	ENSG00000174514	Major facilitator superfamily domain containing 4A	1	205568885-205602918	Predicted intracellular proteins, Predicted membrane proteins	Evidence at protein level						Renal cancer:2.27e-13 (favourable), Lung cancer:4.59e-4 (favourable), Cervical cancer:7.54e-4 (favourable)	Mixed	Tissue enhanced		kidney: 75.4;stomach: 111.7	cerebral cortex: 50.6	Cell line enhanced		HMC-1: 1.3;SCLC-21H: 1.9
CRYBB3	Down	CRYB3	ENSG00000100053	Crystallin beta B3	22	25199850-25207363	Disease related genes, Predicted intracellular proteins	Evidence at protein level	HPA055840	Supported					Mixed	Mixed			thyroid gland: 2.1	Cell line enhanced		HaCaT: 1.2;HEK93: 1.3
AJAP1	Down	MOT8, SHREW-1, SHREW1	ENSG00000196581	Adherens junctions associated protein 1	1	4654732-4792534	Predicted membrane proteins	Evidence at protein level						Renal cancer:1.89e-7 (favourable)	Mixed	Tissue enhanced		cerebral cortex: 11.3;ovary: 6.0	kidney,seminal vesicle: 3.2	Cell line enhanced		BEWO: 7.2;EFO-21: 6.2;RPTEC TERT1: 18.3
SLC1A2	Down	EAAT2, GLT-1	ENSG00000110436	Solute carrier family 1 member 2	11	35251206-35420063	Disease related genes, Potential drug targets, Predicted intracellular proteins, Predicted membrane proteins, Transporters	Evidence at protein level	CAB002574, HPA009172	Enhanced					Tissue enriched	Tissue enriched	30	cerebral cortex: 365.8	liver: 12.2	Cell line enhanced		fHDF/TERT166: 1.5;NTERA-2: 2.4;SCLC-21H: 1.5
ANP32D	Down	PP32R2	ENSG00000139223	Acidic nuclear phosphoprotein 32 family member D	12	48472665-48473624	Predicted intracellular proteins	Evidence at protein level	HPA063133, HPA067561	Uncertain		Enhanced	Nucleoplasm<br>Centrosome<br>Cytosol		Not detected	Not detected			testis,thyroid gland: 0.1	Not detected
IL13RA2	Down	CD213a2, CT19, IL-13R, IL13BP	ENSG00000123496	Interleukin 13 receptor subunit alpha 2	X	115003975-115019977	Cancer-related genes, CD markers, Predicted membrane proteins	Evidence at protein level						Liver cancer:3.55e-4 (favourable)	Tissue enhanced	Tissue enriched	8	testis: 52.8	prostate: 6.8	Group enriched	9	PC-3: 120.8;U-2197: 386.1;U-251 MG: 238.2;U-87 MG: 159.9
CCDC34	Down	L15, NY-REN-41, RAMA3	ENSG00000109881	Coiled-coil domain containing 34	11	27330827-27363868	Disease related genes, Predicted intracellular proteins	Evidence at protein level	HPA037574	Uncertain		Approved	Nuclear membrane<br>Nucleoli fibrillar center	Liver cancer:1.32e-7 (unfavourable), Renal cancer:1.82e-4 (unfavourable), Ovarian cancer:8.52e-4 (favourable)	Expressed in all	Tissue enhanced		testis: 54.8	fallopian tube: 13.4	Expressed in all
GSTM2	Down	GST4	ENSG00000213366	Glutathione S-transferase mu 2	1	109668022-109709551	Enzymes, Predicted intracellular proteins	Evidence at protein level	CAB040547, HPA055972, HPA055973	Approved		Enhanced	Cytosol	Lung cancer:9.70e-5 (favourable)	Mixed	Expressed in all			ovary: 201.1	Cell line enhanced		ASC TERT1: 82.2;HSkMC: 85.0
POU1F1	Down	GHF-1, PIT1, POU1F1a	ENSG00000064835	POU class 1 homeobox 1	3	87259404-87276587	Disease related genes, Predicted intracellular proteins, Transcription factors	Evidence at protein level	HPA041646, HPA050624	Enhanced					Not detected	Not detected			adrenal gland,cerebral cortex,gallbladder,skeletal muscle,spleen,thyroid gland: 0.1	Not detected
PXDN	Down	D2S448, D2S448E, KIAA0230, MG50, PRG2, PXN	ENSG00000130508	Peroxidasin	2	1631887-1744852	Disease related genes, Enzymes, Plasma proteins, Potential drug targets, Predicted intracellular proteins, Predicted secreted proteins	Evidence at protein level	HPA012375	Approved				Endometrial cancer:2.75e-4 (unfavourable), Cervical cancer:6.28e-4 (unfavourable), Stomach cancer:6.73e-4 (unfavourable)	Expressed in all	Tissue enhanced		smooth muscle: 87.2	adipose tissue: 66.9	Mixed
MTMR7	Down		ENSG00000003987	Myotubularin related protein 7	8	17298030-17413528	Predicted intracellular proteins	Evidence at protein level							Mixed	Tissue enhanced		cerebral cortex: 22.9;parathyroid gland: 15.2	thyroid gland: 5.5	Cell line enhanced		SCLC-21H: 12.4;SH-SY5Y: 6.5
AKR7A3	Up		ENSG00000162482	Aldo-keto reductase family 7 member A3	1	19282558-19289250	Predicted intracellular proteins	Evidence at protein level	HPA064638			Approved	Cytosol	Renal cancer:8.80e-7 (favourable)	Group enriched	Group enriched	5	duodenum: 170.4;gallbladder: 38.7;kidney: 49.0;liver: 44.8;small intestine: 106.8;stomach: 70.3	colon: 15.9	Cell line enhanced		SK-BR-3: 12.6
GLI1	Down	GLI	ENSG00000111087	GLI family zinc finger 1	12	57460135-57472262	Predicted intracellular proteins, Transcription factors	Evidence at protein level	CAB009460, HPA065172, HPA068903	Uncertain		Enhanced	Nucleoplasm<br>Cytosol		Tissue enhanced	Tissue enhanced		cervix, uterine: 15.1;endometrium: 15.1	gallbladder: 8.5	Cell line enhanced		AN3-CA: 19.3;RH-30: 59.1
AGXT	Up	AGT, AGT1, AGXT1, PH1, SPAT, SPT	ENSG00000172482	Alanine-glyoxylate aminotransferase	2	240868479-240880502	Disease related genes, Enzymes, Plasma proteins, Potential drug targets, Predicted intracellular proteins	Evidence at protein level	HPA035370, HPA035371	Enhanced		Supported	Vesicles	Liver cancer:5.92e-5 (favourable)	Tissue enriched	Tissue enriched	58	liver: 611.6	kidney: 10.4	Cell line enhanced		Hep G2: 5.6;SK-BR-3: 1.1
ADAM10	Down	CD156c, HsT18717, kuz, MADM	ENSG00000137845	ADAM metallopeptidase domain 10	15	58588807-58749978	Cancer-related genes, CD markers, Disease related genes, Enzymes, Plasma proteins, Potential drug targets, Predicted membrane proteins, Predicted secreted proteins, Transporters	Evidence at protein level	CAB001709, HPA050670	Approved		Supported	Vesicles<br>Plasma membrane	Lung cancer:8.46e-5 (unfavourable), Pancreatic cancer:1.90e-4 (unfavourable)	Expressed in all	Expressed in all			thyroid gland: 47.9	Expressed in all
MYCBPAP	Up	AMAP-1, DKFZp434N1415	ENSG00000136449	MYCBP associated protein	17	50508384-50531501	Predicted intracellular proteins	Evidence at protein level	HPA023257, HPA024405	Enhanced		Approved	Vesicles		Mixed	Tissue enriched	12	testis: 91.5	fallopian tube: 7.5	Cell line enhanced		HDLM-2: 3.7
STK17B	Up	DRAK2	ENSG00000081320	Serine/threonine kinase 17b	2	196133566-196176503	Enzymes, Plasma proteins, Predicted intracellular proteins, Predicted membrane proteins	Evidence at protein level	HPA034858	Enhanced		Uncertain	Plasma membrane<br>Cytosol	Renal cancer:5.72e-8 (unfavourable)	Expressed in all	Tissue enhanced		bone marrow: 248.5	lymph node: 133.3	Expressed in all
MT1M	Up	MT1, MT1K	ENSG00000205364	Metallothionein 1M	16	56632233-56633986	Predicted intracellular proteins	Evidence at protein level						Melanoma:2.13e-4 (unfavourable)	Expressed in all	Tissue enhanced		adipose tissue: 110.2	small intestine: 47.6	Cell line enhanced		ASC diff: 7.8;HAP1: 9.5;RPTEC TERT1: 38.2
MARCKS	Down	80K-L, MACS, PKCSL	ENSG00000277443	Myristoylated alanine rich protein kinase C substrate	6	113857362-113863471	Plasma proteins, Predicted intracellular proteins	Evidence at protein level	CAB022062, HPA054820, HPA067595, HPA069443	Enhanced		Approved	Nucleus<br>Endoplasmic reticulum<br>Plasma membrane<br>Cytosol	Liver cancer:2.78e-8 (unfavourable), Renal cancer:4.85e-4 (unfavourable)	Expressed in all	Expressed in all			cerebral cortex: 218.8	Cell line enhanced		AF22: 402.5
CYP3A43	Up		ENSG00000021461	Cytochrome P450 family 3 subfamily A member 43	7	99828013-99866102	Enzymes, Plasma proteins, Predicted intracellular proteins, Predicted membrane proteins	Evidence at protein level	HPA066463, HPA072245	Supported		Uncertain	Cytosol	Liver cancer:3.41e-4 (favourable)	Tissue enriched	Tissue enriched	15	liver: 22.7	testis: 1.5	Not detected
PLA2R1	Down	CLEC13C, PLA2-R, PLA2G1R, PLA2IR	ENSG00000153246	Phospholipase A2 receptor 1	2	159932006-160062610	Predicted membrane proteins, Predicted secreted proteins	Evidence at protein level	CAB068217, CAB068218	Approved		Approved	Cytosol	Stomach cancer:3.08e-4 (unfavourable)	Mixed	Tissue enhanced		thyroid gland: 70.6	parathyroid gland: 34.5	Cell line enhanced		ASC TERT1: 13.7;BJ hTERT+: 13.1;SiHa: 12.5;TIME: 38.6
PKHD1L1	Down		ENSG00000205038	Polycystic kidney and hepatic disease 1 (autosomal recessive)-like 1	8	109362477-109530330	Predicted membrane proteins	Evidence at protein level	HPA044458	Uncertain				Endometrial cancer:7.61e-4 (favourable)	Group enriched	Group enriched	6	cervix, uterine: 21.3;fallopian tube: 19.7;thyroid gland: 57.2	endometrium: 5.5	Cell line enhanced		HHSteC: 1.2;TIME: 1.3;U-266/70: 1.1
PLTP	Down	BPIFE	ENSG00000100979	Phospholipid transfer protein	20	45898621-45912155	Plasma proteins, Predicted intracellular proteins, Predicted secreted proteins, Transporters	Evidence at protein level	CAB032873	Approved				Renal cancer:9.52e-8 (unfavourable)	Expressed in all	Expressed in all			placenta: 635.6	Cell line enhanced		HSkMC: 229.0;U-87 MG: 331.6
PDE8B	Down		ENSG00000113231	Phosphodiesterase 8B	5	77210449-77429807	Disease related genes, Enzymes, Potential drug targets, Predicted intracellular proteins	Evidence at protein level	HPA036911, HPA036912	Enhanced		Approved	Nucleoplasm<br>Cytosol		Tissue enriched	Tissue enriched	6	thyroid gland: 293.7	cerebral cortex: 53.0	Cell line enhanced		BJ hTERT+: 14.6;HeLa: 32.2;SK-BR-3: 10.4
NAP1L3	Down	MB20, MGC26312, NPL3	ENSG00000186310	Nucleosome assembly protein 1 like 3	X	93670930-93673568	Predicted intracellular proteins	Evidence at protein level	HPA026075			Approved	Vesicles		Tissue enhanced	Tissue enhanced		cerebral cortex: 131.3	testis: 31.1	Cell line enhanced		AF22: 13.4;HAP1: 13.7;NTERA-2: 24.0;U-2197: 15.0
OMD	Down	osteoadherin, SLRR2C	ENSG00000127083	Osteomodulin	9	92414245-92424461	Cancer-related genes, Predicted secreted proteins	Evidence at protein level	HPA005731, HPA069948		Approved	Approved	Nucleoli fibrillar center<br>Endoplasmic reticulum		Mixed	Mixed			cervix, uterine: 36.4	Group enriched	13	ASC diff: 6.2;ASC TERT1: 5.9
WIPI1	Down	ATG18, ATG18A, FLJ10055, WIPI49	ENSG00000070540	WD repeat domain, phosphoinositide interacting 1	17	68420948-68457513	Predicted intracellular proteins	Evidence at protein level	HPA007493, CAB037230	Enhanced				Melanoma:3.11e-4 (favourable)	Expressed in all	Expressed in all			placenta: 90.1	Cell line enhanced		HHSteC: 180.5
MMP16	Down	C8orf57, DKFZp761D112, MT3-MMP	ENSG00000156103	Matrix metallopeptidase 16	8	88032009-88328025	Cancer-related genes, Enzymes, FDA approved drug targets, Predicted intracellular proteins, Predicted membrane proteins	Evidence at protein level	HPA023693	Uncertain		Approved	Vesicles<br>Cytosol		Tissue enhanced	Tissue enhanced		cerebral cortex: 9.6	gallbladder: 4.2	Cell line enhanced		AN3-CA: 27.2;SH-SY5Y: 17.2;WM-115: 28.4
TFB1M	Up	CGI-75, mtTFB	ENSG00000029639	Transcription factor B1, mitochondrial	6	155257509-155314493	Disease related genes, Predicted intracellular proteins	Evidence at protein level	HPA029428	Approved					Expressed in all	Expressed in all			testis: 19.6	Expressed in all
BEX2	Up	DJ79P11.1	ENSG00000133134	Brain expressed X-linked 2	X	103309346-103311046	Predicted intracellular proteins	Evidence at protein level	HPA045384	Uncertain				Renal cancer:3.05e-13 (favourable), Endometrial cancer:8.54e-7 (unfavourable), Lung cancer:1.52e-4 (favourable)	Expressed in all	Tissue enhanced		cerebral cortex: 226.5	thyroid gland: 156.9	Cell line enhanced		hTCEpi: 64.4;NTERA-2: 86.5;SCLC-21H: 148.6;SH-SY5Y: 61.1
PNPLA1	Down	dJ50J22.1, FLJ38755	ENSG00000180316	Patatin like phospholipase domain containing 1	6	36243203-36312229	Disease related genes, Predicted intracellular proteins	Evidence at protein level	HPA037853			Uncertain	Intermediate filaments		Mixed	Tissue enriched	6	skin: 35.0	kidney: 5.6	Cell line enriched	5	U-937: 15.5
CROT	Down	COT	ENSG00000005469	Carnitine O-octanoyltransferase	7	87345681-87399795	Enzymes, Plasma proteins, Predicted intracellular proteins, Transporters	Evidence at protein level	HPA019052, HPA019364, HPA019365	Enhanced		Supported	Vesicles	Renal cancer:2.55e-6 (favourable), Urothelial cancer:4.02e-4 (favourable)	Expressed in all	Expressed in all			thyroid gland: 68.4	Cell line enhanced		RT4: 57.9
ATG16L1	Up	APG16L, ATG16A, ATG16L, FLJ10035, WDR30	ENSG00000085978	Autophagy related 16 like 1	2	233210051-233295674	Disease related genes, Predicted intracellular proteins	Evidence at protein level	HPA012577, HPA063900	Enhanced		Approved	Cytosol	Liver cancer:1.48e-5 (unfavourable), Renal cancer:1.70e-4 (unfavourable)	Expressed in all	Mixed			testis: 12.8	Expressed in all
LRRN4CL	Down		ENSG00000177363	LRRN4 C-terminal like	11	62686402-62689899	Predicted membrane proteins	Evidence at protein level	HPA050317	Enhanced		Approved	Nucleoplasm<br>Nuclear bodies		Tissue enriched	Mixed			endometrium: 16.8	Cell line enhanced		ASC TERT1: 15.0;HHSteC: 14.1;HSkMC: 6.6;LHCN-M2: 9.5
[truncated: 118 more rows]
