# Supplementary material for: T1000: a reduced gene set prioritized for toxicogenomic studies
Source: PeerJ. 2019 Oct 29;7:e7975. doi: 10.7717/peerj.7975 (PMC6824333; doi:10.7717/peerj.7975)
Supplement: Table S2 [file peerj-07-7975-s014.xlsx]

## Sheet: Gene sets
		Sens	Spec	Prec	Gmean	F1Measure	F0.5Measure
	T1000	0.298507	0.691667	0.212766	0.454387	0.248447	0.225734
DT	Limma	0.298507	0.783333	0.277778	0.483561	0.28777	0.28169
	CD	0.313433	0.604167	0.181034	0.435162	0.229508	0.19774
	L1000	0.238806	0.716667	0.190476	0.413696	0.211921	0.198511
	S1500	0.283582	0.6625	0.19	0.433443	0.227545	0.203426
	T1000	0.179104	0.7375	0.16	0.363441	0.169014	0.163488
KNN	Limma	0.19403	0.733333	0.168831	0.377212	0.180556	0.173333
	CD	0.0597015	0.758333	0.0645161	0.212776	0.0620155	0.0634921
	L1000	0.0597015	0.754167	0.0634921	0.212191	0.0615385	0.0626959
	S1500	0.149254	0.733333	0.135135	0.330836	0.141844	0.137741
NBC	T1000	0.447761	0.654167	0.265487	0.541212	0.333333	0.289017
	Limma	0.447761	0.6875	0.285714	0.55483	0.348837	0.308008
	CD	0.298507	0.629167	0.183486	0.433372	0.227273	0.198807
	L1000	0.328358	0.725	0.25	0.487914	0.283871	0.26253
	S1500	0.19403	0.75	0.178082	0.381474	0.185714	0.181058
QDA	T1000	0.179104	0.779167	0.184615	0.373567	0.181818	0.183486
	Limma	0.0447761	0.720833	0.0428571	0.179656	0.0437956	0.0432277
	CD	0.0447761	0.833333	0.0697674	0.193167	0.0545455	0.0627615
	L1000	0.149254	0.720833	0.12987	0.328005	0.138889	0.133333
	S1500	0.149254	0.766667	0.151515	0.338272	0.150376	0.151057
RF	T1000	0.358209	0.704167	0.252632	0.502234	0.296296	0.268456
	Limma	0.402985	0.6125	0.225	0.496818	0.28877	0.246801
	CD	0.373134	0.579167	0.198413	0.464873	0.259067	0.218914
	L1000	0.373134	0.604167	0.208333	0.4748	0.26738	0.228519
	S1500	0.313433	0.720833	0.238636	0.475324	0.270968	0.250597

## Sheet: Random
Random	1	DT	0.38806	0.7	0.265306	0.521193	0.315152	0.283224
Random	2	DT	0.223881	0.804167	0.241935	0.424308	0.232558	0.238095
Random	3	DT	0.268657	0.691667	0.195652	0.431069	0.226415	0.206897
Random	4	DT	0.283582	0.725	0.223529	0.453428	0.25	0.233415
Random	5	DT	0.298507	0.670833	0.20202	0.447492	0.240964	0.215983
Random	6	DT	0.358209	0.745833	0.282353	0.516879	0.315789	0.29484
Random	7	DT	0.238806	0.683333	0.173913	0.40396	0.201258	0.183908
Random	8	DT	0.253731	0.716667	0.2	0.426428	0.223684	0.208845
Random	9	DT	0.283582	0.733333	0.228916	0.456027	0.253333	0.238095
Random	10	DT	0.343284	0.633333	0.207207	0.466276	0.258427	0.225049
Random	11	DT	0.462687	0.6625	0.276786	0.553651	0.346369	0.300971
Random	12	DT	0.238806	0.670833	0.168421	0.400249	0.197531	0.178971
Random	13	DT	0.358209	0.620833	0.208696	0.47158	0.263736	0.227704
Random	14	DT	0.313433	0.6625	0.205882	0.455685	0.248521	0.221053
Random	15	DT	0.238806	0.683333	0.173913	0.40396	0.201258	0.183908
Random	16	DT	0.208955	0.75	0.189189	0.395874	0.198582	0.192837
Random	17	DT	0.328358	0.65	0.207547	0.461988	0.254335	0.224033
Random	18	DT	0.283582	0.7375	0.231707	0.45732	0.255034	0.240506
Random	19	DT	0.253731	0.708333	0.195402	0.423941	0.220779	0.204819
Random	20	DT	0.373134	0.666667	0.238095	0.498755	0.290698	0.256674
Random	21	DT	0.373134	0.595833	0.204918	0.471514	0.26455	0.225225
Random	22	DT	0.298507	0.616667	0.178571	0.429045	0.223464	0.194175
Random	23	DT	0.447761	0.625	0.25	0.529009	0.320856	0.274223
Random	24	DT	0.298507	0.65	0.192308	0.440488	0.233918	0.207039
Random	25	DT	0.19403	0.783333	0.2	0.389859	0.19697	0.198777
Random	26	DT	0.223881	0.754167	0.202703	0.410905	0.212766	0.206612
Random	27	DT	0.238806	0.645833	0.158416	0.39272	0.190476	0.169851
Random	28	DT	0.313433	0.725	0.241379	0.476696	0.272727	0.253012
Random	29	DT	0.253731	0.629167	0.160377	0.399549	0.196532	0.173116
Random	30	DT	0.164179	0.754167	0.157143	0.351878	0.160584	0.158501
Random	31	DT	0.208955	0.658333	0.145833	0.370894	0.171779	0.155211
Random	32	DT	0.328358	0.625	0.196429	0.453016	0.24581	0.213592
Random	33	DT	0.19403	0.5875	0.116071	0.337628	0.145251	0.126214
Random	34	DT	0.283582	0.670833	0.193878	0.436161	0.230303	0.206972
Random	35	DT	0.328358	0.658333	0.211538	0.46494	0.25731	0.227743
Random	36	DT	0.179104	0.7875	0.190476	0.375559	0.184615	0.188088
Random	37	DT	0.283582	0.7625	0.25	0.465007	0.265734	0.256065
Random	38	DT	0.149254	0.670833	0.11236	0.316424	0.128205	0.118203
Random	39	DT	0.238806	0.7	0.181818	0.408857	0.206452	0.190931
Random	40	DT	0.283582	0.683333	0.2	0.440206	0.234568	0.212528
Random	41	DT	0.38806	0.6375	0.230088	0.497381	0.288889	0.250482
Random	42	DT	0.38806	0.708333	0.270833	0.524286	0.319018	0.288248
Random	43	DT	0.522388	0.616667	0.275591	0.567573	0.360825	0.304348
Random	44	DT	0.253731	0.6875	0.184783	0.417661	0.213836	0.195402
Random	45	DT	0.223881	0.679167	0.163043	0.389939	0.188679	0.172414
Random	46	DT	0.223881	0.791667	0.230769	0.420997	0.227273	0.229358
Random	47	DT	0.298507	0.620833	0.18018	0.430492	0.224719	0.195695
Random	48	DT	0.343284	0.6375	0.209091	0.467807	0.259887	0.226824
Random	49	DT	0.283582	0.645833	0.182692	0.427957	0.222222	0.196687
Random	50	DT	0.253731	0.6625	0.173469	0.409996	0.206061	0.185185
Random	51	DT	0.373134	0.5375	0.183824	0.447839	0.246305	0.204583
Random	52	DT	0.41791	0.654167	0.252252	0.52286	0.314607	0.273973
Random	53	DT	0.328358	0.5875	0.181818	0.439216	0.234043	0.199637
Random	54	DT	0.447761	0.654167	0.265487	0.541212	0.333333	0.289017
Random	55	DT	0.19403	0.745833	0.175676	0.380413	0.184397	0.179063
Random	56	DT	0.41791	0.745833	0.314607	0.558293	0.358974	0.330969
Random	57	DT	0.283582	0.7	0.208791	0.445542	0.240506	0.220418
Random	58	DT	0.358209	0.645833	0.220183	0.480982	0.272727	0.238569
Random	59	DT	0.41791	0.691667	0.27451	0.537638	0.331361	0.294737
Random	60	DT	0.179104	0.7125	0.148148	0.357228	0.162162	0.153453
Random	61	DT	0.149254	0.758333	0.147059	0.336428	0.148148	0.147493
Random	62	DT	0.268657	0.675	0.1875	0.425844	0.220859	0.199557
Random	63	DT	0.298507	0.7	0.217391	0.457116	0.251572	0.229885
Random	64	DT	0.283582	0.641667	0.180952	0.426574	0.22093	0.195072
Random	65	DT	0.283582	0.725	0.223529	0.453428	0.25	0.233415
Random	66	DT	0.38806	0.5625	0.198473	0.467208	0.262626	0.219966
Random	67	DT	0.343284	0.675	0.227723	0.481369	0.27381	0.244161
Random	68	DT	0.358209	0.625	0.210526	0.47316	0.265193	0.229446
Random	69	DT	0.313433	0.641667	0.196262	0.448463	0.241379	0.212121
Random	70	DT	0.268657	0.633333	0.169811	0.412492	0.208092	0.183299
Random	71	DT	0.268657	0.583333	0.152542	0.395874	0.194595	0.166976
Random	72	DT	0.402985	0.708333	0.278351	0.534273	0.329268	0.296703
Random	73	DT	0.298507	0.7	0.217391	0.457116	0.251572	0.229885
Random	74	DT	0.179104	0.775	0.181818	0.372567	0.180451	0.181269
Random	75	DT	0.38806	0.695833	0.262626	0.519639	0.313253	0.280778
Random	76	DT	0.283582	0.7375	0.231707	0.45732	0.255034	0.240506
Random	77	DT	0.238806	0.6875	0.175824	0.40519	0.202532	0.185615
Random	78	DT	0.164179	0.775	0.169231	0.356705	0.166667	0.168196
Random	79	DT	0.373134	0.679167	0.245098	0.503409	0.295858	0.263158
Random	80	DT	0.462687	0.629167	0.258333	0.539543	0.331551	0.283364
Random	81	DT	0.343284	0.716667	0.252747	0.496004	0.291139	0.266821
Random	82	DT	0.447761	0.754167	0.337079	0.581108	0.384615	0.35461
Random	83	DT	0.358209	0.645833	0.220183	0.480982	0.272727	0.238569
Random	84	DT	0.283582	0.666667	0.191919	0.434804	0.228916	0.205184
Random	85	DT	0.0895522	0.770833	0.0983607	0.262735	0.09375	0.096463
Random	86	DT	0.343284	0.616667	0.2	0.460099	0.252747	0.218216
Random	87	DT	0.298507	0.645833	0.190476	0.439074	0.232558	0.205339
Random	88	DT	0.313433	0.666667	0.207921	0.457116	0.25	0.22293
Random	89	DT	0.164179	0.704167	0.134146	0.340014	0.147651	0.139241
Random	90	DT	0.134328	0.733333	0.123288	0.313859	0.128571	0.125348
Random	91	DT	0.149254	0.741667	0.138889	0.332711	0.143885	0.140845
Random	92	DT	0.283582	0.720833	0.22093	0.452123	0.248366	0.231144
Random	93	DT	0.179104	0.758333	0.171429	0.368539	0.175182	0.172911
Random	94	DT	0.358209	0.7	0.25	0.500746	0.294479	0.266075
Random	95	DT	0.402985	0.641667	0.238938	0.50851	0.3	0.260116
Random	96	DT	0.134328	0.704167	0.1125	0.307554	0.122449	0.116279
Random	97	DT	0.462687	0.675	0.284404	0.55885	0.352273	0.308151
Random	98	DT	0.268657	0.670833	0.185567	0.424528	0.219512	0.197802
Random	99	DT	0.238806	0.758333	0.216216	0.425552	0.22695	0.220386
Random	100	DT	0.447761	0.645833	0.26087	0.537754	0.32967	0.28463
Random	101	DT	0.283582	0.675	0.195876	0.437513	0.231707	0.208791
Random	102	DT	0.268657	0.766667	0.243243	0.453839	0.255319	0.247934
Random	103	DT	0.223881	0.695833	0.170455	0.394694	0.193548	0.178998
Random	104	DT	0.358209	0.683333	0.24	0.494749	0.287425	0.256959
Random	105	DT	0.208955	0.658333	0.145833	0.370894	0.171779	0.155211
Random	106	DT	0.313433	0.741667	0.253012	0.482144	0.28	0.263158
Random	107	DT	0.164179	0.645833	0.114583	0.325626	0.134969	0.121951
Random	108	DT	0.19403	0.704167	0.154762	0.369634	0.172185	0.16129
Random	109	DT	0.373134	0.645833	0.227273	0.4909	0.282486	0.246548
Random	110	DT	0.223881	0.695833	0.170455	0.394694	0.193548	0.178998
Random	111	DT	0.268657	0.608333	0.160714	0.404268	0.201117	0.174757
Random	112	DT	0.238806	0.65	0.16	0.393985	0.191617	0.171306
Random	113	DT	0.208955	0.645833	0.141414	0.367356	0.168675	0.151188
Random	114	DT	0.283582	0.716667	0.218391	0.450815	0.246753	0.228916
Random	115	DT	0.179104	0.766667	0.176471	0.370558	0.177778	0.176991
Random	116	DT	0.253731	0.691667	0.186813	0.418924	0.21519	0.197216
Random	117	DT	0.223881	0.679167	0.163043	0.389939	0.188679	0.172414
Random	118	DT	0.38806	0.691667	0.26	0.518081	0.311377	0.278373
Random	119	DT	0.477612	0.6375	0.268908	0.551795	0.344086	0.294659
Random	120	DT	0.328358	0.629167	0.198198	0.454524	0.247191	0.215264
Random	121	DT	0.298507	0.6625	0.19802	0.444703	0.238095	0.212314
Random	122	DT	0.343284	0.6875	0.234694	0.485806	0.278788	0.250545
Random	123	DT	0.298507	0.7125	0.224719	0.46118	0.25641	0.236407
Random	124	DT	0.19403	0.65	0.134021	0.355133	0.158537	0.142857
Random	125	DT	0.462687	0.670833	0.281818	0.557123	0.350282	0.30572
Random	126	DT	0.462687	0.641667	0.264957	0.544877	0.336957	0.28972
Random	127	DT	0.179104	0.720833	0.151899	0.359311	0.164384	0.156658
Random	128	DT	0.149254	0.604167	0.0952381	0.30029	0.116279	0.102669
Random	129	DT	0.253731	0.7	0.191011	0.42144	0.217949	0.200946
Random	130	DT	0.208955	0.666667	0.148936	0.373234	0.173913	0.158014
Random	131	DT	0.462687	0.65	0.269565	0.548403	0.340659	0.294118
Random	132	DT	0.223881	0.608333	0.137615	0.369045	0.170455	0.149105
Random	133	DT	0.253731	0.525	0.129771	0.364978	0.171717	0.143824
Random	134	DT	0.164179	0.6375	0.112245	0.323518	0.133333	0.119826
Random	135	DT	0.313433	0.745833	0.256098	0.483496	0.281879	0.265823
Random	136	DT	0.373134	0.625	0.217391	0.482917	0.274725	0.237192
Random	137	DT	0.328358	0.670833	0.217822	0.469333	0.261905	0.233546
Random	138	DT	0.41791	0.7375	0.307692	0.555166	0.35443	0.324826
Random	139	DT	0.238806	0.720833	0.192771	0.414897	0.213333	0.200501
Random	140	DT	0.268657	0.695833	0.197802	0.432366	0.227848	0.208817
Random	141	DT	0.238806	0.6875	0.175824	0.40519	0.202532	0.185615
Random	142	DT	0.313433	0.695833	0.223404	0.467009	0.26087	0.23702
Random	143	DT	0.179104	0.65	0.125	0.341201	0.147239	0.133038
Random	144	DT	0.223881	0.695833	0.170455	0.394694	0.193548	0.178998
Random	145	DT	0.19403	0.758333	0.183099	0.383587	0.188406	0.185185
Random	146	DT	0.268657	0.679167	0.189474	0.427157	0.222222	0.201342
Random	147	DT	0.223881	0.7125	0.178571	0.399393	0.198675	0.186104
Random	148	DT	0.253731	0.720833	0.202381	0.427666	0.225166	0.210918
Random	149	DT	0.238806	0.679167	0.172043	0.402727	0.2	0.182232
Random	150	DT	0.208955	0.741667	0.184211	0.393669	0.195804	0.188679
Random	151	DT	0.268657	0.633333	0.169811	0.412492	0.208092	0.183299
Random	152	DT	0.402985	0.575	0.209302	0.481369	0.27551	0.231561
Random	153	DT	0.432836	0.658333	0.261261	0.533807	0.325843	0.283757
Random	154	DT	0.38806	0.595833	0.211382	0.480852	0.273684	0.232558
Random	155	DT	0.238806	0.695833	0.179775	0.407639	0.205128	0.189125
Random	156	DT	0.223881	0.675	0.16129	0.388741	0.1875	0.170843
Random	157	DT	0.298507	0.645833	0.190476	0.439074	0.232558	0.205339
Random	158	DT	0.223881	0.733333	0.189873	0.40519	0.205479	0.195822
Random	159	DT	0.38806	0.55	0.19403	0.461988	0.258706	0.215589
Random	160	DT	0.238806	0.654167	0.161616	0.395245	0.192771	0.172786
Random	161	DT	0.238806	0.679167	0.172043	0.402727	0.2	0.182232
Random	162	DT	0.447761	0.683333	0.283019	0.553146	0.346821	0.305499
Random	163	DT	0.298507	0.670833	0.20202	0.447492	0.240964	0.215983
Random	164	DT	0.41791	0.708333	0.285714	0.544077	0.339394	0.305011
Random	165	DT	0.358209	0.645833	0.220183	0.480982	0.272727	0.238569
Random	166	DT	0.298507	0.708333	0.222222	0.459829	0.254777	0.234192
Random	167	DT	0.328358	0.633333	0.2	0.456027	0.248588	0.216963
Random	168	DT	0.313433	0.583333	0.173554	0.427593	0.223404	0.190563
Random	169	DT	0.358209	0.708333	0.255319	0.503718	0.298137	0.27088
Random	170	DT	0.38806	0.575	0.203125	0.472371	0.266667	0.224525
Random	171	DT	0.477612	0.645833	0.273504	0.55539	0.347826	0.299065
Random	172	DT	0.238806	0.6375	0.15534	0.390178	0.188235	0.167015
Random	173	DT	0.298507	0.770833	0.266667	0.479687	0.28169	0.27248
Random	174	DT	0.149254	0.7625	0.149254	0.337351	0.149254	0.149254
Random	175	DT	0.298507	0.633333	0.185185	0.434804	0.228571	0.200401
Random	176	DT	0.268657	0.6375	0.171429	0.413846	0.209302	0.184805
Random	177	DT	0.492537	0.570833	0.242647	0.530242	0.325123	0.270049
Random	178	DT	0.343284	0.691667	0.237113	0.487276	0.280488	0.252747
Random	179	DT	0.179104	0.654167	0.126316	0.342293	0.148148	0.134228
Random	180	DT	0.223881	0.683333	0.164835	0.391133	0.189873	0.174014
Random	181	DT	0.38806	0.5875	0.208	0.477478	0.270833	0.229277
Random	182	DT	0.298507	0.745833	0.246914	0.471844	0.27027	0.255754
Random	183	DT	0.283582	0.654167	0.186275	0.430709	0.224852	0.2
Random	184	DT	0.134328	0.7	0.111111	0.306643	0.121622	0.11509
Random	185	DT	0.238806	0.7375	0.202532	0.419666	0.219178	0.208877
Random	186	DT	0.358209	0.6	0.2	0.4636	0.256684	0.219378
Random	187	DT	0.208955	0.745833	0.186667	0.394773	0.197183	0.190736
Random	188	DT	0.238806	0.704167	0.183908	0.410072	0.207792	0.192771
Random	189	DT	0.447761	0.654167	0.265487	0.541212	0.333333	0.289017
Random	190	DT	0.402985	0.6	0.219512	0.491723	0.284211	0.241503
Random	191	DT	0.313433	0.754167	0.2625	0.48619	0.285714	0.271318
Random	192	DT	0.283582	0.708333	0.213483	0.448186	0.24359	0.224586
Random	193	DT	0.19403	0.691667	0.149425	0.366339	0.168831	0.156627
Random	194	DT	0.179104	0.729167	0.155844	0.361382	0.166667	0.16
Random	195	DT	0.164179	0.55	0.092437	0.300497	0.11828	0.101289
Random	196	DT	0.253731	0.658333	0.171717	0.408705	0.204819	0.183585
Random	197	DT	0.268657	0.608333	0.160714	0.404268	0.201117	0.174757
Random	198	DT	0.19403	0.716667	0.160494	0.3729	0.175676	0.16624
Random	199	DT	0.298507	0.654167	0.194175	0.441898	0.235294	0.208768
Random	200	DT	0.238806	0.641667	0.156863	0.391451	0.189349	0.168421
Random	201	DT	0.358209	0.679167	0.237624	0.493238	0.285714	0.254777
Random	202	DT	0.253731	0.65	0.168317	0.40611	0.202381	0.180467
Random	203	DT	0.447761	0.6125	0.243902	0.523692	0.315789	0.268336
Random	204	DT	0.253731	0.654167	0.17	0.40741	0.203593	0.182013
Random	205	DT	0.432836	0.658333	0.261261	0.533807	0.325843	0.283757
Random	206	DT	0.238806	0.754167	0.213333	0.424381	0.225352	0.217984
Random	207	DT	0.402985	0.616667	0.226891	0.498505	0.290323	0.248619
Random	208	DT	0.179104	0.75	0.166667	0.366508	0.172662	0.169014
Random	209	DT	0.298507	0.6125	0.176991	0.427593	0.222222	0.192678
Random	210	DT	0.38806	0.65	0.236364	0.502234	0.293785	0.25641
Random	211	DT	0.313433	0.654167	0.201923	0.45281	0.245614	0.217391
Random	212	DT	0.477612	0.5625	0.233577	0.518321	0.313725	0.260163
Random	213	DT	0.19403	0.791667	0.206349	0.391927	0.2	0.203762
Random	214	DT	0.238806	0.6875	0.175824	0.40519	0.202532	0.185615
Random	215	DT	0.343284	0.658333	0.219048	0.475389	0.267442	0.23614
Random	216	DT	0.19403	0.658333	0.136842	0.357402	0.160494	0.145414
Random	217	DT	0.223881	0.683333	0.164835	0.391133	0.189873	0.174014
Random	218	DT	0.313433	0.725	0.241379	0.476696	0.272727	0.253012
Random	219	DT	0.298507	0.7125	0.224719	0.46118	0.25641	0.236407
Random	220	DT	0.343284	0.741667	0.270588	0.504581	0.302632	0.282555
Random	221	DT	0.253731	0.754167	0.223684	0.437442	0.237762	0.229111
Random	222	DT	0.223881	0.741667	0.194805	0.407486	0.208333	0.2
Random	223	DT	0.268657	0.708333	0.204545	0.436232	0.232258	0.214797
Random	224	DT	0.298507	0.658333	0.196078	0.443303	0.236686	0.210526
Random	225	DT	0.223881	0.7	0.172414	0.395874	0.194805	0.180723
Random	226	DT	0.223881	0.679167	0.163043	0.389939	0.188679	0.172414
Random	227	DT	0.402985	0.675	0.257143	0.521551	0.313953	0.277207
Random	228	DT	0.41791	0.720833	0.294737	0.548857	0.345679	0.313199
Random	229	DT	0.238806	0.620833	0.149533	0.385044	0.183908	0.161616
Random	230	DT	0.253731	0.6875	0.184783	0.417661	0.213836	0.195402
Random	231	DT	0.328358	0.641667	0.203704	0.459017	0.251429	0.220441
Random	232	DT	0.223881	0.766667	0.211268	0.414297	0.217391	0.213675
Random	233	DT	0.238806	0.75	0.210526	0.423207	0.223776	0.215633
Random	234	DT	0.402985	0.670833	0.254717	0.519938	0.312139	0.274949
Random	235	DT	0.313433	0.541667	0.160305	0.412039	0.212121	0.177665
Random	236	DT	0.38806	0.55	0.19403	0.461988	0.258706	0.215589
Random	237	DT	0.343284	0.65	0.214953	0.472371	0.264368	0.232323
Random	238	DT	0.283582	0.670833	0.193878	0.436161	0.230303	0.206972
Random	239	DT	0.164179	0.704167	0.134146	0.340014	0.147651	0.139241
Random	240	DT	0.179104	0.658333	0.12766	0.343381	0.149068	0.13544
Random	241	DT	0.19403	0.820833	0.232143	0.399082	0.211382	0.223368
Random	242	DT	0.298507	0.695833	0.215054	0.455754	0.25	0.22779
Random	243	DT	0.208955	0.704167	0.164706	0.383587	0.184211	0.17199
Random	244	DT	0.179104	0.554167	0.10084	0.315046	0.129032	0.110497
Random	245	DT	0.253731	0.683333	0.182796	0.416393	0.2125	0.193622
Random	246	DT	0.179104	0.741667	0.162162	0.364466	0.170213	0.165289
Random	247	DT	0.208955	0.625	0.134615	0.361382	0.163743	0.144928
Random	248	DT	0.134328	0.708333	0.113924	0.308463	0.123288	0.117493
Random	249	DT	0.298507	0.695833	0.215054	0.455754	0.25	0.22779
Random	250	DT	0.253731	0.604167	0.151786	0.39153	0.189944	0.165049
Random	251	DT	0.283582	0.716667	0.218391	0.450815	0.246753	0.228916
Random	252	DT	0.373134	0.575	0.19685	0.463198	0.257732	0.217391
Random	253	DT	0.268657	0.704167	0.202247	0.434947	0.230769	0.212766
Random	254	DT	0.223881	0.708333	0.176471	0.398224	0.197368	0.184275
Random	255	DT	0.253731	0.7625	0.22973	0.439852	0.241135	0.23416
Random	256	DT	0.41791	0.6375	0.243478	0.516157	0.307692	0.265655
Random	257	DT	0.343284	0.629167	0.205357	0.464739	0.256983	0.223301
Random	258	DT	0.313433	0.658333	0.203883	0.45425	0.247059	0.219207
Random	259	DT	0.328358	0.716667	0.244444	0.485101	0.280255	0.257611
Random	260	DT	0.313433	0.679167	0.214286	0.461382	0.254545	0.228758
Random	261	DT	0.358209	0.670833	0.23301	0.490203	0.282353	0.250522
Random	262	DT	0.223881	0.6375	0.147059	0.377788	0.177515	0.157895
Random	263	DT	0.179104	0.679167	0.134831	0.348772	0.153846	0.141844
Random	264	DT	0.41791	0.545833	0.20438	0.477608	0.27451	0.227642
Random	265	DT	0.223881	0.7	0.172414	0.395874	0.194805	0.180723
Random	266	DT	0.19403	0.7	0.152941	0.368539	0.171053	0.159705
Random	267	DT	0.223881	0.583333	0.130435	0.361382	0.164835	0.142315
Random	268	DT	0.343284	0.641667	0.211009	0.469333	0.261364	0.228628
Random	269	DT	0.402985	0.65	0.243243	0.511801	0.303371	0.264188
Random	270	DT	0.19403	0.670833	0.141304	0.360779	0.163522	0.149425
Random	271	DT	0.298507	0.5	0.142857	0.386334	0.193237	0.15949
Random	272	DT	0.268657	0.533333	0.138462	0.378528	0.182741	0.153322
Random	273	DT	0.298507	0.554167	0.15748	0.406722	0.206186	0.173913
Random	274	DT	0.313433	0.754167	0.2625	0.48619	0.285714	0.271318
Random	275	DT	0.268657	0.695833	0.197802	0.432366	0.227848	0.208817
Random	276	DT	0.298507	0.683333	0.208333	0.451642	0.245399	0.221729
Random	277	DT	0.358209	0.633333	0.214286	0.476304	0.268156	0.23301
Random	278	DT	0.134328	0.754167	0.132353	0.318286	0.133333	0.132743
Random	279	DT	0.164179	0.695833	0.130952	0.337996	0.145695	0.136476
Random	280	DT	0.313433	0.670833	0.21	0.458542	0.251497	0.224839
Random	281	DT	0.447761	0.666667	0.272727	0.546358	0.338983	0.295858
Random	282	DT	0.238806	0.65	0.16	0.393985	0.191617	0.171306
Random	283	DT	0.208955	0.695833	0.16092	0.381311	0.181818	0.168675
Random	284	DT	0.447761	0.6375	0.25641	0.534273	0.326087	0.280374
Random	285	DT	0.343284	0.658333	0.219048	0.475389	0.267442	0.23614
Random	286	DT	0.343284	0.670833	0.22549	0.479881	0.272189	0.242105
Random	287	DT	0.373134	0.633333	0.221239	0.486126	0.277778	0.240848
Random	288	DT	0.38806	0.641667	0.232143	0.499004	0.290503	0.252427
Random	289	DT	0.238806	0.7125	0.188235	0.412492	0.210526	0.19656
Random	290	DT	0.313433	0.7625	0.269231	0.488869	0.289655	0.277045
Random	291	DT	0.253731	0.7125	0.197674	0.425187	0.222222	0.206813
Random	292	DT	0.402985	0.679167	0.259615	0.523158	0.315789	0.279503
Random	293	DT	0.208955	0.654167	0.14433	0.369718	0.170732	0.153846
Random	294	DT	0.238806	0.716667	0.190476	0.413696	0.211921	0.198511
Random	295	DT	0.223881	0.725	0.185185	0.402881	0.202703	0.191816
Random	296	DT	0.298507	0.745833	0.246914	0.471844	0.27027	0.255754
Random	297	DT	0.38806	0.65	0.236364	0.502234	0.293785	0.25641
Random	298	DT	0.283582	0.6625	0.19	0.433443	0.227545	0.203426
Random	299	DT	0.343284	0.7125	0.25	0.49456	0.289308	0.264368
Random	300	DT	0.238806	0.783333	0.235294	0.43251	0.237037	0.235988
Random	301	DT	0.119403	0.75	0.117647	0.299253	0.118519	0.117994
Random	302	DT	0.402985	0.6625	0.25	0.516699	0.308571	0.270541
Random	303	DT	0.268657	0.695833	0.197802	0.432366	0.227848	0.208817
Random	304	DT	0.283582	0.6125	0.169643	0.416766	0.212291	0.184466
Random	305	DT	0.298507	0.7	0.217391	0.457116	0.251572	0.229885
Random	306	DT	0.298507	0.6625	0.19802	0.444703	0.238095	0.212314
Random	307	DT	0.328358	0.65	0.207547	0.461988	0.254335	0.224033
Random	308	DT	0.19403	0.716667	0.160494	0.3729	0.175676	0.16624
Random	309	DT	0.268657	0.679167	0.189474	0.427157	0.222222	0.201342
Random	310	DT	0.268657	0.658333	0.18	0.420554	0.215569	0.192719
Random	311	DT	0.253731	0.691667	0.186813	0.418924	0.21519	0.197216
Random	312	DT	0.119403	0.704167	0.101266	0.289965	0.109589	0.104439
Random	313	DT	0.253731	0.6125	0.154545	0.394221	0.19209	0.167653
Random	314	DT	0.223881	0.7375	0.192308	0.40634	0.206897	0.197889
Random	315	DT	0.253731	0.758333	0.226667	0.438649	0.239437	0.231608
Random	316	DT	0.179104	0.741667	0.162162	0.364466	0.170213	0.165289
Random	317	DT	0.402985	0.608333	0.22314	0.495125	0.287234	0.245009
Random	318	DT	0.253731	0.75	0.220779	0.436232	0.236111	0.226667
Random	319	DT	0.343284	0.716667	0.252747	0.496004	0.291139	0.266821
Random	320	DT	0.313433	0.729167	0.244186	0.478064	0.27451	0.255474
Random	321	DT	0.402985	0.654167	0.245455	0.513439	0.305085	0.266272
Random	322	DT	0.477612	0.5375	0.223776	0.506672	0.304762	0.250391
Random	323	DT	0.238806	0.675	0.170213	0.40149	0.198758	0.180587
Random	324	DT	0.343284	0.7125	0.25	0.49456	0.289308	0.264368
Random	325	DT	0.238806	0.695833	0.179775	0.407639	0.205128	0.189125
Random	326	DT	0.253731	0.583333	0.145299	0.384721	0.184783	0.158879
Random	327	DT	0.432836	0.6375	0.25	0.525293	0.31694	0.27307
Random	328	DT	0.253731	0.683333	0.182796	0.416393	0.2125	0.193622
Random	329	DT	0.238806	0.566667	0.133333	0.367863	0.171123	0.146252
Random	330	DT	0.313433	0.65	0.2	0.451366	0.244186	0.215606
Random	331	DT	0.432836	0.7375	0.315217	0.564992	0.36478	0.333333
Random	332	DT	0.223881	0.691667	0.168539	0.393511	0.192308	0.177305
Random	333	DT	0.358209	0.620833	0.208696	0.47158	0.263736	0.227704
Random	334	DT	0.238806	0.683333	0.173913	0.40396	0.201258	0.183908
Random	335	DT	0.373134	0.658333	0.233645	0.495628	0.287356	0.252525
Random	336	DT	0.358209	0.608333	0.20339	0.466809	0.259459	0.222635
Random	337	DT	0.343284	0.720833	0.255556	0.497444	0.292994	0.269321
Random	338	DT	0.253731	0.704167	0.193182	0.422693	0.219355	0.202864
Random	339	DT	0.343284	0.608333	0.196581	0.45698	0.25	0.214953
Random	340	DT	0.223881	0.7375	0.192308	0.40634	0.206897	0.197889
Random	341	DT	0.223881	0.625	0.142857	0.374066	0.174419	0.154004
Random	342	DT	0.268657	0.733333	0.219512	0.443864	0.241611	0.227848
Random	343	DT	0.134328	0.691667	0.108434	0.304812	0.12	0.112782
Random	344	DT	0.283582	0.575	0.157025	0.403807	0.202128	0.172414
Random	345	DT	0.38806	0.629167	0.226087	0.49412	0.285714	0.246679
Random	346	DT	0.283582	0.733333	0.228916	0.456027	0.253333	0.238095
Random	347	DT	0.343284	0.6125	0.198276	0.458542	0.251366	0.216573
Random	348	DT	0.268657	0.683333	0.191489	0.428465	0.223602	0.20316
Random	349	DT	0.358209	0.666667	0.230769	0.488678	0.280702	0.248447
Random	350	DT	0.313433	0.670833	0.21	0.458542	0.251497	0.224839
Random	351	DT	0.283582	0.6125	0.169643	0.416766	0.212291	0.184466
Random	352	DT	0.41791	0.6125	0.231405	0.505935	0.297872	0.254083
Random	353	DT	0.343284	0.620833	0.201754	0.461651	0.254144	0.219885
Random	354	DT	0.283582	0.754167	0.24359	0.462459	0.262069	0.25066
Random	355	DT	0.358209	0.625	0.210526	0.47316	0.265193	0.229446
Random	356	DT	0.253731	0.666667	0.175258	0.411284	0.207317	0.186813
Random	357	DT	0.358209	0.65	0.222222	0.482531	0.274286	0.240481
Random	358	DT	0.328358	0.666667	0.215686	0.467873	0.260355	0.231579
Random	359	DT	0.268657	0.679167	0.189474	0.427157	0.222222	0.201342
Random	360	DT	0.283582	0.620833	0.172727	0.419592	0.214689	0.187377
Random	361	DT	0.149254	0.741667	0.138889	0.332711	0.143885	0.140845
Random	362	DT	0.358209	0.6125	0.205128	0.468405	0.26087	0.224299
Random	363	DT	0.38806	0.6	0.213115	0.482531	0.275132	0.234234
Random	364	DT	0.268657	0.6625	0.181818	0.421883	0.216867	0.194384
Random	365	DT	0.223881	0.7125	0.178571	0.399393	0.198675	0.186104
Random	366	DT	0.313433	0.704167	0.228261	0.469797	0.264151	0.241379
Random	367	DT	0.238806	0.791667	0.242424	0.434804	0.240602	0.241692
Random	368	DT	0.313433	0.675	0.212121	0.459964	0.253012	0.226782
Random	369	DT	0.298507	0.616667	0.178571	0.429045	0.223464	0.194175
Random	370	DT	0.149254	0.720833	0.12987	0.328005	0.138889	0.133333
Random	371	DT	0.492537	0.633333	0.272727	0.558516	0.351064	0.299456
Random	372	DT	0.149254	0.7125	0.126582	0.326103	0.136986	0.130548
Random	373	DT	0.268657	0.679167	0.189474	0.427157	0.222222	0.201342
Random	374	DT	0.298507	0.704167	0.21978	0.458475	0.253165	0.232019
Random	375	DT	0.268657	0.654167	0.178218	0.419221	0.214286	0.191083
Random	376	DT	0.313433	0.679167	0.214286	0.461382	0.254545	0.228758
Random	377	DT	0.328358	0.7	0.234043	0.479428	0.273292	0.248307
Random	378	DT	0.373134	0.604167	0.208333	0.4748	0.26738	0.228519
Random	379	DT	0.238806	0.666667	0.166667	0.399004	0.196319	0.177384
Random	380	DT	0.179104	0.766667	0.176471	0.370558	0.177778	0.176991
Random	381	DT	0.268657	0.758333	0.236842	0.451366	0.251748	0.242588
Random	382	DT	0.164179	0.716667	0.139241	0.343019	0.150685	0.143603
Random	383	DT	0.313433	0.691667	0.221053	0.465608	0.259259	0.234899
Random	384	DT	0.179104	0.7125	0.148148	0.357228	0.162162	0.153453
Random	385	DT	0.343284	0.733333	0.264368	0.501738	0.298701	0.277108
Random	386	DT	0.283582	0.6375	0.179245	0.425187	0.219653	0.193483
Random	387	DT	0.253731	0.783333	0.246377	0.445821	0.25	0.247813
Random	388	DT	0.238806	0.554167	0.130081	0.363783	0.168421	0.143113
Random	389	DT	0.358209	0.616667	0.206897	0.469995	0.262295	0.225989
Random	390	DT	0.358209	0.633333	0.214286	0.476304	0.268156	0.23301
Random	391	DT	0.253731	0.679167	0.180851	0.415122	0.21118	0.191874
Random	392	DT	0.208955	0.65	0.142857	0.368539	0.169697	0.152505
Random	393	DT	0.298507	0.591667	0.169492	0.420258	0.216216	0.185529
Random	394	DT	0.343284	0.6875	0.234694	0.485806	0.278788	0.250545
Random	395	DT	0.164179	0.6375	0.112245	0.323518	0.133333	0.119826
Random	396	DT	0.19403	0.775	0.19403	0.38778	0.19403	0.19403
Random	397	DT	0.328358	0.5875	0.181818	0.439216	0.234043	0.199637
Random	398	DT	0.283582	0.654167	0.186275	0.430709	0.224852	0.2
Random	399	DT	0.253731	0.658333	0.171717	0.408705	0.204819	0.183585
Random	400	DT	0.522388	0.5625	0.25	0.542073	0.338164	0.279107
Random	401	DT	0.268657	0.629167	0.168224	0.411132	0.206897	0.181818
Random	402	DT	0.253731	0.716667	0.2	0.426428	0.223684	0.208845
Random	403	DT	0.208955	0.683333	0.155556	0.37787	0.178344	0.163934
Random	404	DT	0.283582	0.75	0.240506	0.46118	0.260274	0.248042
Random	405	DT	0.313433	0.6375	0.194444	0.447005	0.24	0.210421
Random	406	DT	0.358209	0.75	0.285714	0.518321	0.317881	0.297767
Random	407	DT	0.268657	0.6625	0.181818	0.421883	0.216867	0.194384
Random	408	DT	0.328358	0.670833	0.217822	0.469333	0.261905	0.233546
Random	409	DT	0.208955	0.7	0.162791	0.382451	0.183007	0.170316
Random	410	DT	0.313433	0.691667	0.221053	0.465608	0.259259	0.234899
Random	411	DT	0.298507	0.645833	0.190476	0.439074	0.232558	0.205339
Random	412	DT	0.41791	0.6	0.225806	0.500746	0.293194	0.248668
Random	413	DT	0.223881	0.570833	0.127119	0.357489	0.162162	0.139147
Random	414	DT	0.477612	0.595833	0.248062	0.533458	0.326531	0.274443
Random	415	DT	0.402985	0.645833	0.241071	0.510158	0.301676	0.262136
Random	416	DT	0.238806	0.783333	0.235294	0.43251	0.237037	0.235988
Random	417	DT	0.432836	0.654167	0.258929	0.532115	0.324022	0.281553
Random	418	DT	0.313433	0.629167	0.190909	0.444074	0.237288	0.207101
Random	419	DT	0.477612	0.6875	0.299065	0.573025	0.367816	0.323232
Random	420	DT	0.313433	0.65	0.2	0.451366	0.244186	0.215606
Random	421	DT	0.238806	0.720833	0.192771	0.414897	0.213333	0.200501
Random	422	DT	0.358209	0.6375	0.216216	0.477868	0.269663	0.234834
Random	423	DT	0.253731	0.666667	0.175258	0.411284	0.207317	0.186813
Random	424	DT	0.328358	0.65	0.207547	0.461988	0.254335	0.224033
Random	425	DT	0.313433	0.6625	0.205882	0.455685	0.248521	0.221053
Random	426	DT	0.298507	0.629167	0.183486	0.433372	0.227273	0.198807
Random	427	DT	0.268657	0.695833	0.197802	0.432366	0.227848	0.208817
Random	428	DT	0.313433	0.691667	0.221053	0.465608	0.259259	0.234899
Random	429	DT	0.283582	0.6125	0.169643	0.416766	0.212291	0.184466
Random	430	DT	0.402985	0.720833	0.287234	0.538967	0.335404	0.30474
Random	431	DT	0.373134	0.570833	0.195312	0.461517	0.25641	0.215889
Random	432	DT	0.179104	0.7375	0.16	0.363441	0.169014	0.163488
Random	433	DT	0.358209	0.666667	0.230769	0.488678	0.280702	0.248447
Random	434	DT	0.238806	0.7125	0.188235	0.412492	0.210526	0.19656
Random	435	DT	0.208955	0.770833	0.202899	0.401335	0.205882	0.204082
Random	436	DT	0.313433	0.6875	0.21875	0.464204	0.257669	0.232816
Random	437	DT	0.477612	0.720833	0.323232	0.586753	0.385542	0.345572
Random	438	DT	0.253731	0.733333	0.209877	0.431358	0.22973	0.217391
Random	439	DT	0.268657	0.545833	0.141732	0.382938	0.185567	0.156522
Random	440	DT	0.283582	0.670833	0.193878	0.436161	0.230303	0.206972
Random	441	DT	0.268657	0.629167	0.168224	0.411132	0.206897	0.181818
Random	442	DT	0.298507	0.7625	0.25974	0.477087	0.277778	0.266667
Random	443	DT	0.373134	0.6875	0.25	0.506488	0.299401	0.267666
Random	444	DT	0.373134	0.666667	0.238095	0.498755	0.290698	0.256674
Random	445	DT	0.149254	0.704167	0.123457	0.324191	0.135135	0.127877
Random	446	DT	0.328358	0.666667	0.215686	0.467873	0.260355	0.231579
Random	447	DT	0.253731	0.695833	0.188889	0.420184	0.216561	0.199063
Random	448	DT	0.41791	0.7	0.28	0.540867	0.335329	0.299786
Random	449	DT	0.38806	0.608333	0.216667	0.48587	0.278075	0.23766
Random	450	DT	0.343284	0.654167	0.216981	0.473883	0.265896	0.234216
Random	451	DT	0.432836	0.625	0.243697	0.520118	0.311828	0.267035
Random	452	DT	0.268657	0.695833	0.197802	0.432366	0.227848	0.208817
Random	453	DT	0.19403	0.716667	0.160494	0.3729	0.175676	0.16624
Random	454	DT	0.298507	0.6875	0.210526	0.453016	0.246914	0.223714
Random	455	DT	0.328358	0.6375	0.201835	0.457524	0.25	0.218688
Random	456	DT	0.343284	0.695833	0.239583	0.488741	0.282209	0.254989
Random	457	DT	0.41791	0.691667	0.27451	0.537638	0.331361	0.294737
Random	458	DT	0.238806	0.591667	0.140351	0.37589	0.176796	0.152964
Random	459	DT	0.238806	0.729167	0.197531	0.417288	0.216216	0.204604
Random	460	DT	0.164179	0.7125	0.1375	0.34202	0.14966	0.142119
Random	461	DT	0.283582	0.666667	0.191919	0.434804	0.228916	0.205184
Random	462	DT	0.223881	0.7375	0.192308	0.40634	0.206897	0.197889
Random	463	DT	0.313433	0.754167	0.2625	0.48619	0.285714	0.271318
Random	464	DT	0.373134	0.595833	0.204918	0.471514	0.26455	0.225225
Random	465	DT	0.313433	0.691667	0.221053	0.465608	0.259259	0.234899
Random	466	DT	0.41791	0.6125	0.231405	0.505935	0.297872	0.254083
Random	467	DT	0.373134	0.6	0.206612	0.47316	0.265957	0.22686
Random	468	DT	0.208955	0.666667	0.148936	0.373234	0.173913	0.158014
Random	469	DT	0.358209	0.654167	0.224299	0.484075	0.275862	0.242424
Random	470	DT	0.238806	0.7375	0.202532	0.419666	0.219178	0.208877
Random	471	DT	0.328358	0.833333	0.354839	0.523098	0.341085	0.349206
Random	472	DT	0.432836	0.675	0.271028	0.540522	0.333333	0.292929
Random	473	DT	0.298507	0.620833	0.18018	0.430492	0.224719	0.195695
Random	474	DT	0.38806	0.670833	0.247619	0.510219	0.302326	0.26694
Random	475	DT	0.328358	0.6125	0.191304	0.448463	0.241758	0.208729
Random	476	DT	0.19403	0.775	0.19403	0.38778	0.19403	0.19403
Random	477	DT	0.283582	0.583333	0.159664	0.406722	0.204301	0.174954
Random	478	DT	0.223881	0.708333	0.176471	0.398224	0.197368	0.184275
Random	479	DT	0.164179	0.633333	0.111111	0.322459	0.13253	0.11879
Random	480	DT	0.402985	0.645833	0.241071	0.510158	0.301676	0.262136
Random	481	DT	0.343284	0.675	0.227723	0.481369	0.27381	0.244161
Random	482	DT	0.38806	0.704167	0.268041	0.522742	0.317073	0.285714
Random	483	DT	0.134328	0.7375	0.125	0.314749	0.129496	0.126761
Random	484	DT	0.268657	0.745833	0.227848	0.447631	0.246575	0.234987
Random	485	DT	0.313433	0.670833	0.21	0.458542	0.251497	0.224839
Random	486	DT	0.343284	0.666667	0.223301	0.478389	0.270588	0.240084
Random	487	DT	0.328358	0.645833	0.205607	0.460505	0.252874	0.222222
Random	488	DT	0.283582	0.620833	0.172727	0.419592	0.214689	0.187377
Random	489	DT	0.223881	0.8	0.238095	0.423207	0.230769	0.23511
Random	490	DT	0.19403	0.775	0.19403	0.38778	0.19403	0.19403
Random	491	DT	0.223881	0.775	0.217391	0.416542	0.220588	0.218659
Random	492	DT	0.208955	0.675	0.152174	0.375559	0.176101	0.16092
Random	493	DT	0.298507	0.704167	0.21978	0.458475	0.253165	0.232019
Random	494	DT	0.268657	0.675	0.1875	0.425844	0.220859	0.199557
Random	495	DT	0.134328	0.641667	0.0947368	0.293588	0.111111	0.100671
Random	496	DT	0.328358	0.683333	0.22449	0.473686	0.266667	0.239651
Random	497	DT	0.373134	0.65	0.229358	0.492481	0.284091	0.248509
Random	498	DT	0.134328	0.775	0.142857	0.322652	0.138462	0.141066
Random	499	DT	0.238806	0.691667	0.177778	0.406416	0.203822	0.187354
Random	500	DT	0.223881	0.591667	0.132743	0.363954	0.166667	0.144509
Random	1	KNN	0.208955	0.725	0.175	0.38922	0.190476	0.180879
Random	2	KNN	0.223881	0.7125	0.178571	0.399393	0.198675	0.186104
Random	3	KNN	0.119403	0.75	0.117647	0.299253	0.118519	0.117994
Random	4	KNN	0.119403	0.758333	0.121212	0.300911	0.120301	0.120846
Random	5	KNN	0.179104	0.7375	0.16	0.363441	0.169014	0.163488
Random	6	KNN	0.119403	0.758333	0.121212	0.300911	0.120301	0.120846
Random	7	KNN	0.164179	0.716667	0.139241	0.343019	0.150685	0.143603
Random	8	KNN	0.149254	0.733333	0.135135	0.330836	0.141844	0.137741
Random	9	KNN	0.238806	0.733333	0.2	0.418479	0.217687	0.206718
Random	10	KNN	0.268657	0.7125	0.206897	0.437513	0.233766	0.216867
Random	11	KNN	0.104478	0.725	0.0958904	0.27522	0.1	0.097493
Random	12	KNN	0.164179	0.7875	0.177419	0.359571	0.170543	0.174603
Random	13	KNN	0.223881	0.7375	0.192308	0.40634	0.206897	0.197889
Random	14	KNN	0.208955	0.7	0.162791	0.382451	0.183007	0.170316
Random	15	KNN	0.0447761	0.708333	0.0410959	0.178091	0.0428571	0.0417827
Random	16	KNN	0.134328	0.741667	0.126761	0.315637	0.130435	0.128205
Random	17	KNN	0.208955	0.754167	0.191781	0.396972	0.2	0.194986
Random	18	KNN	0.164179	0.7375	0.148649	0.347969	0.156028	0.151515
Random	19	KNN	0.164179	0.725	0.142857	0.345007	0.152778	0.146667
Random	20	KNN	0.223881	0.745833	0.197368	0.408629	0.20979	0.202156
Random	21	KNN	0.104478	0.708333	0.0909091	0.272039	0.0972222	0.0933333
Random	22	KNN	0.134328	0.7	0.111111	0.306643	0.121622	0.11509
Random	23	KNN	0.208955	0.725	0.175	0.38922	0.190476	0.180879
Random	24	KNN	0.179104	0.779167	0.184615	0.373567	0.181818	0.183486
Random	25	KNN	0.0895522	0.741667	0.0882353	0.257717	0.0888889	0.0884956
Random	26	KNN	0.19403	0.7875	0.203125	0.390894	0.198473	0.201238
Random	27	KNN	0.19403	0.725	0.164557	0.375062	0.178082	0.169713
Random	28	KNN	0.164179	0.758333	0.15942	0.352849	0.161765	0.16035
Random	29	KNN	0.268657	0.683333	0.191489	0.428465	0.223602	0.20316
Random	30	KNN	0.238806	0.683333	0.173913	0.40396	0.201258	0.183908
Random	31	KNN	0.149254	0.725	0.131579	0.328951	0.13986	0.134771
Random	32	KNN	0.268657	0.6875	0.193548	0.429769	0.225	0.205011
Random	33	KNN	0.238806	0.733333	0.2	0.418479	0.217687	0.206718
Random	34	KNN	0.119403	0.733333	0.111111	0.295909	0.115108	0.112676
Random	35	KNN	0.119403	0.766667	0.125	0.30256	0.122137	0.123839
Random	36	KNN	0.0895522	0.75	0.0909091	0.259161	0.0902256	0.0906344
Random	37	KNN	0.0746269	0.725	0.0704225	0.232604	0.0724638	0.0712251
Random	38	KNN	0.19403	0.725	0.164557	0.375062	0.178082	0.169713
Random	39	KNN	0.179104	0.7625	0.173913	0.36955	0.176471	0.174927
Random	40	KNN	0.238806	0.691667	0.177778	0.406416	0.203822	0.187354
Random	41	KNN	0.134328	0.745833	0.128571	0.316523	0.131387	0.129683
Random	42	KNN	0.104478	0.758333	0.107692	0.281476	0.106061	0.107034
Random	43	KNN	0.0895522	0.7625	0.0952381	0.261311	0.0923077	0.0940439
Random	44	KNN	0.134328	0.708333	0.113924	0.308463	0.123288	0.117493
Random	45	KNN	0.208955	0.7375	0.181818	0.392561	0.194444	0.186667
Random	46	KNN	0.0895522	0.741667	0.0882353	0.257717	0.0888889	0.0884956
Random	47	KNN	0.119403	0.741667	0.114286	0.297586	0.116788	0.115274
Random	48	KNN	0.104478	0.75	0.104478	0.279925	0.104478	0.104478
Random	49	KNN	0.298507	0.741667	0.243902	0.470524	0.268456	0.253165
Random	50	KNN	0.149254	0.7625	0.149254	0.337351	0.149254	0.149254
Random	51	KNN	0.223881	0.708333	0.176471	0.398224	0.197368	0.184275
Random	52	KNN	0.238806	0.708333	0.186047	0.411284	0.20915	0.194647
Random	53	KNN	0.223881	0.733333	0.189873	0.40519	0.205479	0.195822
Random	54	KNN	0.0895522	0.754167	0.0923077	0.259879	0.0909091	0.0917431
Random	55	KNN	0.223881	0.7375	0.192308	0.40634	0.206897	0.197889
Random	56	KNN	0.223881	0.758333	0.205479	0.412039	0.214286	0.208914
Random	57	KNN	0.119403	0.75	0.117647	0.299253	0.118519	0.117994
Random	58	KNN	0.0895522	0.741667	0.0882353	0.257717	0.0888889	0.0884956
Random	59	KNN	0.134328	0.754167	0.132353	0.318286	0.133333	0.132743
Random	60	KNN	0.298507	0.7	0.217391	0.457116	0.251572	0.229885
Random	61	KNN	0.268657	0.6875	0.193548	0.429769	0.225	0.205011
Random	62	KNN	0.134328	0.766667	0.138462	0.320913	0.136364	0.137615
Random	63	KNN	0.268657	0.729167	0.216867	0.442601	0.24	0.225564
Random	64	KNN	0.19403	0.729167	0.166667	0.376138	0.17931	0.171504
Random	65	KNN	0.149254	0.720833	0.12987	0.328005	0.138889	0.133333
Random	66	KNN	0.19403	0.754167	0.180556	0.382532	0.18705	0.183099
Random	67	KNN	0.208955	0.754167	0.191781	0.396972	0.2	0.194986
Random	68	KNN	0.0597015	0.779167	0.0701754	0.215679	0.0645161	0.0677966
Random	69	KNN	0.223881	0.75	0.2	0.409769	0.211268	0.20436
Random	70	KNN	0.149254	0.754167	0.144928	0.335503	0.147059	0.145773
Random	71	KNN	0.19403	0.758333	0.183099	0.383587	0.188406	0.185185
Random	72	KNN	0.179104	0.766667	0.176471	0.370558	0.177778	0.176991
Random	73	KNN	0.208955	0.754167	0.191781	0.396972	0.2	0.194986
Random	74	KNN	0.179104	0.758333	0.171429	0.368539	0.175182	0.172911
Random	75	KNN	0.0895522	0.7625	0.0952381	0.261311	0.0923077	0.0940439
Random	76	KNN	0.253731	0.708333	0.195402	0.423941	0.220779	0.204819
Random	77	KNN	0.0746269	0.741667	0.0746269	0.235262	0.0746269	0.0746269
Random	78	KNN	0.223881	0.720833	0.182927	0.401722	0.201342	0.189873
Random	79	KNN	0.223881	0.670833	0.159574	0.387539	0.186335	0.1693
Random	80	KNN	0.19403	0.679167	0.144444	0.363013	0.165605	0.152225
Random	81	KNN	0.134328	0.754167	0.132353	0.318286	0.133333	0.132743
Random	82	KNN	0.19403	0.6875	0.147727	0.365234	0.167742	0.155131
Random	83	KNN	0.208955	0.75	0.189189	0.395874	0.198582	0.192837
Random	84	KNN	0.134328	0.741667	0.126761	0.315637	0.130435	0.128205
Random	85	KNN	0.208955	0.745833	0.186667	0.394773	0.197183	0.190736
Random	86	KNN	0.0298507	0.754167	0.0327869	0.150041	0.03125	0.0321543
Random	87	KNN	0.268657	0.670833	0.185567	0.424528	0.219512	0.197802
Random	88	KNN	0.119403	0.7	0.1	0.289106	0.108844	0.103359
Random	89	KNN	0.238806	0.720833	0.192771	0.414897	0.213333	0.200501
Random	90	KNN	0.208955	0.695833	0.16092	0.381311	0.181818	0.168675
Random	91	KNN	0.253731	0.725	0.204819	0.4289	0.226667	0.213033
Random	92	KNN	0.179104	0.716667	0.15	0.358271	0.163265	0.155039
Random	93	KNN	0.19403	0.745833	0.175676	0.380413	0.184397	0.179063
Random	94	KNN	0.0746269	0.791667	0.0909091	0.243063	0.0819672	0.087108
Random	95	KNN	0.253731	0.670833	0.177083	0.412567	0.208589	0.18847
Random	96	KNN	0.19403	0.704167	0.154762	0.369634	0.172185	0.16129
Random	97	KNN	0.268657	0.725	0.214286	0.441334	0.238411	0.223325
Random	98	KNN	0.149254	0.708333	0.125	0.325148	0.136054	0.129199
Random	99	KNN	0.253731	0.7	0.191011	0.42144	0.217949	0.200946
Random	100	KNN	0.134328	0.758333	0.134328	0.319164	0.134328	0.134328
Random	101	KNN	0.104478	0.745833	0.102941	0.279147	0.103704	0.103245
Random	102	KNN	0.164179	0.75	0.15493	0.350905	0.15942	0.156695
Random	103	KNN	0.179104	0.7875	0.190476	0.375559	0.184615	0.188088
Random	104	KNN	0.298507	0.704167	0.21978	0.458475	0.253165	0.232019
Random	105	KNN	0.208955	0.716667	0.170732	0.386977	0.187919	0.177215
Random	106	KNN	0.19403	0.783333	0.2	0.389859	0.19697	0.198777
Random	107	KNN	0.0895522	0.704167	0.0779221	0.251117	0.0833333	0.08
Random	108	KNN	0.104478	0.7625	0.109375	0.282248	0.10687	0.108359
Random	109	KNN	0.0746269	0.758333	0.0793651	0.237891	0.0769231	0.0783699
Random	110	KNN	0.104478	0.725	0.0958904	0.27522	0.1	0.097493
Random	111	KNN	0.0895522	0.741667	0.0882353	0.257717	0.0888889	0.0884956
Random	112	KNN	0.119403	0.695833	0.0987654	0.288244	0.108108	0.102302
Random	113	KNN	0.149254	0.75	0.142857	0.334575	0.145985	0.144092
Random	114	KNN	0.119403	0.770833	0.126984	0.303381	0.123077	0.125392
Random	115	KNN	0.268657	0.716667	0.209302	0.438791	0.235294	0.218978
Random	116	KNN	0.0746269	0.725	0.0704225	0.232604	0.0724638	0.0712251
Random	117	KNN	0.283582	0.729167	0.22619	0.454729	0.251656	0.235732
Random	118	KNN	0.223881	0.729167	0.1875	0.404037	0.204082	0.193798
Random	119	KNN	0.119403	0.758333	0.121212	0.300911	0.120301	0.120846
Random	120	KNN	0.223881	0.720833	0.182927	0.401722	0.201342	0.189873
Random	121	KNN	0.238806	0.775	0.228571	0.430203	0.233577	0.230548
Random	122	KNN	0.19403	0.7125	0.158537	0.371815	0.174497	0.164557
Random	123	KNN	0.0746269	0.766667	0.0819672	0.239194	0.078125	0.0803859
Random	124	KNN	0.179104	0.695833	0.141176	0.353025	0.157895	0.14742
Random	125	KNN	0.253731	0.7375	0.2125	0.432582	0.231293	0.219638
Random	126	KNN	0.179104	0.716667	0.15	0.358271	0.163265	0.155039
Random	127	KNN	0.0895522	0.766667	0.0967742	0.262024	0.0930233	0.0952381
Random	128	KNN	0.223881	0.741667	0.194805	0.407486	0.208333	0.2
Random	129	KNN	0.164179	0.733333	0.146667	0.346984	0.15493	0.149864
Random	130	KNN	0.253731	0.733333	0.209877	0.431358	0.22973	0.217391
Random	131	KNN	0.0298507	0.783333	0.037037	0.152915	0.0330579	0.0353357
Random	132	KNN	0.208955	0.758333	0.194444	0.398067	0.201439	0.197183
Random	133	KNN	0.253731	0.725	0.204819	0.4289	0.226667	0.213033
Random	134	KNN	0.164179	0.725	0.142857	0.345007	0.152778	0.146667
Random	135	KNN	0.179104	0.729167	0.155844	0.361382	0.166667	0.16
Random	136	KNN	0.104478	0.7625	0.109375	0.282248	0.10687	0.108359
Random	137	KNN	0.238806	0.733333	0.2	0.418479	0.217687	0.206718
Random	138	KNN	0.164179	0.754167	0.157143	0.351878	0.160584	0.158501
Random	139	KNN	0.208955	0.720833	0.17284	0.3881	0.189189	0.179028
Random	140	KNN	0.149254	0.758333	0.147059	0.336428	0.148148	0.147493
Random	141	KNN	0.253731	0.7125	0.197674	0.425187	0.222222	0.206813
Random	142	KNN	0.164179	0.716667	0.139241	0.343019	0.150685	0.143603
Random	143	KNN	0.298507	0.704167	0.21978	0.458475	0.253165	0.232019
Random	144	KNN	0.238806	0.716667	0.190476	0.413696	0.211921	0.198511
Random	145	KNN	0.19403	0.7375	0.171053	0.378282	0.181818	0.175202
Random	146	KNN	0.119403	0.720833	0.106667	0.293376	0.112676	0.108992
Random	147	KNN	0.223881	0.725	0.185185	0.402881	0.202703	0.191816
Random	148	KNN	0.0746269	0.783333	0.0877193	0.24178	0.0806452	0.0847458
Random	149	KNN	0.313433	0.675	0.212121	0.459964	0.253012	0.226782
Random	150	KNN	0.0895522	0.8	0.111111	0.26766	0.0991736	0.106007
Random	151	KNN	0.268657	0.691667	0.195652	0.431069	0.226415	0.206897
Random	152	KNN	0.0895522	0.770833	0.0983607	0.262735	0.09375	0.096463
Random	153	KNN	0.134328	0.770833	0.140625	0.321784	0.137405	0.139319
Random	154	KNN	0.179104	0.733333	0.157895	0.362413	0.167832	0.161725
Random	155	KNN	0.208955	0.745833	0.186667	0.394773	0.197183	0.190736
Random	156	KNN	0.179104	0.725	0.153846	0.360348	0.165517	0.158311
Random	157	KNN	0.104478	0.8	0.127273	0.289106	0.114754	0.121951
Random	158	KNN	0.134328	0.691667	0.108434	0.304812	0.12	0.112782
Random	159	KNN	0.253731	0.691667	0.186813	0.418924	0.21519	0.197216
Random	160	KNN	0.134328	0.725	0.12	0.312071	0.126761	0.122616
Random	161	KNN	0.238806	0.741667	0.205128	0.42085	0.22069	0.211082
Random	162	KNN	0.0597015	0.7875	0.0727273	0.216829	0.0655738	0.0696864
Random	163	KNN	0.268657	0.716667	0.209302	0.438791	0.235294	0.218978
Random	164	KNN	0.253731	0.716667	0.2	0.426428	0.223684	0.208845
Random	165	KNN	0.134328	0.7375	0.125	0.314749	0.129496	0.126761
Random	166	KNN	0.119403	0.783333	0.133333	0.305831	0.125984	0.130293
Random	167	KNN	0.298507	0.708333	0.222222	0.459829	0.254777	0.234192
Random	168	KNN	0.268657	0.708333	0.204545	0.436232	0.232258	0.214797
Random	169	KNN	0.0298507	0.7625	0.0338983	0.150868	0.031746	0.0330033
Random	170	KNN	0.179104	0.708333	0.146341	0.356182	0.161074	0.151899
Random	171	KNN	0.104478	0.770833	0.112903	0.283787	0.108527	0.111111
Random	172	KNN	0.208955	0.716667	0.170732	0.386977	0.187919	0.177215
Random	173	KNN	0.134328	0.783333	0.147541	0.324382	0.140625	0.144695
Random	174	KNN	0.238806	0.725	0.195122	0.416094	0.214765	0.202532
Random	175	KNN	0.0895522	0.766667	0.0967742	0.262024	0.0930233	0.0952381
Random	176	KNN	0.208955	0.691667	0.159091	0.380168	0.180645	0.167064
Random	177	KNN	0.134328	0.775	0.142857	0.322652	0.138462	0.141066
Random	178	KNN	0.19403	0.6875	0.147727	0.365234	0.167742	0.155131
Random	179	KNN	0.238806	0.7625	0.219178	0.42672	0.228571	0.222841
Random	180	KNN	0.119403	0.779167	0.131148	0.305016	0.125	0.128617
Random	181	KNN	0.208955	0.708333	0.166667	0.384721	0.18543	0.173697
Random	182	KNN	0.223881	0.720833	0.182927	0.401722	0.201342	0.189873
Random	183	KNN	0.208955	0.7375	0.181818	0.392561	0.194444	0.186667
Random	184	KNN	0.0597015	0.783333	0.0714286	0.216255	0.0650407	0.0687285
Random	185	KNN	0.134328	0.783333	0.147541	0.324382	0.140625	0.144695
Random	186	KNN	0.179104	0.783333	0.1875	0.374564	0.183206	0.185759
Random	187	KNN	0.149254	0.733333	0.135135	0.330836	0.141844	0.137741
Random	188	KNN	0.179104	0.783333	0.1875	0.374564	0.183206	0.185759
Random	189	KNN	0.164179	0.691667	0.129412	0.336983	0.144737	0.135135
Random	190	KNN	0.223881	0.716667	0.180723	0.400559	0.2	0.18797
Random	191	KNN	0.179104	0.758333	0.171429	0.368539	0.175182	0.172911
Random	192	KNN	0.238806	0.733333	0.2	0.418479	0.217687	0.206718
Random	193	KNN	0.253731	0.695833	0.188889	0.420184	0.216561	0.199063
Random	194	KNN	0.208955	0.7125	0.168675	0.38585	0.186667	0.175439
Random	195	KNN	0.179104	0.708333	0.146341	0.356182	0.161074	0.151899
Random	196	KNN	0.268657	0.733333	0.219512	0.443864	0.241611	0.227848
Random	197	KNN	0.164179	0.691667	0.129412	0.336983	0.144737	0.135135
Random	198	KNN	0.19403	0.7375	0.171053	0.378282	0.181818	0.175202
Random	199	KNN	0.0746269	0.795833	0.0925926	0.243702	0.0826446	0.0883392
Random	200	KNN	0.208955	0.775	0.205882	0.402418	0.207407	0.20649
Random	201	KNN	0.208955	0.7125	0.168675	0.38585	0.186667	0.175439
Random	202	KNN	0.179104	0.754167	0.169014	0.367525	0.173913	0.17094
Random	203	KNN	0.19403	0.679167	0.144444	0.363013	0.165605	0.152225
Random	204	KNN	0.238806	0.720833	0.192771	0.414897	0.213333	0.200501
Random	205	KNN	0.208955	0.708333	0.166667	0.384721	0.18543	0.173697
Random	206	KNN	0.164179	0.75	0.15493	0.350905	0.15942	0.156695
Random	207	KNN	0.208955	0.7375	0.181818	0.392561	0.194444	0.186667
Random	208	KNN	0.179104	0.745833	0.164384	0.365489	0.171429	0.167131
Random	209	KNN	0.268657	0.733333	0.219512	0.443864	0.241611	0.227848
Random	210	KNN	0.149254	0.729167	0.133333	0.329895	0.140845	0.13624
Random	211	KNN	0.0447761	0.758333	0.0491803	0.184269	0.046875	0.0482315
Random	212	KNN	0.119403	0.770833	0.126984	0.303381	0.123077	0.125392
Random	213	KNN	0.253731	0.7125	0.197674	0.425187	0.222222	0.206813
Random	214	KNN	0.119403	0.766667	0.125	0.30256	0.122137	0.123839
Random	215	KNN	0.0895522	0.758333	0.09375	0.260596	0.0916031	0.0928793
Random	216	KNN	0.19403	0.745833	0.175676	0.380413	0.184397	0.179063
Random	217	KNN	0.238806	0.7375	0.202532	0.419666	0.219178	0.208877
Random	218	KNN	0.179104	0.770833	0.179104	0.371564	0.179104	0.179104
Random	219	KNN	0.253731	0.75	0.220779	0.436232	0.236111	0.226667
Random	220	KNN	0.104478	0.758333	0.107692	0.281476	0.106061	0.107034
Random	221	KNN	0.179104	0.716667	0.15	0.358271	0.163265	0.155039
Random	222	KNN	0.179104	0.745833	0.164384	0.365489	0.171429	0.167131
Random	223	KNN	0.179104	0.775	0.181818	0.372567	0.180451	0.181269
Random	224	KNN	0.134328	0.758333	0.134328	0.319164	0.134328	0.134328
Random	225	KNN	0.149254	0.725	0.131579	0.328951	0.13986	0.134771
Random	226	KNN	0.149254	0.720833	0.12987	0.328005	0.138889	0.133333
Random	227	KNN	0.208955	0.7375	0.181818	0.392561	0.194444	0.186667
Random	228	KNN	0.208955	0.7125	0.168675	0.38585	0.186667	0.175439
Random	229	KNN	0.134328	0.783333	0.147541	0.324382	0.140625	0.144695
Random	230	KNN	0.134328	0.733333	0.123288	0.313859	0.128571	0.125348
Random	231	KNN	0.19403	0.75	0.178082	0.381474	0.185714	0.181058
Random	232	KNN	0.104478	0.766667	0.111111	0.283019	0.107692	0.109718
Random	233	KNN	0.119403	0.754167	0.119403	0.300083	0.119403	0.119403
Random	234	KNN	0.19403	0.766667	0.188406	0.385689	0.191176	0.189504
Random	235	KNN	0.0447761	0.7875	0.0555556	0.18778	0.0495868	0.0530035
Random	236	KNN	0.223881	0.683333	0.164835	0.391133	0.189873	0.174014
Random	237	KNN	0.238806	0.75	0.210526	0.423207	0.223776	0.215633
Random	238	KNN	0.208955	0.695833	0.16092	0.381311	0.181818	0.168675
Random	239	KNN	0.179104	0.666667	0.130435	0.345547	0.150943	0.137931
Random	240	KNN	0.313433	0.695833	0.223404	0.467009	0.26087	0.23702
Random	241	KNN	0.0149254	0.808333	0.0212766	0.109839	0.0175439	0.0196078
Random	242	KNN	0.19403	0.7125	0.158537	0.371815	0.174497	0.164557
Random	243	KNN	0.0447761	0.754167	0.0483871	0.183763	0.0465116	0.047619
Random	244	KNN	0.208955	0.745833	0.186667	0.394773	0.197183	0.190736
Random	245	KNN	0.223881	0.7125	0.178571	0.399393	0.198675	0.186104
Random	246	KNN	0.0447761	0.7875	0.0555556	0.18778	0.0495868	0.0530035
Random	247	KNN	0.223881	0.7125	0.178571	0.399393	0.198675	0.186104
Random	248	KNN	0.208955	0.75	0.189189	0.395874	0.198582	0.192837
Random	249	KNN	0.0895522	0.725	0.0833333	0.254805	0.0863309	0.084507
Random	250	KNN	0.19403	0.741667	0.173333	0.379349	0.183099	0.177112
Random	251	KNN	0.164179	0.741667	0.150685	0.34895	0.157143	0.153203
Random	252	KNN	0.149254	0.729167	0.133333	0.329895	0.140845	0.13624
Random	253	KNN	0.208955	0.754167	0.191781	0.396972	0.2	0.194986
Random	254	KNN	0.149254	0.708333	0.125	0.325148	0.136054	0.129199
Random	255	KNN	0.223881	0.733333	0.189873	0.40519	0.205479	0.195822
Random	256	KNN	0.0746269	0.75	0.0769231	0.23658	0.0757576	0.0764526
Random	257	KNN	0.164179	0.729167	0.144737	0.345997	0.153846	0.148248
Random	258	KNN	0.238806	0.7125	0.188235	0.412492	0.210526	0.19656
Random	259	KNN	0.119403	0.716667	0.105263	0.292527	0.111888	0.107817
Random	260	KNN	0.208955	0.741667	0.184211	0.393669	0.195804	0.188679
Random	261	KNN	0.223881	0.758333	0.205479	0.412039	0.214286	0.208914
Random	262	KNN	0.164179	0.770833	0.166667	0.355745	0.165414	0.166163
Random	263	KNN	0.104478	0.770833	0.112903	0.283787	0.108527	0.111111
Random	264	KNN	0.0895522	0.704167	0.0779221	0.251117	0.0833333	0.08
Random	265	KNN	0.134328	0.770833	0.140625	0.321784	0.137405	0.139319
Random	266	KNN	0.0746269	0.758333	0.0793651	0.237891	0.0769231	0.0783699
Random	267	KNN	0.223881	0.754167	0.202703	0.410905	0.212766	0.206612
Random	268	KNN	0.134328	0.754167	0.132353	0.318286	0.133333	0.132743
Random	269	KNN	0.208955	0.716667	0.170732	0.386977	0.187919	0.177215
Random	270	KNN	0.223881	0.716667	0.180723	0.400559	0.2	0.18797
Random	271	KNN	0.208955	0.7375	0.181818	0.392561	0.194444	0.186667
Random	272	KNN	0.0597015	0.775	0.0689655	0.215102	0.064	0.0668896
Random	273	KNN	0.268657	0.7125	0.206897	0.437513	0.233766	0.216867
Random	274	KNN	0.19403	0.745833	0.175676	0.380413	0.184397	0.179063
Random	275	KNN	0.238806	0.716667	0.190476	0.413696	0.211921	0.198511
Random	276	KNN	0.0746269	0.75	0.0769231	0.23658	0.0757576	0.0764526
Random	277	KNN	0.0895522	0.766667	0.0967742	0.262024	0.0930233	0.0952381
Random	278	KNN	0.298507	0.670833	0.20202	0.447492	0.240964	0.215983
Random	279	KNN	0.0895522	0.7625	0.0952381	0.261311	0.0923077	0.0940439
Random	280	KNN	0.223881	0.741667	0.194805	0.407486	0.208333	0.2
Random	281	KNN	0.283582	0.679167	0.197917	0.438862	0.233129	0.210643
Random	282	KNN	0.119403	0.783333	0.133333	0.305831	0.125984	0.130293
Random	283	KNN	0.223881	0.704167	0.174419	0.397051	0.196078	0.182482
Random	284	KNN	0.0298507	0.804167	0.0408163	0.154935	0.0344828	0.0380228
Random	285	KNN	0.0597015	0.791667	0.0740741	0.217402	0.0661157	0.0706714
Random	286	KNN	0.164179	0.733333	0.146667	0.346984	0.15493	0.149864
Random	287	KNN	0.238806	0.720833	0.192771	0.414897	0.213333	0.200501
Random	288	KNN	0.223881	0.754167	0.202703	0.410905	0.212766	0.206612
Random	289	KNN	0.0597015	0.758333	0.0645161	0.212776	0.0620155	0.0634921
Random	290	KNN	0.0895522	0.758333	0.09375	0.260596	0.0916031	0.0928793
Random	291	KNN	0.238806	0.708333	0.186047	0.411284	0.20915	0.194647
Random	292	KNN	0.0746269	0.791667	0.0909091	0.243063	0.0819672	0.087108
Random	293	KNN	0.223881	0.729167	0.1875	0.404037	0.204082	0.193798
Random	294	KNN	0.19403	0.7375	0.171053	0.378282	0.181818	0.175202
Random	295	KNN	0.268657	0.683333	0.191489	0.428465	0.223602	0.20316
Random	296	KNN	0.164179	0.720833	0.141026	0.344014	0.151724	0.145119
Random	297	KNN	0.104478	0.770833	0.112903	0.283787	0.108527	0.111111
Random	298	KNN	0.104478	0.720833	0.0945946	0.274428	0.0992908	0.0964187
Random	299	KNN	0.223881	0.716667	0.180723	0.400559	0.2	0.18797
Random	300	KNN	0.19403	0.766667	0.188406	0.385689	0.191176	0.189504
Random	301	KNN	0.0746269	0.804167	0.0961538	0.244974	0.0840336	0.0909091
Random	302	KNN	0.179104	0.725	0.153846	0.360348	0.165517	0.158311
Random	303	KNN	0.119403	0.758333	0.121212	0.300911	0.120301	0.120846
Random	304	KNN	0.208955	0.7375	0.181818	0.392561	0.194444	0.186667
Random	305	KNN	0.238806	0.6875	0.175824	0.40519	0.202532	0.185615
Random	306	KNN	0.0746269	0.7625	0.0806452	0.238543	0.0775194	0.0793651
Random	307	KNN	0.238806	0.720833	0.192771	0.414897	0.213333	0.200501
Random	308	KNN	0.223881	0.725	0.185185	0.402881	0.202703	0.191816
Random	309	KNN	0.208955	0.741667	0.184211	0.393669	0.195804	0.188679
Random	310	KNN	0.149254	0.745833	0.140845	0.333644	0.144928	0.14245
Random	311	KNN	0.223881	0.7125	0.178571	0.399393	0.198675	0.186104
Random	312	KNN	0.0447761	0.775	0.0526316	0.186283	0.0483871	0.0508475
Random	313	KNN	0.208955	0.7625	0.197183	0.39916	0.202899	0.19943
Random	314	KNN	0.208955	0.7	0.162791	0.382451	0.183007	0.170316
Random	315	KNN	0.19403	0.720833	0.1625	0.373983	0.176871	0.167959
Random	316	KNN	0.0597015	0.7875	0.0727273	0.216829	0.0655738	0.0696864
Random	317	KNN	0.164179	0.7625	0.161765	0.353817	0.162963	0.162242
Random	318	KNN	0.164179	0.695833	0.130952	0.337996	0.145695	0.136476
Random	319	KNN	0.0447761	0.775	0.0526316	0.186283	0.0483871	0.0508475
Random	320	KNN	0.0895522	0.766667	0.0967742	0.262024	0.0930233	0.0952381
Random	321	KNN	0.104478	0.770833	0.112903	0.283787	0.108527	0.111111
Random	322	KNN	0.253731	0.7125	0.197674	0.425187	0.222222	0.206813
Random	323	KNN	0.104478	0.720833	0.0945946	0.274428	0.0992908	0.0964187
Random	324	KNN	0.104478	0.720833	0.0945946	0.274428	0.0992908	0.0964187
Random	325	KNN	0.238806	0.679167	0.172043	0.402727	0.2	0.182232
Random	326	KNN	0.0298507	0.8	0.04	0.154533	0.034188	0.0374532
Random	327	KNN	0.238806	0.729167	0.197531	0.417288	0.216216	0.204604
Random	328	KNN	0.223881	0.725	0.185185	0.402881	0.202703	0.191816
Random	329	KNN	0.238806	0.720833	0.192771	0.414897	0.213333	0.200501
Random	330	KNN	0.119403	0.766667	0.125	0.30256	0.122137	0.123839
Random	331	KNN	0.149254	0.775	0.15625	0.340105	0.152672	0.154799
Random	332	KNN	0.253731	0.729167	0.207317	0.430131	0.228188	0.21519
Random	333	KNN	0.0597015	0.791667	0.0740741	0.217402	0.0661157	0.0706714
Random	334	KNN	0.0149254	0.791667	0.0196078	0.108701	0.0169492	0.0184502
Random	335	KNN	0.179104	0.754167	0.169014	0.367525	0.173913	0.17094
Random	336	KNN	0.0447761	0.770833	0.0517241	0.185782	0.048	0.0501672
Random	337	KNN	0.149254	0.7625	0.149254	0.337351	0.149254	0.149254
Random	338	KNN	0.19403	0.733333	0.168831	0.377212	0.180556	0.173333
Random	339	KNN	0.164179	0.745833	0.152778	0.349929	0.158273	0.15493
Random	340	KNN	0.238806	0.716667	0.190476	0.413696	0.211921	0.198511
Random	341	KNN	0.164179	0.7125	0.1375	0.34202	0.14966	0.142119
Random	342	KNN	0.208955	0.733333	0.179487	0.391451	0.193103	0.184697
Random	343	KNN	0.298507	0.7	0.217391	0.457116	0.251572	0.229885
Random	344	KNN	0.164179	0.716667	0.139241	0.343019	0.150685	0.143603
Random	345	KNN	0.0746269	0.7625	0.0806452	0.238543	0.0775194	0.0793651
Random	346	KNN	0.0597015	0.754167	0.0634921	0.212191	0.0615385	0.0626959
Random	347	KNN	0.19403	0.720833	0.1625	0.373983	0.176871	0.167959
Random	348	KNN	0.0149254	0.779167	0.0185185	0.107839	0.0165289	0.0176678
Random	349	KNN	0.223881	0.716667	0.180723	0.400559	0.2	0.18797
Random	350	KNN	0.283582	0.708333	0.213483	0.448186	0.24359	0.224586
Random	351	KNN	0.223881	0.720833	0.182927	0.401722	0.201342	0.189873
Random	352	KNN	0.238806	0.6625	0.164948	0.397755	0.195122	0.175824
Random	353	KNN	0.164179	0.741667	0.150685	0.34895	0.157143	0.153203
Random	354	KNN	0.268657	0.7125	0.206897	0.437513	0.233766	0.216867
Random	355	KNN	0.0895522	0.7375	0.0869565	0.256992	0.0882353	0.0874636
Random	356	KNN	0.104478	0.733333	0.0985915	0.276798	0.101449	0.0997151
Random	357	KNN	0.223881	0.7375	0.192308	0.40634	0.206897	0.197889
Random	358	KNN	0.179104	0.758333	0.171429	0.368539	0.175182	0.172911
Random	359	KNN	0.0597015	0.7875	0.0727273	0.216829	0.0655738	0.0696864
Random	360	KNN	0.149254	0.733333	0.135135	0.330836	0.141844	0.137741
Random	361	KNN	0.134328	0.729167	0.121622	0.312966	0.12766	0.123967
Random	362	KNN	0.19403	0.745833	0.175676	0.380413	0.184397	0.179063
Random	363	KNN	0.0746269	0.783333	0.0877193	0.24178	0.0806452	0.0847458
Random	364	KNN	0.19403	0.783333	0.2	0.389859	0.19697	0.198777
Random	365	KNN	0.179104	0.733333	0.157895	0.362413	0.167832	0.161725
Random	366	KNN	0.164179	0.770833	0.166667	0.355745	0.165414	0.166163
Random	367	KNN	0.179104	0.766667	0.176471	0.370558	0.177778	0.176991
Random	368	KNN	0.238806	0.704167	0.183908	0.410072	0.207792	0.192771
Random	369	KNN	0.238806	0.7	0.181818	0.408857	0.206452	0.190931
Random	370	KNN	0.268657	0.7	0.2	0.433659	0.229299	0.210773
Random	371	KNN	0.223881	0.7	0.172414	0.395874	0.194805	0.180723
Random	372	KNN	0.283582	0.691667	0.204301	0.442882	0.2375	0.216401
Random	373	KNN	0.179104	0.716667	0.15	0.358271	0.163265	0.155039
Random	374	KNN	0.0746269	0.770833	0.0833333	0.239843	0.0787402	0.0814332
Random	375	KNN	0.223881	0.725	0.185185	0.402881	0.202703	0.191816
Random	376	KNN	0.104478	0.770833	0.112903	0.283787	0.108527	0.111111
Random	377	KNN	0.19403	0.683333	0.146067	0.364125	0.166667	0.153664
Random	378	KNN	0.19403	0.729167	0.166667	0.376138	0.17931	0.171504
Random	379	KNN	0.0597015	0.758333	0.0645161	0.212776	0.0620155	0.0634921
Random	380	KNN	0.238806	0.733333	0.2	0.418479	0.217687	0.206718
Random	381	KNN	0.0298507	0.8	0.04	0.154533	0.034188	0.0374532
Random	382	KNN	0.223881	0.7625	0.208333	0.413169	0.215827	0.211268
Random	383	KNN	0.149254	0.754167	0.144928	0.335503	0.147059	0.145773
Random	384	KNN	0.223881	0.7	0.172414	0.395874	0.194805	0.180723
Random	385	KNN	0.179104	0.708333	0.146341	0.356182	0.161074	0.151899
Random	386	KNN	0.0597015	0.783333	0.0714286	0.216255	0.0650407	0.0687285
Random	387	KNN	0.164179	0.754167	0.157143	0.351878	0.160584	0.158501
Random	388	KNN	0.119403	0.7375	0.112676	0.296749	0.115942	0.11396
Random	389	KNN	0.223881	0.741667	0.194805	0.407486	0.208333	0.2
Random	390	KNN	0.253731	0.725	0.204819	0.4289	0.226667	0.213033
Random	391	KNN	0.208955	0.7	0.162791	0.382451	0.183007	0.170316
Random	392	KNN	0.19403	0.7125	0.158537	0.371815	0.174497	0.164557
Random	393	KNN	0.149254	0.804167	0.175439	0.346446	0.16129	0.169492
Random	394	KNN	0.134328	0.7375	0.125	0.314749	0.129496	0.126761
Random	395	KNN	0.179104	0.691667	0.139535	0.351967	0.156863	0.145985
Random	396	KNN	0.104478	0.7875	0.12069	0.286838	0.112	0.117057
Random	397	KNN	0.149254	0.766667	0.151515	0.338272	0.150376	0.151057
Random	398	KNN	0.104478	0.75	0.104478	0.279925	0.104478	0.104478
Random	399	KNN	0.149254	0.683333	0.116279	0.319359	0.130719	0.121655
Random	400	KNN	0.0746269	0.766667	0.0819672	0.239194	0.078125	0.0803859
Random	401	KNN	0.238806	0.708333	0.186047	0.411284	0.20915	0.194647
Random	402	KNN	0.208955	0.754167	0.191781	0.396972	0.2	0.194986
Random	403	KNN	0.149254	0.716667	0.128205	0.327055	0.137931	0.131926
Random	404	KNN	0.19403	0.766667	0.188406	0.385689	0.191176	0.189504
Random	405	KNN	0.238806	0.75	0.210526	0.423207	0.223776	0.215633
Random	406	KNN	0.0895522	0.745833	0.0895522	0.25844	0.0895522	0.0895522
Random	407	KNN	0.223881	0.729167	0.1875	0.404037	0.204082	0.193798
Random	408	KNN	0.223881	0.720833	0.182927	0.401722	0.201342	0.189873
Random	409	KNN	0.104478	0.75	0.104478	0.279925	0.104478	0.104478
Random	410	KNN	0.119403	0.741667	0.114286	0.297586	0.116788	0.115274
Random	411	KNN	0.179104	0.7375	0.16	0.363441	0.169014	0.163488
Random	412	KNN	0.149254	0.745833	0.140845	0.333644	0.144928	0.14245
Random	413	KNN	0.134328	0.766667	0.138462	0.320913	0.136364	0.137615
Random	414	KNN	0.238806	0.716667	0.190476	0.413696	0.211921	0.198511
Random	415	KNN	0.238806	0.716667	0.190476	0.413696	0.211921	0.198511
Random	416	KNN	0.253731	0.758333	0.226667	0.438649	0.239437	0.231608
Random	417	KNN	0.208955	0.716667	0.170732	0.386977	0.187919	0.177215
Random	418	KNN	0.164179	0.779167	0.171875	0.357663	0.167939	0.170279
Random	419	KNN	0.104478	0.733333	0.0985915	0.276798	0.101449	0.0997151
Random	420	KNN	0.164179	0.720833	0.141026	0.344014	0.151724	0.145119
Random	421	KNN	0.223881	0.725	0.185185	0.402881	0.202703	0.191816
Random	422	KNN	0.0746269	0.758333	0.0793651	0.237891	0.0769231	0.0783699
Random	423	KNN	0.19403	0.758333	0.183099	0.383587	0.188406	0.185185
Random	424	KNN	0.104478	0.766667	0.111111	0.283019	0.107692	0.109718
Random	425	KNN	0.223881	0.7125	0.178571	0.399393	0.198675	0.186104
Random	426	KNN	0.208955	0.7375	0.181818	0.392561	0.194444	0.186667
Random	427	KNN	0.134328	0.679167	0.104651	0.302045	0.117647	0.109489
Random	428	KNN	0.19403	0.766667	0.188406	0.385689	0.191176	0.189504
Random	429	KNN	0.253731	0.691667	0.186813	0.418924	0.21519	0.197216
Random	430	KNN	0.164179	0.783333	0.174603	0.358618	0.169231	0.172414
Random	431	KNN	0.0597015	0.770833	0.0677966	0.214522	0.0634921	0.0660066
Random	432	KNN	0.179104	0.733333	0.157895	0.362413	0.167832	0.161725
Random	433	KNN	0.104478	0.775	0.114754	0.284553	0.109375	0.11254
Random	434	KNN	0.179104	0.7375	0.16	0.363441	0.169014	0.163488
Random	435	KNN	0.179104	0.6875	0.137931	0.350905	0.155844	0.144578
Random	436	KNN	0.253731	0.725	0.204819	0.4289	0.226667	0.213033
Random	437	KNN	0.119403	0.745833	0.115942	0.29842	0.117647	0.116618
Random	438	KNN	0.223881	0.720833	0.182927	0.401722	0.201342	0.189873
Random	439	KNN	0.19403	0.745833	0.175676	0.380413	0.184397	0.179063
Random	440	KNN	0.208955	0.770833	0.202899	0.401335	0.205882	0.204082
Random	441	KNN	0.164179	0.679167	0.125	0.333924	0.141935	0.131265
Random	442	KNN	0.0746269	0.75	0.0769231	0.23658	0.0757576	0.0764526
Random	443	KNN	0.0597015	0.775	0.0689655	0.215102	0.064	0.0668896
Random	444	KNN	0.19403	0.691667	0.149425	0.366339	0.168831	0.156627
Random	445	KNN	0.0298507	0.775	0.0357143	0.1521	0.0325203	0.0343643
Random	446	KNN	0.253731	0.733333	0.209877	0.431358	0.22973	0.217391
Random	447	KNN	0.179104	0.683333	0.136364	0.34984	0.154839	0.143198
Random	448	KNN	0.164179	0.720833	0.141026	0.344014	0.151724	0.145119
Random	449	KNN	0.179104	0.720833	0.151899	0.359311	0.164384	0.156658
Random	450	KNN	0.0895522	0.75	0.0909091	0.259161	0.0902256	0.0906344
Random	451	KNN	0.134328	0.758333	0.134328	0.319164	0.134328	0.134328
Random	452	KNN	0.119403	0.729167	0.109589	0.295067	0.114286	0.111421
Random	453	KNN	0.238806	0.704167	0.183908	0.410072	0.207792	0.192771
Random	454	KNN	0.149254	0.729167	0.133333	0.329895	0.140845	0.13624
Random	455	KNN	0.179104	0.766667	0.176471	0.370558	0.177778	0.176991
Random	456	KNN	0.223881	0.729167	0.1875	0.404037	0.204082	0.193798
Random	457	KNN	0.134328	0.725	0.12	0.312071	0.126761	0.122616
Random	458	KNN	0.179104	0.75	0.166667	0.366508	0.172662	0.169014
Random	459	KNN	0.104478	0.720833	0.0945946	0.274428	0.0992908	0.0964187
Random	460	KNN	0.0746269	0.7625	0.0806452	0.238543	0.0775194	0.0793651
Random	461	KNN	0.0746269	0.745833	0.0757576	0.235922	0.075188	0.0755287
Random	462	KNN	0.0895522	0.725	0.0833333	0.254805	0.0863309	0.084507
Random	463	KNN	0.179104	0.708333	0.146341	0.356182	0.161074	0.151899
Random	464	KNN	0.19403	0.729167	0.166667	0.376138	0.17931	0.171504
Random	465	KNN	0.0746269	0.758333	0.0793651	0.237891	0.0769231	0.0783699
Random	466	KNN	0.238806	0.716667	0.190476	0.413696	0.211921	0.198511
Random	467	KNN	0.268657	0.729167	0.216867	0.442601	0.24	0.225564
Random	468	KNN	0.238806	0.645833	0.158416	0.39272	0.190476	0.169851
Random	469	KNN	0.223881	0.725	0.185185	0.402881	0.202703	0.191816
Random	470	KNN	0.223881	0.733333	0.189873	0.40519	0.205479	0.195822
Random	471	KNN	0.253731	0.758333	0.226667	0.438649	0.239437	0.231608
Random	472	KNN	0.19403	0.754167	0.180556	0.382532	0.18705	0.183099
Random	473	KNN	0.179104	0.7375	0.16	0.363441	0.169014	0.163488
Random	474	KNN	0.149254	0.716667	0.128205	0.327055	0.137931	0.131926
Random	475	KNN	0.238806	0.729167	0.197531	0.417288	0.216216	0.204604
Random	476	KNN	0.134328	0.758333	0.134328	0.319164	0.134328	0.134328
Random	477	KNN	0.119403	0.75	0.117647	0.299253	0.118519	0.117994
Random	478	KNN	0.208955	0.7	0.162791	0.382451	0.183007	0.170316
Random	479	KNN	0.104478	0.75	0.104478	0.279925	0.104478	0.104478
Random	480	KNN	0.164179	0.716667	0.139241	0.343019	0.150685	0.143603
Random	481	KNN	0.19403	0.745833	0.175676	0.380413	0.184397	0.179063
Random	482	KNN	0.104478	0.745833	0.102941	0.279147	0.103704	0.103245
Random	483	KNN	0.19403	0.7375	0.171053	0.378282	0.181818	0.175202
Random	484	KNN	0.0298507	0.791667	0.0384615	0.153727	0.0336134	0.0363636
Random	485	KNN	0.134328	0.75	0.130435	0.317406	0.132353	0.131195
Random	486	KNN	0.238806	0.733333	0.2	0.418479	0.217687	0.206718
Random	487	KNN	0.0597015	0.791667	0.0740741	0.217402	0.0661157	0.0706714
Random	488	KNN	0.119403	0.7625	0.123077	0.301736	0.121212	0.122324
Random	489	KNN	0.208955	0.7375	0.181818	0.392561	0.194444	0.186667
Random	490	KNN	0.19403	0.720833	0.1625	0.373983	0.176871	0.167959
Random	491	KNN	0.268657	0.654167	0.178218	0.419221	0.214286	0.191083
Random	492	KNN	0.208955	0.754167	0.191781	0.396972	0.2	0.194986
Random	493	KNN	0.164179	0.704167	0.134146	0.340014	0.147651	0.139241
Random	494	KNN	0.19403	0.766667	0.188406	0.385689	0.191176	0.189504
Random	495	KNN	0.19403	0.733333	0.168831	0.377212	0.180556	0.173333
Random	496	KNN	0.238806	0.7	0.181818	0.408857	0.206452	0.190931
Random	497	KNN	0.238806	0.729167	0.197531	0.417288	0.216216	0.204604
Random	498	KNN	0.0746269	0.754167	0.078125	0.237236	0.0763359	0.0773994
Random	499	KNN	0.19403	0.708333	0.156627	0.370726	0.173333	0.162907
Random	500	KNN	0.134328	0.720833	0.118421	0.311173	0.125874	0.121294
Random	1	NBC	0.462687	0.6875	0.292453	0.564001	0.358382	0.315682
Random	2	NBC	0.462687	0.6125	0.25	0.532349	0.324607	0.275311
Random	3	NBC	0.402985	0.645833	0.241071	0.510158	0.301676	0.262136
Random	4	NBC	0.492537	0.5875	0.25	0.537927	0.331658	0.277311
Random	5	NBC	0.298507	0.754167	0.253165	0.474473	0.273973	0.261097
Random	6	NBC	0.373134	0.679167	0.245098	0.503409	0.295858	0.263158
Random	7	NBC	0.41791	0.741667	0.311111	0.556732	0.356688	0.327869
Random	8	NBC	0.373134	0.7	0.257732	0.511071	0.304878	0.274725
Random	9	NBC	0.522388	0.658333	0.299145	0.586435	0.380435	0.327103
Random	10	NBC	0.402985	0.675	0.257143	0.521551	0.313953	0.277207
Random	11	NBC	0.462687	0.720833	0.316327	0.577512	0.375758	0.337691
Random	12	NBC	0.492537	0.65	0.282051	0.565817	0.358696	0.308411
Random	13	NBC	0.447761	0.7	0.294118	0.559851	0.35503	0.315789
Random	14	NBC	0.432836	0.6625	0.263636	0.535494	0.327684	0.285996
Random	15	NBC	0.477612	0.6375	0.268908	0.551795	0.344086	0.294659
Random	16	NBC	0.477612	0.641667	0.271186	0.553595	0.345946	0.296846
Random	17	NBC	0.447761	0.695833	0.291262	0.558182	0.352941	0.313152
Random	18	NBC	0.477612	0.6875	0.299065	0.573025	0.367816	0.323232
Random	19	NBC	0.462687	0.7	0.300971	0.569105	0.364706	0.323591
Random	20	NBC	0.492537	0.6625	0.289474	0.571232	0.364641	0.315488
Random	21	NBC	0.477612	0.6625	0.283186	0.56251	0.355556	0.308285
Random	22	NBC	0.447761	0.6875	0.285714	0.55483	0.348837	0.308008
Random	23	NBC	0.447761	0.708333	0.3	0.563173	0.359281	0.321199
Random	24	NBC	0.447761	0.679167	0.280374	0.551457	0.344828	0.30303
Random	25	NBC	0.402985	0.695833	0.27	0.529538	0.323353	0.289079
Random	26	NBC	0.298507	0.75	0.25	0.47316	0.272109	0.258398
Random	27	NBC	0.402985	0.704167	0.27551	0.532699	0.327273	0.294118
Random	28	NBC	0.447761	0.704167	0.29703	0.561514	0.357143	0.318471
Random	29	NBC	0.373134	0.695833	0.255102	0.509548	0.30303	0.272331
Random	30	NBC	0.462687	0.65	0.269565	0.548403	0.340659	0.294118
Random	31	NBC	0.492537	0.679167	0.3	0.578373	0.372881	0.325444
Random	32	NBC	0.402985	0.666667	0.252336	0.518321	0.310345	0.272727
Random	33	NBC	0.447761	0.704167	0.29703	0.561514	0.357143	0.318471
Random	34	NBC	0.41791	0.708333	0.285714	0.544077	0.339394	0.305011
Random	35	NBC	0.477612	0.6875	0.299065	0.573025	0.367816	0.323232
Random	36	NBC	0.507463	0.666667	0.298246	0.581643	0.375691	0.325048
Random	37	NBC	0.477612	0.6625	0.283186	0.56251	0.355556	0.308285
Random	38	NBC	0.492537	0.6375	0.275	0.56035	0.352941	0.301645
Random	39	NBC	0.492537	0.670833	0.294643	0.574813	0.368715	0.320388
Random	40	NBC	0.343284	0.6875	0.234694	0.485806	0.278788	0.250545
Random	41	NBC	0.358209	0.704167	0.252632	0.502234	0.296296	0.268456
Random	42	NBC	0.447761	0.6875	0.285714	0.55483	0.348837	0.308008
Random	43	NBC	0.38806	0.708333	0.270833	0.524286	0.319018	0.288248
Random	44	NBC	0.462687	0.658333	0.274336	0.551908	0.344444	0.298651
Random	45	NBC	0.432836	0.7125	0.295918	0.555334	0.351515	0.315904
Random	46	NBC	0.358209	0.7	0.25	0.500746	0.294479	0.266075
Random	47	NBC	0.462687	0.670833	0.281818	0.557123	0.350282	0.30572
Random	48	NBC	0.447761	0.683333	0.283019	0.553146	0.346821	0.305499
Random	49	NBC	0.462687	0.6875	0.292453	0.564001	0.358382	0.315682
Random	50	NBC	0.477612	0.683333	0.296296	0.571286	0.365714	0.320641
Random	51	NBC	0.492537	0.670833	0.294643	0.574813	0.368715	0.320388
Random	52	NBC	0.492537	0.6625	0.289474	0.571232	0.364641	0.315488
Random	53	NBC	0.477612	0.675	0.290909	0.567792	0.361582	0.315582
Random	54	NBC	0.41791	0.716667	0.291667	0.547268	0.343558	0.310421
Random	55	NBC	0.328358	0.695833	0.231579	0.477999	0.271605	0.246085
Random	56	NBC	0.402985	0.741667	0.303371	0.5467	0.346154	0.319149
Random	57	NBC	0.477612	0.654167	0.278261	0.558961	0.351648	0.303605
Random	58	NBC	0.447761	0.695833	0.291262	0.558182	0.352941	0.313152
Random	59	NBC	0.492537	0.575	0.244444	0.532174	0.326733	0.271829
Random	60	NBC	0.492537	0.65	0.282051	0.565817	0.358696	0.308411
Random	61	NBC	0.447761	0.691667	0.288462	0.556508	0.350877	0.310559
Random	62	NBC	0.447761	0.666667	0.272727	0.546358	0.338983	0.295858
Random	63	NBC	0.447761	0.6875	0.285714	0.55483	0.348837	0.308008
Random	64	NBC	0.462687	0.691667	0.295238	0.565707	0.360465	0.318275
Random	65	NBC	0.477612	0.683333	0.296296	0.571286	0.365714	0.320641
Random	66	NBC	0.432836	0.7125	0.295918	0.555334	0.351515	0.315904
Random	67	NBC	0.41791	0.6875	0.271845	0.536016	0.329412	0.292276
Random	68	NBC	0.462687	0.695833	0.298077	0.567409	0.362573	0.320911
Random	69	NBC	0.447761	0.704167	0.29703	0.561514	0.357143	0.318471
Random	70	NBC	0.477612	0.675	0.290909	0.567792	0.361582	0.315582
Random	71	NBC	0.38806	0.670833	0.247619	0.510219	0.302326	0.26694
Random	72	NBC	0.492537	0.645833	0.279661	0.564001	0.356757	0.306122
Random	73	NBC	0.477612	0.7125	0.316832	0.583351	0.380952	0.339703
Random	74	NBC	0.447761	0.695833	0.291262	0.558182	0.352941	0.313152
Random	75	NBC	0.492537	0.7125	0.323529	0.592396	0.390533	0.347368
Random	76	NBC	0.358209	0.716667	0.26087	0.506672	0.301887	0.275862
Random	77	NBC	0.447761	0.6	0.238095	0.518321	0.310881	0.262697
Random	78	NBC	0.477612	0.670833	0.288288	0.566037	0.359551	0.313112
Random	79	NBC	0.447761	0.608333	0.241935	0.521908	0.314136	0.26643
Random	80	NBC	0.477612	0.679167	0.293578	0.569542	0.363636	0.318091
Random	81	NBC	0.432836	0.616667	0.239669	0.516639	0.308511	0.263158
Random	82	NBC	0.298507	0.733333	0.238095	0.467873	0.264901	0.248139
Random	83	NBC	0.447761	0.679167	0.280374	0.551457	0.344828	0.30303
Random	84	NBC	0.447761	0.708333	0.3	0.563173	0.359281	0.321199
Random	85	NBC	0.38806	0.716667	0.276596	0.527361	0.322981	0.293454
Random	86	NBC	0.477612	0.704167	0.31068	0.57993	0.376471	0.334029
Random	87	NBC	0.447761	0.658333	0.267857	0.542933	0.335196	0.291262
Random	88	NBC	0.447761	0.683333	0.283019	0.553146	0.346821	0.305499
Random	89	NBC	0.462687	0.691667	0.295238	0.565707	0.360465	0.318275
Random	90	NBC	0.447761	0.5875	0.232558	0.512893	0.306122	0.25729
Random	91	NBC	0.373134	0.729167	0.277778	0.52161	0.318471	0.29274
Random	92	NBC	0.447761	0.708333	0.3	0.563173	0.359281	0.321199
Random	93	NBC	0.477612	0.691667	0.301887	0.574759	0.369942	0.325866
Random	94	NBC	0.477612	0.6125	0.256	0.540867	0.333333	0.282187
Random	95	NBC	0.447761	0.6625	0.27027	0.544648	0.337079	0.293542
Random	96	NBC	0.522388	0.645833	0.291667	0.58084	0.374332	0.319927
Random	97	NBC	0.41791	0.675	0.264151	0.531121	0.323699	0.285132
Random	98	NBC	0.477612	0.695833	0.304762	0.576488	0.372093	0.328542
Random	99	NBC	0.447761	0.6875	0.285714	0.55483	0.348837	0.308008
Random	100	NBC	0.447761	0.6875	0.285714	0.55483	0.348837	0.308008
Random	101	NBC	0.477612	0.6875	0.299065	0.573025	0.367816	0.323232
Random	102	NBC	0.522388	0.645833	0.291667	0.58084	0.374332	0.319927
Random	103	NBC	0.447761	0.683333	0.283019	0.553146	0.346821	0.305499
Random	104	NBC	0.492537	0.6375	0.275	0.56035	0.352941	0.301645
Random	105	NBC	0.477612	0.695833	0.304762	0.576488	0.372093	0.328542
Random	106	NBC	0.447761	0.675	0.277778	0.549762	0.342857	0.300601
Random	107	NBC	0.492537	0.670833	0.294643	0.574813	0.368715	0.320388
Random	108	NBC	0.477612	0.691667	0.301887	0.574759	0.369942	0.325866
Random	109	NBC	0.462687	0.666667	0.279279	0.55539	0.348315	0.303327
Random	110	NBC	0.313433	0.725	0.241379	0.476696	0.272727	0.253012
Random	111	NBC	0.462687	0.675	0.284404	0.55885	0.352273	0.308151
Random	112	NBC	0.402985	0.675	0.257143	0.521551	0.313953	0.277207
Random	113	NBC	0.477612	0.7125	0.316832	0.583351	0.380952	0.339703
Random	114	NBC	0.402985	0.7	0.272727	0.531121	0.325301	0.291577
Random	115	NBC	0.358209	0.695833	0.247423	0.499253	0.292683	0.263736
Random	116	NBC	0.462687	0.679167	0.287037	0.560572	0.354286	0.310621
Random	117	NBC	0.432836	0.6875	0.278846	0.545504	0.339181	0.300207
Random	118	NBC	0.38806	0.704167	0.268041	0.522742	0.317073	0.285714
Random	119	NBC	0.38806	0.65	0.236364	0.502234	0.293785	0.25641
Random	120	NBC	0.447761	0.708333	0.3	0.563173	0.359281	0.321199
Random	121	NBC	0.373134	0.7125	0.265957	0.515614	0.310559	0.282167
Random	122	NBC	0.492537	0.675	0.297297	0.576596	0.370787	0.322896
Random	123	NBC	0.462687	0.675	0.284404	0.55885	0.352273	0.308151
Random	124	NBC	0.492537	0.633333	0.272727	0.558516	0.351064	0.299456
Random	125	NBC	0.432836	0.691667	0.281553	0.547155	0.341176	0.302714
Random	126	NBC	0.41791	0.683333	0.269231	0.53439	0.327485	0.289855
Random	127	NBC	0.477612	0.620833	0.260163	0.544534	0.336842	0.286225
Random	128	NBC	0.447761	0.7	0.294118	0.559851	0.35503	0.315789
Random	129	NBC	0.313433	0.716667	0.235955	0.473948	0.269231	0.248227
Random	130	NBC	0.447761	0.675	0.277778	0.549762	0.342857	0.300601
Random	131	NBC	0.492537	0.616667	0.264	0.551118	0.34375	0.291005
Random	132	NBC	0.462687	0.645833	0.267241	0.546643	0.338798	0.291902
Random	133	NBC	0.447761	0.704167	0.29703	0.561514	0.357143	0.318471
Random	134	NBC	0.358209	0.708333	0.255319	0.503718	0.298137	0.27088
Random	135	NBC	0.358209	0.741667	0.27907	0.515433	0.313725	0.291971
Random	136	NBC	0.477612	0.7	0.307692	0.578211	0.374269	0.331263
Random	137	NBC	0.477612	0.675	0.290909	0.567792	0.361582	0.315582
Random	138	NBC	0.447761	0.691667	0.288462	0.556508	0.350877	0.310559
Random	139	NBC	0.477612	0.658333	0.280702	0.560739	0.353591	0.305927
Random	140	NBC	0.447761	0.6875	0.285714	0.55483	0.348837	0.308008
Random	141	NBC	0.477612	0.7	0.307692	0.578211	0.374269	0.331263
Random	142	NBC	0.41791	0.729167	0.301075	0.55202	0.35	0.318907
Random	143	NBC	0.492537	0.654167	0.284483	0.567628	0.360656	0.310734
Random	144	NBC	0.477612	0.654167	0.278261	0.558961	0.351648	0.303605
Random	145	NBC	0.462687	0.645833	0.267241	0.546643	0.338798	0.291902
Random	146	NBC	0.492537	0.645833	0.279661	0.564001	0.356757	0.306122
Random	147	NBC	0.492537	0.683333	0.302752	0.580144	0.375	0.328032
Random	148	NBC	0.522388	0.645833	0.291667	0.58084	0.374332	0.319927
Random	149	NBC	0.477612	0.566667	0.235294	0.520237	0.315271	0.261866
Random	150	NBC	0.38806	0.7125	0.273684	0.525826	0.320988	0.290828
Random	151	NBC	0.38806	0.6875	0.257426	0.516518	0.309524	0.276008
Random	152	NBC	0.447761	0.645833	0.26087	0.537754	0.32967	0.28463
Random	153	NBC	0.402985	0.658333	0.247706	0.515071	0.306818	0.26839
Random	154	NBC	0.477612	0.679167	0.293578	0.569542	0.363636	0.318091
Random	155	NBC	0.522388	0.645833	0.291667	0.58084	0.374332	0.319927
Random	156	NBC	0.447761	0.654167	0.265487	0.541212	0.333333	0.289017
Random	157	NBC	0.462687	0.6875	0.292453	0.564001	0.358382	0.315682
Random	158	NBC	0.447761	0.6875	0.285714	0.55483	0.348837	0.308008
Random	159	NBC	0.492537	0.641667	0.277311	0.562179	0.354839	0.303867
Random	160	NBC	0.343284	0.725	0.258427	0.498879	0.294872	0.271868
Random	161	NBC	0.492537	0.704167	0.317308	0.588921	0.385965	0.341615
Random	162	NBC	0.447761	0.683333	0.283019	0.553146	0.346821	0.305499
Random	163	NBC	0.492537	0.683333	0.302752	0.580144	0.375	0.328032
Random	164	NBC	0.447761	0.645833	0.26087	0.537754	0.32967	0.28463
Random	165	NBC	0.432836	0.691667	0.281553	0.547155	0.341176	0.302714
Random	166	NBC	0.462687	0.6625	0.276786	0.553651	0.346369	0.300971
Random	167	NBC	0.432836	0.695833	0.284314	0.5488	0.343195	0.305263
Random	168	NBC	0.432836	0.579167	0.223077	0.500684	0.294416	0.247019
Random	169	NBC	0.492537	0.679167	0.3	0.578373	0.372881	0.325444
Random	170	NBC	0.492537	0.670833	0.294643	0.574813	0.368715	0.320388
Random	171	NBC	0.477612	0.670833	0.288288	0.566037	0.359551	0.313112
Random	172	NBC	0.477612	0.666667	0.285714	0.564276	0.357542	0.31068
Random	173	NBC	0.447761	0.7	0.294118	0.559851	0.35503	0.315789
Random	174	NBC	0.38806	0.708333	0.270833	0.524286	0.319018	0.288248
Random	175	NBC	0.447761	0.704167	0.29703	0.561514	0.357143	0.318471
Random	176	NBC	0.462687	0.683333	0.28972	0.562289	0.356322	0.313131
Random	177	NBC	0.462687	0.679167	0.287037	0.560572	0.354286	0.310621
Random	178	NBC	0.477612	0.691667	0.301887	0.574759	0.369942	0.325866
Random	179	NBC	0.462687	0.695833	0.298077	0.567409	0.362573	0.320911
Random	180	NBC	0.402985	0.695833	0.27	0.529538	0.323353	0.289079
Random	181	NBC	0.477612	0.675	0.290909	0.567792	0.361582	0.315582
Random	182	NBC	0.477612	0.675	0.290909	0.567792	0.361582	0.315582
Random	183	NBC	0.328358	0.729167	0.252874	0.489314	0.285714	0.26506
Random	184	NBC	0.447761	0.679167	0.280374	0.551457	0.344828	0.30303
Random	185	NBC	0.477612	0.704167	0.31068	0.57993	0.376471	0.334029
Random	186	NBC	0.432836	0.695833	0.284314	0.5488	0.343195	0.305263
Random	187	NBC	0.432836	0.720833	0.302083	0.558572	0.355828	0.321508
Random	188	NBC	0.447761	0.725	0.3125	0.56976	0.368098	0.332594
Random	189	NBC	0.41791	0.720833	0.294737	0.548857	0.345679	0.313199
Random	190	NBC	0.447761	0.683333	0.283019	0.553146	0.346821	0.305499
Random	191	NBC	0.447761	0.666667	0.272727	0.546358	0.338983	0.295858
Random	192	NBC	0.507463	0.670833	0.300885	0.583458	0.377778	0.327553
Random	193	NBC	0.462687	0.679167	0.287037	0.560572	0.354286	0.310621
Random	194	NBC	0.462687	0.691667	0.295238	0.565707	0.360465	0.318275
Random	195	NBC	0.402985	0.6875	0.264706	0.526358	0.319527	0.284211
Random	196	NBC	0.492537	0.670833	0.294643	0.574813	0.368715	0.320388
Random	197	NBC	0.462687	0.6625	0.276786	0.553651	0.346369	0.300971
Random	198	NBC	0.477612	0.6625	0.283186	0.56251	0.355556	0.308285
Random	199	NBC	0.447761	0.683333	0.283019	0.553146	0.346821	0.305499
Random	200	NBC	0.447761	0.670833	0.275229	0.548063	0.340909	0.298211
Random	201	NBC	0.477612	0.675	0.290909	0.567792	0.361582	0.315582
Random	202	NBC	0.358209	0.65	0.222222	0.482531	0.274286	0.240481
Random	203	NBC	0.477612	0.658333	0.280702	0.560739	0.353591	0.305927
Random	204	NBC	0.41791	0.695833	0.277228	0.539255	0.333333	0.29724
Random	205	NBC	0.462687	0.729167	0.322917	0.58084	0.380368	0.343681
Random	206	NBC	0.38806	0.7	0.265306	0.521193	0.315152	0.283224
Random	207	NBC	0.41791	0.725	0.297872	0.550441	0.347826	0.316027
Random	208	NBC	0.38806	0.704167	0.268041	0.522742	0.317073	0.285714
Random	209	NBC	0.462687	0.691667	0.295238	0.565707	0.360465	0.318275
Random	210	NBC	0.477612	0.6875	0.299065	0.573025	0.367816	0.323232
Random	211	NBC	0.447761	0.691667	0.288462	0.556508	0.350877	0.310559
Random	212	NBC	0.477612	0.7	0.307692	0.578211	0.374269	0.331263
Random	213	NBC	0.477612	0.6875	0.299065	0.573025	0.367816	0.323232
Random	214	NBC	0.41791	0.704167	0.282828	0.542475	0.337349	0.302376
Random	215	NBC	0.462687	0.729167	0.322917	0.58084	0.380368	0.343681
Random	216	NBC	0.462687	0.679167	0.287037	0.560572	0.354286	0.310621
Random	217	NBC	0.477612	0.691667	0.301887	0.574759	0.369942	0.325866
Random	218	NBC	0.462687	0.675	0.284404	0.55885	0.352273	0.308151
Random	219	NBC	0.477612	0.675	0.290909	0.567792	0.361582	0.315582
Random	220	NBC	0.432836	0.695833	0.284314	0.5488	0.343195	0.305263
Random	221	NBC	0.492537	0.608333	0.259843	0.547382	0.340206	0.286957
Random	222	NBC	0.477612	0.675	0.290909	0.567792	0.361582	0.315582
Random	223	NBC	0.522388	0.629167	0.282258	0.573297	0.366492	0.310835
Random	224	NBC	0.432836	0.683333	0.27619	0.543848	0.337209	0.297741
Random	225	NBC	0.447761	0.683333	0.283019	0.553146	0.346821	0.305499
Random	226	NBC	0.477612	0.65	0.275862	0.557178	0.349727	0.301318
Random	227	NBC	0.447761	0.683333	0.283019	0.553146	0.346821	0.305499
Random	228	NBC	0.477612	0.6875	0.299065	0.573025	0.367816	0.323232
Random	229	NBC	0.432836	0.6375	0.25	0.525293	0.31694	0.27307
Random	230	NBC	0.447761	0.591667	0.234375	0.514709	0.307692	0.259067
Random	231	NBC	0.477612	0.683333	0.296296	0.571286	0.365714	0.320641
Random	232	NBC	0.462687	0.666667	0.279279	0.55539	0.348315	0.303327
Random	233	NBC	0.477612	0.658333	0.280702	0.560739	0.353591	0.305927
Random	234	NBC	0.477612	0.679167	0.293578	0.569542	0.363636	0.318091
Random	235	NBC	0.447761	0.708333	0.3	0.563173	0.359281	0.321199
Random	236	NBC	0.432836	0.725	0.305263	0.560184	0.358025	0.324385
Random	237	NBC	0.477612	0.675	0.290909	0.567792	0.361582	0.315582
Random	238	NBC	0.477612	0.683333	0.296296	0.571286	0.365714	0.320641
Random	239	NBC	0.492537	0.645833	0.279661	0.564001	0.356757	0.306122
Random	240	NBC	0.447761	0.6375	0.25641	0.534273	0.326087	0.280374
Random	241	NBC	0.477612	0.683333	0.296296	0.571286	0.365714	0.320641
Random	242	NBC	0.432836	0.6875	0.278846	0.545504	0.339181	0.300207
Random	243	NBC	0.462687	0.695833	0.298077	0.567409	0.362573	0.320911
Random	244	NBC	0.328358	0.691667	0.229167	0.476565	0.269939	0.243902
Random	245	NBC	0.447761	0.720833	0.309278	0.568121	0.365854	0.32967
Random	246	NBC	0.41791	0.691667	0.27451	0.537638	0.331361	0.294737
Random	247	NBC	0.343284	0.708333	0.247312	0.493112	0.2875	0.261959
Random	248	NBC	0.492537	0.604167	0.257812	0.545504	0.338462	0.284974
Random	249	NBC	0.462687	0.6875	0.292453	0.564001	0.358382	0.315682
Random	250	NBC	0.477612	0.683333	0.296296	0.571286	0.365714	0.320641
Random	251	NBC	0.447761	0.658333	0.267857	0.542933	0.335196	0.291262
Random	252	NBC	0.477612	0.7	0.307692	0.578211	0.374269	0.331263
Random	253	NBC	0.477612	0.704167	0.31068	0.57993	0.376471	0.334029
Random	254	NBC	0.447761	0.625	0.25	0.529009	0.320856	0.274223
Random	255	NBC	0.492537	0.670833	0.294643	0.574813	0.368715	0.320388
Random	256	NBC	0.447761	0.733333	0.319149	0.573025	0.372671	0.3386
Random	257	NBC	0.447761	0.7	0.294118	0.559851	0.35503	0.315789
Random	258	NBC	0.447761	0.691667	0.288462	0.556508	0.350877	0.310559
Random	259	NBC	0.343284	0.716667	0.252747	0.496004	0.291139	0.266821
Random	260	NBC	0.492537	0.658333	0.286957	0.569433	0.362637	0.313093
Random	261	NBC	0.492537	0.6875	0.305556	0.58191	0.377143	0.330661
Random	262	NBC	0.522388	0.654167	0.29661	0.584576	0.378378	0.324675
Random	263	NBC	0.477612	0.683333	0.296296	0.571286	0.365714	0.320641
Random	264	NBC	0.38806	0.6875	0.257426	0.516518	0.309524	0.276008
Random	265	NBC	0.462687	0.6375	0.262712	0.543105	0.335135	0.28757
Random	266	NBC	0.477612	0.6875	0.299065	0.573025	0.367816	0.323232
Random	267	NBC	0.447761	0.575	0.227273	0.507408	0.301508	0.252101
Random	268	NBC	0.477612	0.583333	0.242424	0.527832	0.321608	0.268908
Random	269	NBC	0.477612	0.691667	0.301887	0.574759	0.369942	0.325866
Random	270	NBC	0.447761	0.6	0.238095	0.518321	0.310881	0.262697
Random	271	NBC	0.462687	0.645833	0.267241	0.546643	0.338798	0.291902
Random	272	NBC	0.358209	0.7	0.25	0.500746	0.294479	0.266075
Random	273	NBC	0.492537	0.679167	0.3	0.578373	0.372881	0.325444
Random	274	NBC	0.402985	0.7	0.272727	0.531121	0.325301	0.291577
Random	275	NBC	0.522388	0.654167	0.29661	0.584576	0.378378	0.324675
Random	276	NBC	0.373134	0.691667	0.252525	0.50802	0.301205	0.269978
Random	277	NBC	0.447761	0.6875	0.285714	0.55483	0.348837	0.308008
Random	278	NBC	0.477612	0.683333	0.296296	0.571286	0.365714	0.320641
Random	279	NBC	0.447761	0.704167	0.29703	0.561514	0.357143	0.318471
Random	280	NBC	0.447761	0.704167	0.29703	0.561514	0.357143	0.318471
Random	281	NBC	0.373134	0.670833	0.240385	0.500311	0.292398	0.258799
Random	282	NBC	0.447761	0.704167	0.29703	0.561514	0.357143	0.318471
Random	283	NBC	0.477612	0.670833	0.288288	0.566037	0.359551	0.313112
Random	284	NBC	0.492537	0.679167	0.3	0.578373	0.372881	0.325444
Random	285	NBC	0.477612	0.6875	0.299065	0.573025	0.367816	0.323232
Random	286	NBC	0.492537	0.6625	0.289474	0.571232	0.364641	0.315488
Random	287	NBC	0.462687	0.658333	0.274336	0.551908	0.344444	0.298651
Random	288	NBC	0.328358	0.708333	0.23913	0.482273	0.27673	0.252874
Random	289	NBC	0.313433	0.720833	0.238636	0.475324	0.270968	0.250597
Random	290	NBC	0.447761	0.6875	0.285714	0.55483	0.348837	0.308008
Random	291	NBC	0.38806	0.679167	0.252427	0.513378	0.305882	0.271399
Random	292	NBC	0.462687	0.704167	0.303922	0.570796	0.366864	0.326316
Random	293	NBC	0.477612	0.65	0.275862	0.557178	0.349727	0.301318
Random	294	NBC	0.477612	0.675	0.290909	0.567792	0.361582	0.315582
Random	295	NBC	0.447761	0.6875	0.285714	0.55483	0.348837	0.308008
Random	296	NBC	0.462687	0.675	0.284404	0.55885	0.352273	0.308151
Random	297	NBC	0.447761	0.695833	0.291262	0.558182	0.352941	0.313152
Random	298	NBC	0.477612	0.695833	0.304762	0.576488	0.372093	0.328542
Random	299	NBC	0.447761	0.6875	0.285714	0.55483	0.348837	0.308008
Random	300	NBC	0.477612	0.704167	0.31068	0.57993	0.376471	0.334029
Random	301	NBC	0.402985	0.7	0.272727	0.531121	0.325301	0.291577
Random	302	NBC	0.477612	0.670833	0.288288	0.566037	0.359551	0.313112
Random	303	NBC	0.462687	0.679167	0.287037	0.560572	0.354286	0.310621
Random	304	NBC	0.447761	0.691667	0.288462	0.556508	0.350877	0.310559
Random	305	NBC	0.447761	0.666667	0.272727	0.546358	0.338983	0.295858
Random	306	NBC	0.447761	0.704167	0.29703	0.561514	0.357143	0.318471
Random	307	NBC	0.41791	0.7	0.28	0.540867	0.335329	0.299786
Random	308	NBC	0.462687	0.641667	0.264957	0.544877	0.336957	0.28972
Random	309	NBC	0.447761	0.683333	0.283019	0.553146	0.346821	0.305499
Random	310	NBC	0.447761	0.716667	0.306122	0.566476	0.363636	0.326797
Random	311	NBC	0.477612	0.716667	0.32	0.585054	0.383234	0.342612
Random	312	NBC	0.492537	0.604167	0.257812	0.545504	0.338462	0.284974
Random	313	NBC	0.477612	0.679167	0.293578	0.569542	0.363636	0.318091
Random	314	NBC	0.447761	0.658333	0.267857	0.542933	0.335196	0.291262
Random	315	NBC	0.447761	0.675	0.277778	0.549762	0.342857	0.300601
Random	316	NBC	0.41791	0.7125	0.28866	0.545675	0.341463	0.307692
Random	317	NBC	0.283582	0.720833	0.22093	0.452123	0.248366	0.231144
Random	318	NBC	0.38806	0.666667	0.245283	0.508632	0.300578	0.264766
Random	319	NBC	0.38806	0.725	0.282609	0.530418	0.327044	0.298851
Random	320	NBC	0.38806	0.608333	0.216667	0.48587	0.278075	0.23766
Random	321	NBC	0.492537	0.65	0.282051	0.565817	0.358696	0.308411
Random	322	NBC	0.492537	0.675	0.297297	0.576596	0.370787	0.322896
Random	323	NBC	0.447761	0.683333	0.283019	0.553146	0.346821	0.305499
Random	324	NBC	0.447761	0.658333	0.267857	0.542933	0.335196	0.291262
Random	325	NBC	0.477612	0.666667	0.285714	0.564276	0.357542	0.31068
Random	326	NBC	0.477612	0.6875	0.299065	0.573025	0.367816	0.323232
Random	327	NBC	0.477612	0.679167	0.293578	0.569542	0.363636	0.318091
Random	328	NBC	0.477612	0.675	0.290909	0.567792	0.361582	0.315582
Random	329	NBC	0.492537	0.679167	0.3	0.578373	0.372881	0.325444
Random	330	NBC	0.447761	0.704167	0.29703	0.561514	0.357143	0.318471
Random	331	NBC	0.477612	0.65	0.275862	0.557178	0.349727	0.301318
Random	332	NBC	0.432836	0.704167	0.29	0.552077	0.347305	0.310493
Random	333	NBC	0.462687	0.658333	0.274336	0.551908	0.344444	0.298651
Random	334	NBC	0.447761	0.658333	0.267857	0.542933	0.335196	0.291262
Random	335	NBC	0.432836	0.666667	0.266055	0.537175	0.329545	0.28827
Random	336	NBC	0.447761	0.679167	0.280374	0.551457	0.344828	0.30303
Random	337	NBC	0.402985	0.691667	0.267327	0.52795	0.321429	0.286624
Random	338	NBC	0.462687	0.691667	0.295238	0.565707	0.360465	0.318275
Random	339	NBC	0.447761	0.704167	0.29703	0.561514	0.357143	0.318471
Random	340	NBC	0.507463	0.595833	0.259542	0.549876	0.343434	0.287648
Random	341	NBC	0.373134	0.691667	0.252525	0.50802	0.301205	0.269978
Random	342	NBC	0.477612	0.6625	0.283186	0.56251	0.355556	0.308285
Random	343	NBC	0.432836	0.7	0.287129	0.550441	0.345238	0.307856
Random	344	NBC	0.358209	0.675	0.235294	0.491723	0.284024	0.252632
Random	345	NBC	0.492537	0.675	0.297297	0.576596	0.370787	0.322896
Random	346	NBC	0.462687	0.7	0.300971	0.569105	0.364706	0.323591
Random	347	NBC	0.373134	0.704167	0.260417	0.51259	0.306748	0.277162
Random	348	NBC	0.447761	0.629167	0.252101	0.53077	0.322581	0.276243
Random	349	NBC	0.328358	0.7125	0.241758	0.483689	0.278481	0.25522
Random	350	NBC	0.447761	0.645833	0.26087	0.537754	0.32967	0.28463
Random	351	NBC	0.41791	0.7	0.28	0.540867	0.335329	0.299786
Random	352	NBC	0.447761	0.6875	0.285714	0.55483	0.348837	0.308008
Random	353	NBC	0.492537	0.670833	0.294643	0.574813	0.368715	0.320388
Random	354	NBC	0.432836	0.7125	0.295918	0.555334	0.351515	0.315904
Random	355	NBC	0.38806	0.65	0.236364	0.502234	0.293785	0.25641
Random	356	NBC	0.492537	0.7	0.314286	0.587176	0.383721	0.338809
Random	357	NBC	0.432836	0.695833	0.284314	0.5488	0.343195	0.305263
Random	358	NBC	0.447761	0.675	0.277778	0.549762	0.342857	0.300601
Random	359	NBC	0.373134	0.691667	0.252525	0.50802	0.301205	0.269978
Random	360	NBC	0.41791	0.741667	0.311111	0.556732	0.356688	0.327869
Random	361	NBC	0.477612	0.679167	0.293578	0.569542	0.363636	0.318091
Random	362	NBC	0.477612	0.683333	0.296296	0.571286	0.365714	0.320641
Random	363	NBC	0.477612	0.620833	0.260163	0.544534	0.336842	0.286225
Random	364	NBC	0.477612	0.695833	0.304762	0.576488	0.372093	0.328542
Random	365	NBC	0.373134	0.7	0.257732	0.511071	0.304878	0.274725
Random	366	NBC	0.477612	0.658333	0.280702	0.560739	0.353591	0.305927
Random	367	NBC	0.462687	0.691667	0.295238	0.565707	0.360465	0.318275
Random	368	NBC	0.477612	0.654167	0.278261	0.558961	0.351648	0.303605
Random	369	NBC	0.447761	0.675	0.277778	0.549762	0.342857	0.300601
Random	370	NBC	0.358209	0.679167	0.237624	0.493238	0.285714	0.254777
Random	371	NBC	0.477612	0.691667	0.301887	0.574759	0.369942	0.325866
Random	372	NBC	0.358209	0.704167	0.252632	0.502234	0.296296	0.268456
Random	373	NBC	0.41791	0.670833	0.261682	0.529479	0.321839	0.282828
Random	374	NBC	0.447761	0.675	0.277778	0.549762	0.342857	0.300601
Random	375	NBC	0.477612	0.679167	0.293578	0.569542	0.363636	0.318091
Random	376	NBC	0.477612	0.645833	0.273504	0.55539	0.347826	0.299065
Random	377	NBC	0.358209	0.7125	0.258065	0.505197	0.3	0.273349
Random	378	NBC	0.38806	0.6625	0.242991	0.50704	0.298851	0.262626
Random	379	NBC	0.477612	0.6625	0.283186	0.56251	0.355556	0.308285
Random	380	NBC	0.492537	0.679167	0.3	0.578373	0.372881	0.325444
Random	381	NBC	0.462687	0.679167	0.287037	0.560572	0.354286	0.310621
Random	382	NBC	0.447761	0.683333	0.283019	0.553146	0.346821	0.305499
Random	383	NBC	0.447761	0.683333	0.283019	0.553146	0.346821	0.305499
Random	384	NBC	0.447761	0.695833	0.291262	0.558182	0.352941	0.313152
Random	385	NBC	0.477612	0.691667	0.301887	0.574759	0.369942	0.325866
Random	386	NBC	0.447761	0.679167	0.280374	0.551457	0.344828	0.30303
Random	387	NBC	0.477612	0.679167	0.293578	0.569542	0.363636	0.318091
Random	388	NBC	0.432836	0.6875	0.278846	0.545504	0.339181	0.300207
Random	389	NBC	0.447761	0.741667	0.326087	0.576272	0.377358	0.344828
Random	390	NBC	0.402985	0.729167	0.293478	0.542073	0.339623	0.310345
Random	391	NBC	0.373134	0.708333	0.263158	0.514105	0.308642	0.279642
Random	392	NBC	0.462687	0.65	0.269565	0.548403	0.340659	0.294118
Random	393	NBC	0.38806	0.7	0.265306	0.521193	0.315152	0.283224
Random	394	NBC	0.358209	0.7	0.25	0.500746	0.294479	0.266075
Random	395	NBC	0.492537	0.6625	0.289474	0.571232	0.364641	0.315488
Random	396	NBC	0.462687	0.666667	0.279279	0.55539	0.348315	0.303327
Random	397	NBC	0.492537	0.65	0.282051	0.565817	0.358696	0.308411
Random	398	NBC	0.447761	0.679167	0.280374	0.551457	0.344828	0.30303
Random	399	NBC	0.447761	0.7	0.294118	0.559851	0.35503	0.315789
Random	400	NBC	0.462687	0.670833	0.281818	0.557123	0.350282	0.30572
Random	401	NBC	0.477612	0.666667	0.285714	0.564276	0.357542	0.31068
Random	402	NBC	0.462687	0.658333	0.274336	0.551908	0.344444	0.298651
Random	403	NBC	0.477612	0.6625	0.283186	0.56251	0.355556	0.308285
Random	404	NBC	0.492537	0.654167	0.284483	0.567628	0.360656	0.310734
Random	405	NBC	0.492537	0.683333	0.302752	0.580144	0.375	0.328032
Random	406	NBC	0.477612	0.691667	0.301887	0.574759	0.369942	0.325866
Random	407	NBC	0.432836	0.704167	0.29	0.552077	0.347305	0.310493
Random	408	NBC	0.402985	0.6875	0.264706	0.526358	0.319527	0.284211
Random	409	NBC	0.462687	0.695833	0.298077	0.567409	0.362573	0.320911
Random	410	NBC	0.462687	0.666667	0.279279	0.55539	0.348315	0.303327
Random	411	NBC	0.447761	0.683333	0.283019	0.553146	0.346821	0.305499
Random	412	NBC	0.492537	0.658333	0.286957	0.569433	0.362637	0.313093
Random	413	NBC	0.41791	0.633333	0.241379	0.514467	0.306011	0.263653
Random	414	NBC	0.447761	0.666667	0.272727	0.546358	0.338983	0.295858
Random	415	NBC	0.41791	0.658333	0.254545	0.524523	0.316384	0.276134
Random	416	NBC	0.492537	0.6375	0.275	0.56035	0.352941	0.301645
Random	417	NBC	0.462687	0.679167	0.287037	0.560572	0.354286	0.310621
Random	418	NBC	0.447761	0.691667	0.288462	0.556508	0.350877	0.310559
Random	419	NBC	0.462687	0.704167	0.303922	0.570796	0.366864	0.326316
Random	420	NBC	0.41791	0.708333	0.285714	0.544077	0.339394	0.305011
Random	421	NBC	0.462687	0.654167	0.27193	0.550158	0.342541	0.296367
Random	422	NBC	0.477612	0.7	0.307692	0.578211	0.374269	0.331263
Random	423	NBC	0.38806	0.645833	0.234234	0.500622	0.292135	0.254403
Random	424	NBC	0.462687	0.675	0.284404	0.55885	0.352273	0.308151
Random	425	NBC	0.477612	0.65	0.275862	0.557178	0.349727	0.301318
Random	426	NBC	0.462687	0.675	0.284404	0.55885	0.352273	0.308151
Random	427	NBC	0.492537	0.65	0.282051	0.565817	0.358696	0.308411
Random	428	NBC	0.522388	0.65	0.294118	0.582711	0.376344	0.322284
Random	429	NBC	0.477612	0.6625	0.283186	0.56251	0.355556	0.308285
Random	430	NBC	0.343284	0.7125	0.25	0.49456	0.289308	0.264368
Random	431	NBC	0.462687	0.666667	0.279279	0.55539	0.348315	0.303327
Random	432	NBC	0.477612	0.65	0.275862	0.557178	0.349727	0.301318
Random	433	NBC	0.462687	0.7	0.300971	0.569105	0.364706	0.323591
Random	434	NBC	0.462687	0.666667	0.279279	0.55539	0.348315	0.303327
Random	435	NBC	0.477612	0.658333	0.280702	0.560739	0.353591	0.305927
Random	436	NBC	0.447761	0.683333	0.283019	0.553146	0.346821	0.305499
Random	437	NBC	0.462687	0.695833	0.298077	0.567409	0.362573	0.320911
Random	438	NBC	0.373134	0.691667	0.252525	0.50802	0.301205	0.269978
Random	439	NBC	0.507463	0.633333	0.278689	0.566915	0.359788	0.306306
Random	440	NBC	0.358209	0.675	0.235294	0.491723	0.284024	0.252632
Random	441	NBC	0.447761	0.691667	0.288462	0.556508	0.350877	0.310559
Random	442	NBC	0.462687	0.670833	0.281818	0.557123	0.350282	0.30572
Random	443	NBC	0.492537	0.683333	0.302752	0.580144	0.375	0.328032
Random	444	NBC	0.373134	0.691667	0.252525	0.50802	0.301205	0.269978
Random	445	NBC	0.507463	0.654167	0.290598	0.576164	0.369565	0.317757
Random	446	NBC	0.447761	0.7125	0.30303	0.564827	0.361446	0.323974
Random	447	NBC	0.447761	0.6875	0.285714	0.55483	0.348837	0.308008
Random	448	NBC	0.522388	0.65	0.294118	0.582711	0.376344	0.322284
Random	449	NBC	0.373134	0.7	0.257732	0.511071	0.304878	0.274725
Random	450	NBC	0.447761	0.6875	0.285714	0.55483	0.348837	0.308008
Random	451	NBC	0.477612	0.6875	0.299065	0.573025	0.367816	0.323232
Random	452	NBC	0.38806	0.675	0.25	0.511801	0.304094	0.269151
Random	453	NBC	0.462687	0.608333	0.248	0.530535	0.322917	0.273369
Random	454	NBC	0.492537	0.625	0.268293	0.55483	0.347368	0.29517
Random	455	NBC	0.38806	0.708333	0.270833	0.524286	0.319018	0.288248
Random	456	NBC	0.477612	0.704167	0.31068	0.57993	0.376471	0.334029
Random	457	NBC	0.492537	0.683333	0.302752	0.580144	0.375	0.328032
Random	458	NBC	0.507463	0.625	0.274194	0.563173	0.356021	0.301954
Random	459	NBC	0.477612	0.658333	0.280702	0.560739	0.353591	0.305927
Random	460	NBC	0.253731	0.775	0.239437	0.443443	0.246377	0.242165
Random	461	NBC	0.492537	0.679167	0.3	0.578373	0.372881	0.325444
Random	462	NBC	0.462687	0.695833	0.298077	0.567409	0.362573	0.320911
Random	463	NBC	0.447761	0.6875	0.285714	0.55483	0.348837	0.308008
Random	464	NBC	0.447761	0.7125	0.30303	0.564827	0.361446	0.323974
Random	465	NBC	0.373134	0.695833	0.255102	0.509548	0.30303	0.272331
Random	466	NBC	0.447761	0.704167	0.29703	0.561514	0.357143	0.318471
Random	467	NBC	0.41791	0.695833	0.277228	0.539255	0.333333	0.29724
Random	468	NBC	0.328358	0.6625	0.213592	0.466409	0.258824	0.229645
Random	469	NBC	0.447761	0.7	0.294118	0.559851	0.35503	0.315789
Random	470	NBC	0.41791	0.666667	0.259259	0.527832	0.32	0.280561
Random	471	NBC	0.373134	0.695833	0.255102	0.509548	0.30303	0.272331
Random	472	NBC	0.462687	0.679167	0.287037	0.560572	0.354286	0.310621
Random	473	NBC	0.492537	0.645833	0.279661	0.564001	0.356757	0.306122
Random	474	NBC	0.477612	0.691667	0.301887	0.574759	0.369942	0.325866
Random	475	NBC	0.447761	0.658333	0.267857	0.542933	0.335196	0.291262
Random	476	NBC	0.477612	0.679167	0.293578	0.569542	0.363636	0.318091
Random	477	NBC	0.41791	0.670833	0.261682	0.529479	0.321839	0.282828
Random	478	NBC	0.492537	0.654167	0.284483	0.567628	0.360656	0.310734
Random	479	NBC	0.41791	0.683333	0.269231	0.53439	0.327485	0.289855
Random	480	NBC	0.447761	0.6875	0.285714	0.55483	0.348837	0.308008
Random	481	NBC	0.492537	0.595833	0.253846	0.541729	0.335025	0.28109
Random	482	NBC	0.462687	0.683333	0.28972	0.562289	0.356322	0.313131
Random	483	NBC	0.477612	0.6625	0.283186	0.56251	0.355556	0.308285
Random	484	NBC	0.447761	0.670833	0.275229	0.548063	0.340909	0.298211
Random	485	NBC	0.447761	0.65	0.263158	0.539486	0.331492	0.286807
Random	486	NBC	0.432836	0.695833	0.284314	0.5488	0.343195	0.305263
Random	487	NBC	0.447761	0.683333	0.283019	0.553146	0.346821	0.305499
Random	488	NBC	0.477612	0.6625	0.283186	0.56251	0.355556	0.308285
Random	489	NBC	0.447761	0.691667	0.288462	0.556508	0.350877	0.310559
Random	490	NBC	0.328358	0.666667	0.215686	0.467873	0.260355	0.231579
Random	491	NBC	0.477612	0.679167	0.293578	0.569542	0.363636	0.318091
Random	492	NBC	0.447761	0.65	0.263158	0.539486	0.331492	0.286807
Random	493	NBC	0.358209	0.679167	0.237624	0.493238	0.285714	0.254777
Random	494	NBC	0.447761	0.675	0.277778	0.549762	0.342857	0.300601
Random	495	NBC	0.477612	0.6625	0.283186	0.56251	0.355556	0.308285
Random	496	NBC	0.402985	0.633333	0.234783	0.505197	0.296703	0.256167
Random	497	NBC	0.492537	0.658333	0.286957	0.569433	0.362637	0.313093
Random	498	NBC	0.447761	0.683333	0.283019	0.553146	0.346821	0.305499
Random	499	NBC	0.447761	0.654167	0.265487	0.541212	0.333333	0.289017
Random	500	NBC	0.432836	0.691667	0.281553	0.547155	0.341176	0.302714
Random	1	QDA	0.208955	0.795833	0.222222	0.407791	0.215385	0.219436
Random	2	QDA	0.19403	0.7875	0.203125	0.390894	0.198473	0.201238
Random	3	QDA	0.104478	0.733333	0.0985915	0.276798	0.101449	0.0997151
Random	4	QDA	0.119403	0.766667	0.125	0.30256	0.122137	0.123839
Random	5	QDA	0.104478	0.804167	0.12963	0.289858	0.115702	0.123675
Random	6	QDA	0.119403	0.829167	0.163265	0.314651	0.137931	0.152091
Random	7	QDA	0.238806	0.666667	0.166667	0.399004	0.196319	0.177384
Random	8	QDA	0.149254	0.720833	0.12987	0.328005	0.138889	0.133333
Random	9	QDA	0.104478	0.795833	0.125	0.288352	0.113821	0.120275
Random	10	QDA	0.0746269	0.770833	0.0833333	0.239843	0.0787402	0.0814332
Random	11	QDA	0.134328	0.795833	0.155172	0.32696	0.144	0.150502
Random	12	QDA	0.283582	0.766667	0.253333	0.466276	0.267606	0.258856
Random	13	QDA	0.104478	0.7875	0.12069	0.286838	0.112	0.117057
Random	14	QDA	0.149254	0.85	0.217391	0.356182	0.176991	0.199203
Random	15	QDA	0.104478	0.7875	0.12069	0.286838	0.112	0.117057
Random	16	QDA	0.179104	0.866667	0.272727	0.393985	0.216216	0.246914
Random	17	QDA	0.149254	0.875	0.25	0.361382	0.186916	0.220264
Random	18	QDA	0.149254	0.779167	0.15873	0.341018	0.153846	0.15674
Random	19	QDA	0.179104	0.783333	0.1875	0.374564	0.183206	0.185759
Random	20	QDA	0.164179	0.766667	0.164179	0.354783	0.164179	0.164179
Random	21	QDA	0.268657	0.85	0.333333	0.477868	0.297521	0.318021
Random	22	QDA	0.104478	0.829167	0.145833	0.294329	0.121739	0.135135
Random	23	QDA	0.208955	0.720833	0.17284	0.3881	0.189189	0.179028
Random	24	QDA	0.149254	0.770833	0.153846	0.33919	0.151515	0.152905
Random	25	QDA	0.134328	0.758333	0.134328	0.319164	0.134328	0.134328
Random	26	QDA	0.149254	0.779167	0.15873	0.341018	0.153846	0.15674
Random	27	QDA	0.164179	0.833333	0.215686	0.369886	0.186441	0.202952
Random	28	QDA	0.104478	0.816667	0.137255	0.292102	0.118644	0.129151
Random	29	QDA	0.164179	0.75	0.15493	0.350905	0.15942	0.156695
Random	30	QDA	0.119403	0.7875	0.135593	0.306643	0.126984	0.132013
Random	31	QDA	0.134328	0.8	0.157895	0.327815	0.145161	0.152542
Random	32	QDA	0.208955	0.779167	0.208955	0.403498	0.208955	0.208955
Random	33	QDA	0.0895522	0.729167	0.084507	0.255536	0.0869565	0.0854701
Random	34	QDA	0.119403	0.7625	0.123077	0.301736	0.121212	0.122324
Random	35	QDA	0.164179	0.7375	0.148649	0.347969	0.156028	0.151515
Random	36	QDA	0.104478	0.766667	0.111111	0.283019	0.107692	0.109718
Random	37	QDA	0.164179	0.745833	0.152778	0.349929	0.158273	0.15493
Random	38	QDA	0.119403	0.7875	0.135593	0.306643	0.126984	0.132013
Random	39	QDA	0.0746269	0.8375	0.113636	0.25	0.0900901	0.102881
Random	40	QDA	0.19403	0.816667	0.22807	0.398067	0.209677	0.220339
Random	41	QDA	0.0746269	0.8125	0.1	0.24624	0.0854701	0.093633
Random	42	QDA	0.19403	0.729167	0.166667	0.376138	0.17931	0.171504
Random	43	QDA	0.149254	0.691667	0.119048	0.3213	0.13245	0.124069
Random	44	QDA	0.164179	0.754167	0.157143	0.351878	0.160584	0.158501
Random	45	QDA	0.223881	0.770833	0.214286	0.415421	0.218978	0.216138
Random	46	QDA	0.134328	0.766667	0.138462	0.320913	0.136364	0.137615
Random	47	QDA	0.223881	0.720833	0.182927	0.401722	0.201342	0.189873
Random	48	QDA	0.164179	0.766667	0.164179	0.354783	0.164179	0.164179
Random	49	QDA	0.179104	0.783333	0.1875	0.374564	0.183206	0.185759
Random	50	QDA	0.119403	0.795833	0.140351	0.308261	0.129032	0.135593
Random	51	QDA	0.149254	0.808333	0.178571	0.347342	0.162602	0.171821
Random	52	QDA	0.134328	0.825	0.176471	0.332898	0.152542	0.166052
Random	53	QDA	0.179104	0.816667	0.214286	0.382451	0.195122	0.206186
Random	54	QDA	0.149254	0.841667	0.208333	0.354432	0.173913	0.19305
Random	55	QDA	0.0597015	0.766667	0.0666667	0.213942	0.0629921	0.0651466
Random	56	QDA	0.208955	0.770833	0.202899	0.401335	0.205882	0.204082
Random	57	QDA	0.104478	0.708333	0.0909091	0.272039	0.0972222	0.0933333
Random	58	QDA	0.238806	0.825	0.275862	0.443864	0.256	0.267559
Random	59	QDA	0.268657	0.583333	0.152542	0.395874	0.194595	0.166976
Random	60	QDA	0.208955	0.816667	0.241379	0.413094	0.224	0.234114
Random	61	QDA	0.19403	0.7875	0.203125	0.390894	0.198473	0.201238
Random	62	QDA	0.179104	0.829167	0.226415	0.385367	0.2	0.215054
Random	63	QDA	0.238806	0.820833	0.271186	0.442741	0.253968	0.264026
Random	64	QDA	0.119403	0.783333	0.133333	0.305831	0.125984	0.130293
Random	65	QDA	0.298507	0.720833	0.229885	0.463869	0.25974	0.240964
Random	66	QDA	0.164179	0.808333	0.192982	0.364296	0.177419	0.186441
Random	67	QDA	0.164179	0.791667	0.180328	0.360521	0.171875	0.176849
Random	68	QDA	0.19403	0.766667	0.188406	0.385689	0.191176	0.189504
Random	69	QDA	0.164179	0.795833	0.183333	0.361468	0.173228	0.179153
Random	70	QDA	0.119403	0.775	0.129032	0.304199	0.124031	0.126984
Random	71	QDA	0.208955	0.841667	0.269231	0.419369	0.235294	0.254545
Random	72	QDA	0.104478	0.804167	0.12963	0.289858	0.115702	0.123675
Random	73	QDA	0.179104	0.779167	0.184615	0.373567	0.181818	0.183486
Random	74	QDA	0.0746269	0.854167	0.125	0.252475	0.0934579	0.110132
Random	75	QDA	0.164179	0.816667	0.2	0.366169	0.180328	0.191638
Random	76	QDA	0.164179	0.891667	0.297297	0.382613	0.211538	0.255814
Random	77	QDA	0.19403	0.758333	0.183099	0.383587	0.188406	0.185185
Random	78	QDA	0.0746269	0.808333	0.0980392	0.245608	0.0847458	0.0922509
Random	79	QDA	0.134328	0.804167	0.160714	0.328668	0.146341	0.154639
Random	80	QDA	0.134328	0.829167	0.18	0.333737	0.153846	0.168539
Random	81	QDA	0.179104	0.825	0.222222	0.384397	0.198347	0.212014
Random	82	QDA	0.268657	0.720833	0.211765	0.440064	0.236842	0.22113
Random	83	QDA	0.134328	0.8375	0.1875	0.33541	0.156522	0.173745
Random	84	QDA	0.223881	0.6625	0.15625	0.385125	0.184049	0.166297
Random	85	QDA	0.164179	0.7875	0.177419	0.359571	0.170543	0.174603
Random	86	QDA	0.238806	0.754167	0.213333	0.424381	0.225352	0.217984
Random	87	QDA	0.164179	0.7375	0.148649	0.347969	0.156028	0.151515
Random	88	QDA	0.19403	0.791667	0.206349	0.391927	0.2	0.203762
Random	89	QDA	0.149254	0.8125	0.181818	0.348236	0.163934	0.174216
Random	90	QDA	0.208955	0.770833	0.202899	0.401335	0.205882	0.204082
Random	91	QDA	0.268657	0.691667	0.195652	0.431069	0.226415	0.206897
Random	92	QDA	0.179104	0.766667	0.176471	0.370558	0.177778	0.176991
Random	93	QDA	0.223881	0.775	0.217391	0.416542	0.220588	0.218659
Random	94	QDA	0.149254	0.791667	0.166667	0.343743	0.15748	0.162866
Random	95	QDA	0.19403	0.779167	0.19697	0.388821	0.195489	0.196375
Random	96	QDA	0.223881	0.783333	0.223881	0.418776	0.223881	0.223881
Random	97	QDA	0.104478	0.833333	0.148936	0.295067	0.122807	0.137255
Random	98	QDA	0.283582	0.725	0.223529	0.453428	0.25	0.233415
Random	99	QDA	0.164179	0.7875	0.177419	0.359571	0.170543	0.174603
Random	100	QDA	0.119403	0.754167	0.119403	0.300083	0.119403	0.119403
Random	101	QDA	0.238806	0.754167	0.213333	0.424381	0.225352	0.217984
Random	102	QDA	0.134328	0.808333	0.163636	0.329518	0.147541	0.156794
Random	103	QDA	0.0746269	0.820833	0.104167	0.2475	0.0869565	0.0965251
Random	104	QDA	0.134328	0.808333	0.163636	0.329518	0.147541	0.156794
Random	105	QDA	0.104478	0.804167	0.12963	0.289858	0.115702	0.123675
Random	106	QDA	0.19403	0.783333	0.2	0.389859	0.19697	0.198777
Random	107	QDA	0.19403	0.720833	0.1625	0.373983	0.176871	0.167959
Random	108	QDA	0.104478	0.775	0.114754	0.284553	0.109375	0.11254
Random	109	QDA	0.238806	0.733333	0.2	0.418479	0.217687	0.206718
Random	110	QDA	0.179104	0.7375	0.16	0.363441	0.169014	0.163488
Random	111	QDA	0.253731	0.758333	0.226667	0.438649	0.239437	0.231608
Random	112	QDA	0.298507	0.720833	0.229885	0.463869	0.25974	0.240964
Random	113	QDA	0.343284	0.729167	0.261364	0.500311	0.296774	0.274463
Random	114	QDA	0.149254	0.795833	0.169492	0.344646	0.15873	0.165017
Random	115	QDA	0.0895522	0.825	0.125	0.27181	0.104348	0.11583
Random	116	QDA	0.179104	0.7375	0.16	0.363441	0.169014	0.163488
Random	117	QDA	0.223881	0.783333	0.223881	0.418776	0.223881	0.223881
Random	118	QDA	0.149254	0.8	0.172414	0.345547	0.16	0.167224
Random	119	QDA	0.164179	0.745833	0.152778	0.349929	0.158273	0.15493
Random	120	QDA	0.134328	0.7875	0.15	0.325244	0.141732	0.14658
Random	121	QDA	0.149254	0.845833	0.212766	0.355308	0.175439	0.196078
Random	122	QDA	0.134328	0.833333	0.183673	0.334575	0.155172	0.171103
Random	123	QDA	0.223881	0.691667	0.168539	0.393511	0.192308	0.177305
Random	124	QDA	0.149254	0.875	0.25	0.361382	0.186916	0.220264
Random	125	QDA	0.19403	0.854167	0.270833	0.407104	0.226087	0.250965
Random	126	QDA	0.119403	0.841667	0.173913	0.317013	0.141593	0.159363
Random	127	QDA	0.179104	0.7625	0.173913	0.36955	0.176471	0.174927
Random	128	QDA	0.0895522	0.816667	0.12	0.270434	0.102564	0.11236
Random	129	QDA	0.119403	0.8875	0.228571	0.325531	0.156863	0.193237
Random	130	QDA	0.179104	0.7125	0.148148	0.357228	0.162162	0.153453
Random	131	QDA	0.119403	0.808333	0.148148	0.310673	0.132231	0.141343
Random	132	QDA	0.223881	0.729167	0.1875	0.404037	0.204082	0.193798
Random	133	QDA	0.223881	0.7125	0.178571	0.399393	0.198675	0.186104
Random	134	QDA	0.134328	0.841667	0.191489	0.336244	0.157895	0.176471
Random	135	QDA	0.238806	0.666667	0.166667	0.399004	0.196319	0.177384
Random	136	QDA	0.134328	0.8125	0.166667	0.330366	0.14876	0.159011
Random	137	QDA	0.238806	0.7375	0.202532	0.419666	0.219178	0.208877
Random	138	QDA	0.119403	0.741667	0.114286	0.297586	0.116788	0.115274
Random	139	QDA	0.0746269	0.795833	0.0925926	0.243702	0.0826446	0.0883392
Random	140	QDA	0.119403	0.6875	0.0963855	0.286513	0.106667	0.100251
Random	141	QDA	0.19403	0.783333	0.2	0.389859	0.19697	0.198777
Random	142	QDA	0.119403	0.758333	0.121212	0.300911	0.120301	0.120846
Random	143	QDA	0.104478	0.829167	0.145833	0.294329	0.121739	0.135135
Random	144	QDA	0.19403	0.808333	0.220339	0.396031	0.206349	0.214521
Random	145	QDA	0.104478	0.7625	0.109375	0.282248	0.10687	0.108359
Random	146	QDA	0.0895522	0.825	0.125	0.27181	0.104348	0.11583
Random	147	QDA	0.104478	0.775	0.114754	0.284553	0.109375	0.11254
Random	148	QDA	0.134328	0.75	0.130435	0.317406	0.132353	0.131195
Random	149	QDA	0.149254	0.695833	0.120482	0.322267	0.133333	0.125313
Random	150	QDA	0.223881	0.795833	0.234375	0.422104	0.229008	0.232198
Random	151	QDA	0.164179	0.7875	0.177419	0.359571	0.170543	0.174603
Random	152	QDA	0.134328	0.816667	0.169811	0.331212	0.15	0.16129
Random	153	QDA	0.119403	0.7375	0.112676	0.296749	0.115942	0.11396
Random	154	QDA	0.134328	0.854167	0.204545	0.338731	0.162162	0.185185
Random	155	QDA	0.19403	0.8625	0.282609	0.409085	0.230088	0.258964
Random	156	QDA	0.119403	0.729167	0.109589	0.295067	0.114286	0.111421
Random	157	QDA	0.134328	0.783333	0.147541	0.324382	0.140625	0.144695
Random	158	QDA	0.0597015	0.829167	0.0888889	0.222492	0.0714286	0.0809717
Random	159	QDA	0.268657	0.725	0.214286	0.441334	0.238411	0.223325
Random	160	QDA	0.253731	0.779167	0.242857	0.444634	0.248175	0.244957
Random	161	QDA	0.253731	0.745833	0.217949	0.435019	0.234483	0.224274
Random	162	QDA	0.104478	0.85	0.162791	0.298003	0.127273	0.146444
Random	163	QDA	0.19403	0.779167	0.19697	0.388821	0.195489	0.196375
Random	164	QDA	0.0746269	0.825	0.106383	0.248127	0.0877193	0.0980392
Random	165	QDA	0.0746269	0.8125	0.1	0.24624	0.0854701	0.093633
Random	166	QDA	0.0895522	0.795833	0.109091	0.266962	0.0983607	0.10453
Random	167	QDA	0.179104	0.729167	0.155844	0.361382	0.166667	0.16
Random	168	QDA	0.119403	0.758333	0.121212	0.300911	0.120301	0.120846
Random	169	QDA	0.208955	0.845833	0.27451	0.420406	0.237288	0.258303
Random	170	QDA	0.119403	0.754167	0.119403	0.300083	0.119403	0.119403
Random	171	QDA	0.238806	0.7875	0.238806	0.433659	0.238806	0.238806
Random	172	QDA	0.149254	0.704167	0.123457	0.324191	0.135135	0.127877
Random	173	QDA	0.0746269	0.8125	0.1	0.24624	0.0854701	0.093633
Random	174	QDA	0.134328	0.8375	0.1875	0.33541	0.156522	0.173745
Random	175	QDA	0.208955	0.866667	0.304348	0.425552	0.247788	0.278884
Random	176	QDA	0.298507	0.654167	0.194175	0.441898	0.235294	0.208768
Random	177	QDA	0.119403	0.8	0.142857	0.309067	0.130081	0.137457
Random	178	QDA	0.208955	0.775	0.205882	0.402418	0.207407	0.20649
Random	179	QDA	0.164179	0.775	0.169231	0.356705	0.166667	0.168196
Random	180	QDA	0.358209	0.779167	0.311688	0.528303	0.333333	0.32
Random	181	QDA	0.208955	0.670833	0.150538	0.374398	0.175	0.159453
Random	182	QDA	0.164179	0.7125	0.1375	0.34202	0.14966	0.142119
Random	183	QDA	0.179104	0.783333	0.1875	0.374564	0.183206	0.185759
Random	184	QDA	0.238806	0.754167	0.213333	0.424381	0.225352	0.217984
Random	185	QDA	0.119403	0.854167	0.186047	0.319359	0.145455	0.167364
Random	186	QDA	0.134328	0.6875	0.107143	0.303893	0.119205	0.111663
Random	187	QDA	0.253731	0.779167	0.242857	0.444634	0.248175	0.244957
Random	188	QDA	0.149254	0.766667	0.151515	0.338272	0.150376	0.151057
Random	189	QDA	0.119403	0.808333	0.148148	0.310673	0.132231	0.141343
Random	190	QDA	0.119403	0.804167	0.145455	0.309871	0.131148	0.139373
Random	191	QDA	0.313433	0.7	0.225806	0.468405	0.2625	0.23918
Random	192	QDA	0.253731	0.7375	0.2125	0.432582	0.231293	0.219638
Random	193	QDA	0.119403	0.879167	0.216216	0.323999	0.153846	0.186047
Random	194	QDA	0.119403	0.7625	0.123077	0.301736	0.121212	0.122324
Random	195	QDA	0.149254	0.8375	0.204082	0.353553	0.172414	0.190114
Random	196	QDA	0.208955	0.770833	0.202899	0.401335	0.205882	0.204082
Random	197	QDA	0.328358	0.7625	0.278481	0.500373	0.30137	0.287206
Random	198	QDA	0.164179	0.779167	0.171875	0.357663	0.167939	0.170279
Random	199	QDA	0.0447761	0.804167	0.06	0.189756	0.0512821	0.0561798
Random	200	QDA	0.104478	0.845833	0.159091	0.297272	0.126126	0.144033
Random	201	QDA	0.104478	0.8375	0.152174	0.295804	0.123894	0.139442
Random	202	QDA	0.104478	0.816667	0.137255	0.292102	0.118644	0.129151
Random	203	QDA	0.134328	0.841667	0.191489	0.336244	0.157895	0.176471
Random	204	QDA	0.179104	0.75	0.166667	0.366508	0.172662	0.169014
Random	205	QDA	0.134328	0.7125	0.115385	0.309369	0.124138	0.118734
Random	206	QDA	0.164179	0.808333	0.192982	0.364296	0.177419	0.186441
Random	207	QDA	0.208955	0.825	0.25	0.415196	0.227642	0.24055
Random	208	QDA	0.208955	0.7375	0.181818	0.392561	0.194444	0.186667
Random	209	QDA	0.119403	0.8125	0.150943	0.311472	0.133333	0.143369
Random	210	QDA	0.104478	0.8	0.127273	0.289106	0.114754	0.121951
Random	211	QDA	0.164179	0.8625	0.25	0.376304	0.198198	0.226337
Random	212	QDA	0.283582	0.6875	0.202128	0.441546	0.236025	0.214447
Random	213	QDA	0.223881	0.8125	0.25	0.426501	0.23622	0.2443
Random	214	QDA	0.19403	0.6375	0.13	0.351702	0.155689	0.139186
Random	215	QDA	0.283582	0.725	0.223529	0.453428	0.25	0.233415
Random	216	QDA	0.208955	0.7625	0.197183	0.39916	0.202899	0.19943
Random	217	QDA	0.149254	0.783333	0.16129	0.341929	0.155039	0.15873
Random	218	QDA	0.104478	0.779167	0.116667	0.285316	0.110236	0.114007
Random	219	QDA	0.179104	0.8	0.2	0.378528	0.188976	0.19544
Random	220	QDA	0.179104	0.6875	0.137931	0.350905	0.155844	0.144578
Random	221	QDA	0.0746269	0.858333	0.128205	0.25309	0.0943396	0.112108
Random	222	QDA	0.343284	0.7375	0.267442	0.503162	0.300654	0.279805
Random	223	QDA	0.313433	0.670833	0.21	0.458542	0.251497	0.224839
Random	224	QDA	0.0746269	0.766667	0.0819672	0.239194	0.078125	0.0803859
Random	225	QDA	0.149254	0.825	0.192308	0.350905	0.168067	0.181818
Random	226	QDA	0.0895522	0.879167	0.171429	0.280591	0.117647	0.144928
Random	227	QDA	0.283582	0.683333	0.2	0.440206	0.234568	0.212528
Random	228	QDA	0.223881	0.770833	0.214286	0.415421	0.218978	0.216138
Random	229	QDA	0.134328	0.820833	0.173077	0.332056	0.151261	0.163636
Random	230	QDA	0.179104	0.854167	0.255319	0.391133	0.210526	0.235294
Random	231	QDA	0.313433	0.725	0.241379	0.476696	0.272727	0.253012
Random	232	QDA	0.0895522	0.904167	0.206897	0.284553	0.125	0.163934
Random	233	QDA	0.19403	0.7875	0.203125	0.390894	0.198473	0.201238
Random	234	QDA	0.238806	0.6875	0.175824	0.40519	0.202532	0.185615
Random	235	QDA	0.238806	0.816667	0.266667	0.441616	0.251969	0.260586
Random	236	QDA	0.223881	0.704167	0.174419	0.397051	0.196078	0.182482
Random	237	QDA	0.208955	0.7875	0.215385	0.40565	0.212121	0.214067
Random	238	QDA	0.119403	0.7625	0.123077	0.301736	0.121212	0.122324
Random	239	QDA	0.208955	0.816667	0.241379	0.413094	0.224	0.234114
Random	240	QDA	0.0746269	0.7875	0.0892857	0.242422	0.0813008	0.0859107
Random	241	QDA	0.104478	0.7875	0.12069	0.286838	0.112	0.117057
Random	242	QDA	0.179104	0.758333	0.171429	0.368539	0.175182	0.172911
Random	243	QDA	0.134328	0.7625	0.136364	0.32004	0.135338	0.135952
Random	244	QDA	0.134328	0.8375	0.1875	0.33541	0.156522	0.173745
Random	245	QDA	0.119403	0.754167	0.119403	0.300083	0.119403	0.119403
Random	246	QDA	0.134328	0.779167	0.145161	0.323518	0.139535	0.142857
Random	247	QDA	0.134328	0.770833	0.140625	0.321784	0.137405	0.139319
Random	248	QDA	0.134328	0.770833	0.140625	0.321784	0.137405	0.139319
Random	249	QDA	0.268657	0.766667	0.243243	0.453839	0.255319	0.247934
Random	250	QDA	0.119403	0.7375	0.112676	0.296749	0.115942	0.11396
Random	251	QDA	0.19403	0.729167	0.166667	0.376138	0.17931	0.171504
Random	252	QDA	0.134328	0.7625	0.136364	0.32004	0.135338	0.135952
Random	253	QDA	0.149254	0.770833	0.153846	0.33919	0.151515	0.152905
Random	254	QDA	0.208955	0.795833	0.222222	0.407791	0.215385	0.219436
Random	255	QDA	0.208955	0.691667	0.159091	0.380168	0.180645	0.167064
Random	256	QDA	0.0746269	0.833333	0.111111	0.249377	0.0892857	0.101215
Random	257	QDA	0.134328	0.795833	0.155172	0.32696	0.144	0.150502
Random	258	QDA	0.149254	0.808333	0.178571	0.347342	0.162602	0.171821
Random	259	QDA	0.134328	0.804167	0.160714	0.328668	0.146341	0.154639
Random	260	QDA	0.119403	0.716667	0.105263	0.292527	0.111888	0.107817
Random	261	QDA	0.149254	0.791667	0.166667	0.343743	0.15748	0.162866
Random	262	QDA	0.238806	0.741667	0.205128	0.42085	0.22069	0.211082
Random	263	QDA	0.238806	0.8	0.25	0.437087	0.244275	0.247678
Random	264	QDA	0.238806	0.783333	0.235294	0.43251	0.237037	0.235988
Random	265	QDA	0.0895522	0.841667	0.136364	0.274542	0.108108	0.123457
Random	266	QDA	0.119403	0.8625	0.195122	0.320913	0.148148	0.17316
Random	267	QDA	0.149254	0.833333	0.2	0.352673	0.17094	0.187266
Random	268	QDA	0.0895522	0.8375	0.133333	0.273861	0.107143	0.121457
Random	269	QDA	0.19403	0.841667	0.254902	0.404114	0.220339	0.239852
Random	270	QDA	0.119403	0.816667	0.153846	0.31227	0.134454	0.145455
Random	271	QDA	0.104478	0.716667	0.0933333	0.273634	0.0985915	0.0953678
Random	272	QDA	0.238806	0.816667	0.266667	0.441616	0.251969	0.260586
Random	273	QDA	0.19403	0.758333	0.183099	0.383587	0.188406	0.185185
Random	274	QDA	0.164179	0.8	0.186441	0.362413	0.174603	0.181518
Random	275	QDA	0.164179	0.816667	0.2	0.366169	0.180328	0.191638
Random	276	QDA	0.19403	0.816667	0.22807	0.398067	0.209677	0.220339
Random	277	QDA	0.223881	0.75	0.2	0.409769	0.211268	0.20436
Random	278	QDA	0.19403	0.745833	0.175676	0.380413	0.184397	0.179063
Random	279	QDA	0.179104	0.783333	0.1875	0.374564	0.183206	0.185759
Random	280	QDA	0.0895522	0.825	0.125	0.27181	0.104348	0.11583
Random	281	QDA	0.208955	0.829167	0.254545	0.416244	0.229508	0.243902
Random	282	QDA	0.179104	0.720833	0.151899	0.359311	0.164384	0.156658
Random	283	QDA	0.253731	0.7875	0.25	0.447005	0.251852	0.250737
Random	284	QDA	0.104478	0.829167	0.145833	0.294329	0.121739	0.135135
Random	285	QDA	0.223881	0.833333	0.272727	0.431934	0.245902	0.261324
Random	286	QDA	0.208955	0.729167	0.177215	0.390337	0.191781	0.182768
Random	287	QDA	0.164179	0.829167	0.211538	0.36896	0.184874	0.2
Random	288	QDA	0.104478	0.808333	0.132075	0.290608	0.116667	0.125448
Random	289	QDA	0.179104	0.775	0.181818	0.372567	0.180451	0.181269
Random	290	QDA	0.208955	0.770833	0.202899	0.401335	0.205882	0.204082
Random	291	QDA	0.119403	0.8625	0.195122	0.320913	0.148148	0.17316
Random	292	QDA	0.343284	0.795833	0.319444	0.522682	0.330935	0.323944
Random	293	QDA	0.253731	0.820833	0.283333	0.456367	0.267717	0.276873
Random	294	QDA	0.119403	0.804167	0.145455	0.309871	0.131148	0.139373
Random	295	QDA	0.119403	0.720833	0.106667	0.293376	0.112676	0.108992
Random	296	QDA	0.104478	0.8375	0.152174	0.295804	0.123894	0.139442
Random	297	QDA	0.119403	0.858333	0.190476	0.320137	0.146789	0.170213
Random	298	QDA	0.104478	0.85	0.162791	0.298003	0.127273	0.146444
Random	299	QDA	0.0597015	0.8125	0.0816327	0.220244	0.0689655	0.0760456
Random	300	QDA	0.119403	0.804167	0.145455	0.309871	0.131148	0.139373
Random	301	QDA	0.0895522	0.7875	0.105263	0.265561	0.0967742	0.101695
Random	302	QDA	0.104478	0.758333	0.107692	0.281476	0.106061	0.107034
Random	303	QDA	0.0746269	0.779167	0.0862069	0.241136	0.08	0.083612
Random	304	QDA	0.104478	0.7625	0.109375	0.282248	0.10687	0.108359
Random	305	QDA	0.223881	0.733333	0.189873	0.40519	0.205479	0.195822
Random	306	QDA	0.0895522	0.829167	0.12766	0.272495	0.105263	0.117647
Random	307	QDA	0.283582	0.8375	0.327586	0.48734	0.304	0.317726
Random	308	QDA	0.223881	0.841667	0.283019	0.434089	0.25	0.268817
Random	309	QDA	0.0895522	0.783333	0.103448	0.264857	0.096	0.100334
Random	310	QDA	0.104478	0.829167	0.145833	0.294329	0.121739	0.135135
Random	311	QDA	0.223881	0.808333	0.245902	0.425406	0.234375	0.241158
Random	312	QDA	0.134328	0.758333	0.134328	0.319164	0.134328	0.134328
Random	313	QDA	0.223881	0.791667	0.230769	0.420997	0.227273	0.229358
Random	314	QDA	0.104478	0.695833	0.0875	0.269628	0.0952381	0.0904393
Random	315	QDA	0.119403	0.804167	0.145455	0.309871	0.131148	0.139373
Random	316	QDA	0.179104	0.716667	0.15	0.358271	0.163265	0.155039
Random	317	QDA	0.238806	0.716667	0.190476	0.413696	0.211921	0.198511
Random	318	QDA	0.134328	0.791667	0.152542	0.326103	0.142857	0.148515
Random	319	QDA	0.179104	0.7375	0.16	0.363441	0.169014	0.163488
Random	320	QDA	0.0298507	0.866667	0.0588235	0.160844	0.039604	0.0492611
Random	321	QDA	0.149254	0.829167	0.196078	0.35179	0.169492	0.184502
Random	322	QDA	0.19403	0.8125	0.224138	0.397051	0.208	0.217391
Random	323	QDA	0.179104	0.833333	0.230769	0.386334	0.201681	0.218182
Random	324	QDA	0.119403	0.808333	0.148148	0.310673	0.132231	0.141343
Random	325	QDA	0.164179	0.795833	0.183333	0.361468	0.173228	0.179153
Random	326	QDA	0.149254	0.854167	0.222222	0.357054	0.178571	0.202429
Random	327	QDA	0.208955	0.7875	0.215385	0.40565	0.212121	0.214067
Random	328	QDA	0.19403	0.858333	0.276596	0.408096	0.22807	0.254902
Random	329	QDA	0.208955	0.8	0.225806	0.408857	0.217054	0.222222
Random	330	QDA	0.134328	0.758333	0.134328	0.319164	0.134328	0.134328
Random	331	QDA	0.41791	0.620833	0.235294	0.509365	0.301075	0.257827
Random	332	QDA	0.104478	0.816667	0.137255	0.292102	0.118644	0.129151
Random	333	QDA	0.179104	0.825	0.222222	0.384397	0.198347	0.212014
Random	334	QDA	0.134328	0.791667	0.152542	0.326103	0.142857	0.148515
Random	335	QDA	0.179104	0.804167	0.20339	0.379513	0.190476	0.19802
Random	336	QDA	0.238806	0.679167	0.172043	0.402727	0.2	0.182232
Random	337	QDA	0.104478	0.845833	0.159091	0.297272	0.126126	0.144033
Random	338	QDA	0.223881	0.816667	0.254237	0.427593	0.238095	0.247525
Random	339	QDA	0.134328	0.829167	0.18	0.333737	0.153846	0.168539
Random	340	QDA	0.179104	0.833333	0.230769	0.386334	0.201681	0.218182
Random	341	QDA	0.164179	0.825	0.207547	0.368032	0.183333	0.197133
Random	342	QDA	0.134328	0.895833	0.264706	0.346895	0.178218	0.221675
Random	343	QDA	0.149254	0.883333	0.263158	0.363099	0.190476	0.228311
Random	344	QDA	0.0895522	0.829167	0.12766	0.272495	0.105263	0.117647
Random	345	QDA	0.134328	0.8125	0.166667	0.330366	0.14876	0.159011
Random	346	QDA	0.0597015	0.829167	0.0888889	0.222492	0.0714286	0.0809717
Random	347	QDA	0.119403	0.8125	0.150943	0.311472	0.133333	0.143369
Random	348	QDA	0.164179	0.8	0.186441	0.362413	0.174603	0.181518
Random	349	QDA	0.179104	0.829167	0.226415	0.385367	0.2	0.215054
Random	350	QDA	0.149254	0.829167	0.196078	0.35179	0.169492	0.184502
Random	351	QDA	0.238806	0.725	0.195122	0.416094	0.214765	0.202532
Random	352	QDA	0.134328	0.7875	0.15	0.325244	0.141732	0.14658
Random	353	QDA	0.223881	0.7375	0.192308	0.40634	0.206897	0.197889
Random	354	QDA	0.119403	0.766667	0.125	0.30256	0.122137	0.123839
Random	355	QDA	0.0895522	0.833333	0.130435	0.273179	0.106195	0.119522
Random	356	QDA	0.179104	0.820833	0.218182	0.383425	0.196721	0.209059
Random	357	QDA	0.149254	0.75	0.142857	0.334575	0.145985	0.144092
Random	358	QDA	0.223881	0.775	0.217391	0.416542	0.220588	0.218659
Random	359	QDA	0.179104	0.779167	0.184615	0.373567	0.181818	0.183486
Random	360	QDA	0.149254	0.8	0.172414	0.345547	0.16	0.167224
Random	361	QDA	0.402985	0.708333	0.278351	0.534273	0.329268	0.296703
Random	362	QDA	0.313433	0.741667	0.253012	0.482144	0.28	0.263158
Random	363	QDA	0.119403	0.825	0.16	0.313859	0.136752	0.149813
Random	364	QDA	0.134328	0.729167	0.121622	0.312966	0.12766	0.123967
Random	365	QDA	0.223881	0.779167	0.220588	0.417661	0.222222	0.221239
Random	366	QDA	0.164179	0.795833	0.183333	0.361468	0.173228	0.179153
Random	367	QDA	0.164179	0.783333	0.174603	0.358618	0.169231	0.172414
Random	368	QDA	0.208955	0.7375	0.181818	0.392561	0.194444	0.186667
Random	369	QDA	0.283582	0.8	0.283582	0.476304	0.283582	0.283582
Random	370	QDA	0.313433	0.783333	0.287671	0.495502	0.3	0.292479
Random	371	QDA	0.164179	0.754167	0.157143	0.351878	0.160584	0.158501
Random	372	QDA	0.149254	0.841667	0.208333	0.354432	0.173913	0.19305
Random	373	QDA	0.164179	0.741667	0.150685	0.34895	0.157143	0.153203
Random	374	QDA	0.208955	0.7875	0.215385	0.40565	0.212121	0.214067
Random	375	QDA	0.119403	0.8	0.142857	0.309067	0.130081	0.137457
Random	376	QDA	0.149254	0.829167	0.196078	0.35179	0.169492	0.184502
Random	377	QDA	0.119403	0.85	0.181818	0.318579	0.144144	0.164609
Random	378	QDA	0.164179	0.833333	0.215686	0.369886	0.186441	0.202952
Random	379	QDA	0.134328	0.720833	0.118421	0.311173	0.125874	0.121294
Random	380	QDA	0.104478	0.825	0.142857	0.293588	0.12069	0.13308
Random	381	QDA	0.179104	0.6625	0.129032	0.344466	0.15	0.136674
Random	382	QDA	0.238806	0.783333	0.235294	0.43251	0.237037	0.235988
Random	383	QDA	0.119403	0.783333	0.133333	0.305831	0.125984	0.130293
Random	384	QDA	0.0746269	0.883333	0.151515	0.25675	0.1	0.125628
Random	385	QDA	0.208955	0.7375	0.181818	0.392561	0.194444	0.186667
Random	386	QDA	0.0895522	0.8125	0.117647	0.269743	0.101695	0.110701
Random	387	QDA	0.19403	0.770833	0.191176	0.386736	0.192593	0.19174
Random	388	QDA	0.19403	0.725	0.164557	0.375062	0.178082	0.169713
Random	389	QDA	0.253731	0.7	0.191011	0.42144	0.217949	0.200946
Random	390	QDA	0.179104	0.754167	0.169014	0.367525	0.173913	0.17094
Random	391	QDA	0.134328	0.8125	0.166667	0.330366	0.14876	0.159011
Random	392	QDA	0.134328	0.754167	0.132353	0.318286	0.133333	0.132743
Random	393	QDA	0.104478	0.8375	0.152174	0.295804	0.123894	0.139442
Random	394	QDA	0.0895522	0.795833	0.109091	0.266962	0.0983607	0.10453
Random	395	QDA	0.223881	0.720833	0.182927	0.401722	0.201342	0.189873
Random	396	QDA	0.119403	0.770833	0.126984	0.303381	0.123077	0.125392
Random	397	QDA	0.253731	0.8	0.261538	0.450539	0.257576	0.259939
Random	398	QDA	0.119403	0.795833	0.140351	0.308261	0.129032	0.135593
Random	399	QDA	0.134328	0.766667	0.138462	0.320913	0.136364	0.137615
Random	400	QDA	0.104478	0.866667	0.179487	0.300911	0.132075	0.156951
Random	401	QDA	0.238806	0.758333	0.216216	0.425552	0.22695	0.220386
Random	402	QDA	0.134328	0.829167	0.18	0.333737	0.153846	0.168539
Random	403	QDA	0.0597015	0.7875	0.0727273	0.216829	0.0655738	0.0696864
Random	404	QDA	0.208955	0.770833	0.202899	0.401335	0.205882	0.204082
Random	405	QDA	0.134328	0.833333	0.183673	0.334575	0.155172	0.171103
Random	406	QDA	0.0895522	0.804167	0.113208	0.268356	0.1	0.107527
Random	407	QDA	0.0895522	0.729167	0.084507	0.255536	0.0869565	0.0854701
Random	408	QDA	0.0895522	0.720833	0.0821918	0.254071	0.0857143	0.0835655
Random	409	QDA	0.0746269	0.808333	0.0980392	0.245608	0.0847458	0.0922509
Random	410	QDA	0.164179	0.775	0.169231	0.356705	0.166667	0.168196
Random	411	QDA	0.149254	0.775	0.15625	0.340105	0.152672	0.154799
Random	412	QDA	0.208955	0.720833	0.17284	0.3881	0.189189	0.179028
Random	413	QDA	0.149254	0.716667	0.128205	0.327055	0.137931	0.131926
Random	414	QDA	0.104478	0.895833	0.21875	0.305932	0.141414	0.179487
Random	415	QDA	0.119403	0.841667	0.173913	0.317013	0.141593	0.159363
Random	416	QDA	0.119403	0.833333	0.166667	0.31544	0.13913	0.15444
Random	417	QDA	0.223881	0.733333	0.189873	0.40519	0.205479	0.195822
Random	418	QDA	0.149254	0.825	0.192308	0.350905	0.168067	0.181818
Random	419	QDA	0.134328	0.845833	0.195652	0.337075	0.159292	0.179283
Random	420	QDA	0.164179	0.754167	0.157143	0.351878	0.160584	0.158501
Random	421	QDA	0.208955	0.775	0.205882	0.402418	0.207407	0.20649
Random	422	QDA	0.104478	0.820833	0.14	0.292846	0.119658	0.131086
Random	423	QDA	0.208955	0.825	0.25	0.415196	0.227642	0.24055
Random	424	QDA	0.0447761	0.829167	0.0681818	0.192683	0.0540541	0.0617284
Random	425	QDA	0.134328	0.854167	0.204545	0.338731	0.162162	0.185185
Random	426	QDA	0.134328	0.7125	0.115385	0.309369	0.124138	0.118734
Random	427	QDA	0.238806	0.675	0.170213	0.40149	0.198758	0.180587
Random	428	QDA	0.149254	0.779167	0.15873	0.341018	0.153846	0.15674
Random	429	QDA	0.134328	0.804167	0.160714	0.328668	0.146341	0.154639
Random	430	QDA	0.0895522	0.770833	0.0983607	0.262735	0.09375	0.096463
Random	431	QDA	0.164179	0.7875	0.177419	0.359571	0.170543	0.174603
Random	432	QDA	0.164179	0.729167	0.144737	0.345997	0.153846	0.148248
Random	433	QDA	0.164179	0.725	0.142857	0.345007	0.152778	0.146667
Random	434	QDA	0.134328	0.783333	0.147541	0.324382	0.140625	0.144695
Random	435	QDA	0.238806	0.8	0.25	0.437087	0.244275	0.247678
Random	436	QDA	0.208955	0.8375	0.264151	0.41833	0.233333	0.250896
Random	437	QDA	0.0746269	0.820833	0.104167	0.2475	0.0869565	0.0965251
Random	438	QDA	0.0447761	0.820833	0.0652174	0.191713	0.0530973	0.059761
Random	439	QDA	0.149254	0.820833	0.188679	0.350018	0.166667	0.179211
Random	440	QDA	0.208955	0.708333	0.166667	0.384721	0.18543	0.173697
Random	441	QDA	0.0597015	0.833333	0.0909091	0.22305	0.0720721	0.0823045
Random	442	QDA	0.134328	0.875	0.230769	0.342837	0.169811	0.201794
Random	443	QDA	0.223881	0.720833	0.182927	0.401722	0.201342	0.189873
Random	444	QDA	0.164179	0.820833	0.203704	0.367102	0.181818	0.194346
Random	445	QDA	0.19403	0.783333	0.2	0.389859	0.19697	0.198777
Random	446	QDA	0.19403	0.808333	0.220339	0.396031	0.206349	0.214521
Random	447	QDA	0.358209	0.791667	0.324324	0.532524	0.340426	0.330579
Random	448	QDA	0.208955	0.633333	0.137255	0.363783	0.16568	0.147368
Random	449	QDA	0.134328	0.8125	0.166667	0.330366	0.14876	0.159011
Random	450	QDA	0.19403	0.833333	0.245283	0.402109	0.216667	0.232975
Random	451	QDA	0.0895522	0.770833	0.0983607	0.262735	0.09375	0.096463
Random	452	QDA	0.268657	0.754167	0.233766	0.450124	0.25	0.24
Random	453	QDA	0.179104	0.795833	0.196721	0.377541	0.1875	0.192926
Random	454	QDA	0.164179	0.7875	0.177419	0.359571	0.170543	0.174603
Random	455	QDA	0.134328	0.808333	0.163636	0.329518	0.147541	0.156794
Random	456	QDA	0.119403	0.779167	0.131148	0.305016	0.125	0.128617
Random	457	QDA	0.179104	0.779167	0.184615	0.373567	0.181818	0.183486
Random	458	QDA	0.223881	0.725	0.185185	0.402881	0.202703	0.191816
Random	459	QDA	0.134328	0.754167	0.132353	0.318286	0.133333	0.132743
Random	460	QDA	0.134328	0.758333	0.134328	0.319164	0.134328	0.134328
Random	461	QDA	0.134328	0.725	0.12	0.312071	0.126761	0.122616
Random	462	QDA	0.149254	0.845833	0.212766	0.355308	0.175439	0.196078
Random	463	QDA	0.208955	0.729167	0.177215	0.390337	0.191781	0.182768
Random	464	QDA	0.0597015	0.895833	0.137931	0.231263	0.0833333	0.10929
Random	465	QDA	0.104478	0.791667	0.122807	0.287596	0.112903	0.118644
Random	466	QDA	0.104478	0.766667	0.111111	0.283019	0.107692	0.109718
Random	467	QDA	0.0597015	0.870833	0.114286	0.228013	0.0784314	0.0966184
Random	468	QDA	0.179104	0.754167	0.169014	0.367525	0.173913	0.17094
Random	469	QDA	0.253731	0.783333	0.246377	0.445821	0.25	0.247813
Random	470	QDA	0.179104	0.833333	0.230769	0.386334	0.201681	0.218182
Random	471	QDA	0.283582	0.791667	0.275362	0.473817	0.279412	0.276968
Random	472	QDA	0.179104	0.783333	0.1875	0.374564	0.183206	0.185759
Random	473	QDA	0.104478	0.7625	0.109375	0.282248	0.10687	0.108359
Random	474	QDA	0.0746269	0.8	0.0943396	0.244339	0.0833333	0.0896057
Random	475	QDA	0.164179	0.8625	0.25	0.376304	0.198198	0.226337
Random	476	QDA	0.253731	0.783333	0.246377	0.445821	0.25	0.247813
Random	477	QDA	0.164179	0.820833	0.203704	0.367102	0.181818	0.194346
Random	478	QDA	0.164179	0.775	0.169231	0.356705	0.166667	0.168196
Random	479	QDA	0.104478	0.883333	0.2	0.30379	0.137255	0.169082
Random	480	QDA	0.164179	0.745833	0.152778	0.349929	0.158273	0.15493
Random	481	QDA	0.164179	0.804167	0.189655	0.363356	0.176	0.183946
Random	482	QDA	0.0746269	0.833333	0.111111	0.249377	0.0892857	0.101215
Random	483	QDA	0.208955	0.808333	0.233333	0.410981	0.220472	0.228013
Random	484	QDA	0.238806	0.791667	0.242424	0.434804	0.240602	0.241692
Random	485	QDA	0.223881	0.720833	0.182927	0.401722	0.201342	0.189873
Random	486	QDA	0.119403	0.7625	0.123077	0.301736	0.121212	0.122324
Random	487	QDA	0.0895522	0.816667	0.12	0.270434	0.102564	0.11236
Random	488	QDA	0.268657	0.8	0.272727	0.4636	0.270677	0.271903
Random	489	QDA	0.223881	0.85	0.294118	0.436232	0.254237	0.276753
Random	490	QDA	0.19403	0.9	0.351351	0.417884	0.25	0.302326
Random	491	QDA	0.179104	0.779167	0.184615	0.373567	0.181818	0.183486
Random	492	QDA	0.149254	0.766667	0.151515	0.338272	0.150376	0.151057
Random	493	QDA	0.19403	0.8375	0.25	0.403113	0.218487	0.236364
Random	494	QDA	0.104478	0.829167	0.145833	0.294329	0.121739	0.135135
Random	495	QDA	0.223881	0.7875	0.227273	0.419888	0.225564	0.226586
Random	496	QDA	0.104478	0.720833	0.0945946	0.274428	0.0992908	0.0964187
Random	497	QDA	0.313433	0.691667	0.221053	0.465608	0.259259	0.234899
Random	498	QDA	0.19403	0.808333	0.220339	0.396031	0.206349	0.214521
Random	499	QDA	0.119403	0.7125	0.103896	0.291676	0.111111	0.106667
Random	500	QDA	0.119403	0.825	0.16	0.313859	0.136752	0.149813
[truncated: 500 more rows]
